# Supplementary material for: Network Analysis of Multivariate Transfer Entropy of Cryptocurrencies in Times of Turbulence
Source: Entropy (Basel). 2020 Jul 11;22(7):760. doi: 10.3390/e22070760 (PMC7517310; doi:10.3390/e22070760)
Supplement: Supplementary file 1 [file entropy-22-00760-s001.zip]

Archive with 4 entries (3 files):
- supplementary/
- supplementary/S1.csv
- supplementary/S2.csv
- supplementary/S3.csv
