# Supplementary material for: Network Analysis of Multivariate Transfer Entropy of Cryptocurrencies in Times of Turbulence
Source: Entropy (Basel). 2020 Jul 11;22(7):760. doi: 10.3390/e22070760 (PMC7517310; doi:10.3390/e22070760)
Supplement: Supplementary file 1 [file entropy-22-00760-s001.zip › supplementary/S1.csv]

time	bitcoin	ethereum	bitcoin_cash	tether	litecoin	eos	binance_coin	bitcoin_sv	stellar	tron	cardano	monero	unus_sed_leo	huobi_token	chainlink	tezos	neo	iota	cosmos	dash	maker	ethereum_classic	ontology	usd_coin	crypto_com_coin	nem	basic_attention_token	dogecoin	vechain	zcash	paxos_standard	decred	hedgetrade	qtum	0x	trueusd	holo	bitcoin_gold	v_systems	ravencoin	omisego	nano	bytom	augur	kucoin_shares	synthetix_network_token	algorand	abbc_coin	bitcoin_diamond
01/12/2019 00:00	7571.616194	152.4919223	218.9887481	1.00181709	47.4638955	2.75676738	15.74318136	107.6958973	0.05975148	0.01551027	0.04042586	54.7799432	0.91351912	2.79771851	2.24261937	1.33285015	9.37438209	0.21033442	3.91943686	55.22766734	542.2838485	3.95306199	0.63923021	0.99778954	0.02732081	0.03645163	0.20471328	0.00232002	0.00609695	29.04524782	1.00252766	19.68993139	0.78498119	1.80497486	0.25837003	0.99991217	0.00080272	6.43327601	0.05461494	0.02268326	0.76923935	0.89141484	0.08295982	10.89553384	1.0060962	1.36982529	0.26842423	0.17898094	0.36100328
01/12/2019 01:00	7523.493722	151.6389244	218.1692045	1.00419405	47.32285498	2.74013701	15.61957317	106.9326149	0.05905962	0.01545238	0.04033929	54.51122966	0.91379071	2.764089	2.22332167	1.33378053	9.34306841	0.21026261	3.91455145	54.92059803	532.6049959	3.93295663	0.63503256	0.99740573	0.0270125	0.03634081	0.20410503	0.00231936	0.00603055	28.9010787	1.00513478	19.44095917	0.76641552	1.79480708	0.2584961	1.00360568	0.00079704	6.40217742	0.05468971	0.02255074	0.76065903	0.86508311	0.08090174	10.80220646	0.98652764	1.33421872	0.26434798	0.17817608	0.36786843
01/12/2019 02:00	7463.173114	150.027793	217.8483033	1.00603486	46.79030735	2.73164819	15.40148993	105.0656301	0.0581185	0.015272	0.0397276	54.09196308	0.92605433	2.73327598	2.18347528	1.32325541	9.24758539	0.20747796	3.81166787	54.10756378	523.7867546	3.92234695	0.62638574	0.99537285	0.02685805	0.03596341	0.20176972	0.00237613	0.00595348	28.5459402	1.00725108	19.08066	0.7515948	1.7704714	0.25327566	1.00579832	0.00079223	6.32478375	0.05399826	0.02237682	0.75200933	0.87305811	0.07921399	10.78980596	0.9832779	1.32085851	0.26563291	0.17856436	0.3811763
01/12/2019 03:00	7393.593375	148.6207581	215.2300071	1.00722107	46.54943731	2.7173562	15.28786226	104.7268444	0.05834512	0.01524942	0.03932358	53.74937656	0.92572244	2.70030547	2.17170458	1.31645023	9.19174328	0.20398641	3.80269726	53.50159994	520.4271159	3.89075965	0.62042741	0.99246839	0.02657571	0.03597648	0.2011558	0.00230775	0.00590994	28.20796397	1.00802441	18.71510052	0.74920575	1.76532672	0.25171595	1.00546016	0.00078212	6.29917142	0.05304027	0.02206857	0.74188375	0.85615476	0.07878493	10.58938673	0.96941062	1.28106609	0.2642481	0.17704996	0.37659673
01/12/2019 04:00	7345.540163	148.3695889	214.4705249	1.00480917	46.49175002	2.70601265	15.16529244	104.8798447	0.05712089	0.01518047	0.03900596	53.49603666	0.9245621	2.72222635	2.16344086	1.303905	9.10964629	0.20104944	3.8011629	52.94843613	519.4754711	3.86483588	0.61807675	0.9892399	0.02629836	0.03581541	0.19535684	0.00236249	0.00584189	28.02915225	1.00747487	18.51323504	0.76988009	1.76335666	0.24897058	1.00354355	0.00077643	6.2625133	0.0519724	0.02205737	0.73884774	0.85246699	0.07910191	10.61870768	0.97020218	1.28809436	0.26240364	0.17416041	0.37179603
01/12/2019 05:00	7377.81827	148.7518891	215.0612505	1.00230796	47.06290648	2.72217306	15.19800633	105.0765543	0.0572258	0.01526742	0.03908401	53.59015669	0.92335513	2.74050586	2.18549154	1.32136043	9.180996	0.20137857	3.82734493	53.33147953	516.2368247	3.87869727	0.61844889	0.98905468	0.0264138	0.03568057	0.19642471	0.00236661	0.00587837	28.14117267	1.00405137	18.63165737	0.77654484	1.77187094	0.25015559	1.00257168	0.00078191	6.29211716	0.05217129	0.02218283	0.74175417	0.85331327	0.08023211	10.70368037	0.97005532	1.2765157	0.25868223	0.17437136	0.36436121
01/12/2019 06:00	7347.704493	148.5865938	215.3205714	1.00368425	46.82182914	2.71091573	15.15988533	104.3634365	0.05787416	0.01524938	0.03891183	53.50171457	0.9246007	2.72424436	2.16588942	1.29822233	9.16223235	0.20183238	3.79211958	53.02693788	522.3841684	3.88197897	0.61172107	0.98868843	0.02620727	0.03567538	0.19481323	0.00229073	0.00590457	28.12210242	1.00657132	18.61127323	0.7625291	1.75741809	0.25183263	1.00274476	0.00077695	6.29906009	0.05137303	0.02218546	0.7352526	0.84376367	0.07930383	10.65887822	0.96793048	1.27895656	0.26090125	0.17417334	0.3828787
01/12/2019 07:00	7304.725422	147.367701	213.6986778	0.99667846	46.41635404	2.68970391	15.1308516	103.9429508	0.0576285	0.01524636	0.03869444	53.19413863	0.9184594	2.69986165	2.14663125	1.28518621	9.10501908	0.20157953	3.75136245	52.70148676	513.3108592	3.85775593	0.60891005	0.98166997	0.02618885	0.03552043	0.19370883	0.00227592	0.00594975	27.8250189	0.99922006	18.49433613	0.73965064	1.75142426	0.24945889	0.99626503	0.00078288	6.26845759	0.05048472	0.0220243	0.75276186	0.84309045	0.07917378	10.63457621	0.96230832	1.26131729	0.25828534	0.17353831	0.35977065
01/12/2019 08:00	7349.063596	148.3093035	214.7485371	1.00665383	46.6264381	2.70600212	15.27065869	104.3964253	0.05785558	0.01537167	0.03892987	53.66776591	0.92575144	2.72563224	2.15787923	1.29170552	9.15157441	0.20266384	3.80432178	53.07259912	511.2823603	3.88558598	0.61175893	0.99079901	0.02644676	0.03584368	0.19553337	0.00229541	0.00597724	27.75097804	1.0110266	18.63978939	0.74954639	1.76504855	0.25084919	1.00678667	0.00078954	6.32551258	0.0509709	0.02216357	0.76026587	0.85741115	0.07995829	10.71557445	0.97088951	1.27371224	0.26011434	0.1742832	0.38207415
01/12/2019 09:00	7318.842096	147.4871274	213.2815599	1.00232937	46.5200859	2.69236743	15.16601326	103.3428737	0.05839437	0.01530084	0.03884044	53.05813287	0.92276388	2.72301752	2.16297558	1.26700245	9.08269325	0.20279488	3.75720107	52.77618044	508.6217633	3.85573727	0.61031018	0.99221887	0.026208	0.03564281	0.19482635	0.00228548	0.0059688	27.6792547	1.00344228	18.55665509	0.74064482	1.74857349	0.25090328	0.99873379	0.00078368	6.29073893	0.0505607	0.02201807	0.75598652	0.84912537	0.07941152	10.74724164	0.97170276	1.26505096	0.25702713	0.17295141	0.37568197
01/12/2019 10:00	7332.241232	147.7858686	214.512327	1.00053561	46.73829803	2.70167903	15.19115246	102.8291931	0.05839369	0.01533694	0.03880846	52.93236341	0.92358964	2.72756562	2.17054344	1.25866702	9.09818959	0.20315026	3.68876699	53.14375346	510.4979248	3.86875499	0.61283777	0.99202645	0.02637138	0.03547171	0.19470813	0.00227619	0.00598731	27.69311175	1.0024286	18.52763026	0.72855756	1.74921085	0.25118544	0.99833249	0.00078055	6.30726266	0.05143268	0.02205974	0.75347104	0.84646614	0.08033265	10.68709648	0.96592608	1.26518112	0.25571733	0.17237456	0.37942024
01/12/2019 11:00	7379.95232	148.2855574	214.7164392	1.00018835	46.69067954	2.71022468	15.24589145	103.4716273	0.05667974	0.01546739	0.03917034	53.17687231	0.92393953	2.79003506	2.17800967	1.28719028	9.19022101	0.2038475	3.72565949	53.35618682	504.9262559	3.89356851	0.62163959	0.99331642	0.02640611	0.03552486	0.19550104	0.00228257	0.00618656	27.8800341	1.00345453	18.61836947	0.71499587	1.76943142	0.25252281	0.99986559	0.00078477	6.32467606	0.05201404	0.02218597	0.75578754	0.86568954	0.08301607	10.74519457	0.97198097	1.25907247	0.25655371	0.17272704	0.37999839
01/12/2019 12:00	7349.152689	147.8518758	214.2258833	1.00218206	46.76621385	2.70207308	15.22456367	103.0673318	0.05871725	0.01537882	0.03885908	52.97974316	0.92530634	2.77947417	2.1645828	1.28010773	9.12995504	0.20337277	3.71706281	53.12070932	510.5223715	3.89140023	0.61895046	0.99355066	0.02638928	0.03549808	0.19528256	0.00227846	0.00647845	27.78627911	1.00353337	18.69080204	0.70966405	1.76782102	0.25199255	1.00009479	0.00078262	6.31687488	0.05266117	0.02211515	0.75420233	0.85860866	0.08204748	10.67888749	0.97498492	1.25594078	0.25179527	0.17246751	0.36844014
01/12/2019 13:00	7383.042165	148.7345204	215.2221129	1.00096961	46.8433573	2.71439469	15.3286713	103.5609003	0.05862531	0.01549804	0.03896649	53.03440949	0.92669042	2.84885941	2.16236727	1.2815577	9.24991457	0.20448668	3.74795853	53.41797732	514.5270121	3.90640975	0.63479611	0.99391101	0.02650323	0.03553087	0.19556785	0.00228652	0.00678823	27.80288992	1.00455351	18.82178076	0.71891253	1.78572012	0.25275506	1.00072942	0.00078491	6.32960599	0.05297764	0.02218515	0.75873834	0.8658349	0.08359346	10.71441589	0.97461573	1.26402833	0.25816787	0.17433294	0.36457871
01/12/2019 14:00	7465.249815	151.1997809	217.9946858	1.00165115	47.99902657	2.81494359	15.50920104	105.4593425	0.05767101	0.01600067	0.03983801	53.93063825	0.92851086	2.8048226	2.20234525	1.28216122	9.4576604	0.20645833	3.83471358	54.5376487	517.3885094	3.98237761	0.64140618	0.99775399	0.02658189	0.03575009	0.19765885	0.00229884	0.00683364	28.18202083	1.0030352	19.01105406	0.69680658	1.81126653	0.26173532	1.00266555	0.00079806	6.40370425	0.05254239	0.0225273	0.77638504	0.88123549	0.08439693	10.84271134	0.97926568	1.28749069	0.26407538	0.17625284	0.37638485
01/12/2019 15:00	7429.273226	151.1380001	217.6283495	1.0029392	47.91921006	2.80143454	15.44991443	104.9773795	0.05915473	0.01592805	0.03965791	53.71005098	0.92597708	2.79905939	2.21202712	1.27440765	9.45549744	0.2061007	3.81296766	54.34507116	506.5932698	3.96333166	0.63840963	0.99752412	0.02661583	0.03547188	0.19701381	0.00229592	0.00667602	28.11298592	1.0038451	18.97678958	0.67873446	1.79617353	0.26254388	1.00123031	0.00079695	6.38469209	0.05293815	0.02249406	0.77430041	0.88709392	0.0837887	10.75360408	0.97539124	1.29738515	0.26186075	0.17660835	0.37256771
01/12/2019 16:00	7356.366139	150.1006616	215.1802842	1.00536099	47.33093388	2.75671666	15.31336101	103.141574	0.05764304	0.01570616	0.0391	53.11538205	0.92853778	2.75898421	2.18060833	1.26357514	9.26316007	0.2036135	3.77730763	53.46166776	505.8002865	3.92895241	0.62595262	0.99632355	0.0264691	0.03551382	0.19464022	0.00228772	0.00661681	27.74845369	1.00601005	18.72296094	0.67918456	1.76866286	0.25737754	1.00234241	0.0007859	6.30539965	0.0526094	0.02221101	0.76014659	0.8880217	0.08256111	10.65409418	0.96124908	1.29197793	0.26253476	0.18019279	0.35699863
01/12/2019 17:00	7350.614789	150.2943869	214.6671403	1.001756	47.40243617	2.75877731	15.32411534	103.4519369	0.05839355	0.01575354	0.03934101	53.12314815	0.92589254	2.76411919	2.16122576	1.29109463	9.31815954	0.20277424	3.79150072	53.55289512	506.6131008	3.93175838	0.62617248	0.99449796	0.02666741	0.03586693	0.19439774	0.00228856	0.00660693	27.92153237	1.00244646	18.65513587	0.68189583	1.77420066	0.25537748	1.00062486	0.00078687	6.33171633	0.05138505	0.02220179	0.76082153	0.88833984	0.08327266	10.74437441	0.96037825	1.29532437	0.25469695	0.18010192	0.37133675
01/12/2019 18:00	7319.035012	149.770596	214.0930789	0.99781189	47.18536321	2.7503286	15.26935299	102.7134528	0.05754955	0.01564462	0.03927379	53.02304791	0.92077915	2.76435698	2.1522058	1.27541181	9.22622309	0.20204423	3.75578286	53.23830238	502.8489316	3.91589555	0.62869708	0.99023843	0.02660396	0.0356343	0.19353189	0.0022747	0.00677969	27.7363457	0.99966871	18.60541141	0.73836773	1.76374578	0.2542281	0.9954877	0.00078245	6.34035655	0.05147654	0.02208575	0.7591545	0.8881565	0.08254268	10.60273478	0.95635329	1.28452772	0.26295588	0.17975527	0.38251122
01/12/2019 19:00	7308.317069	149.7071067	213.9228574	0.99749791	47.10143462	2.74459268	15.3067227	102.5906221	0.05724601	0.01568623	0.03926607	52.91464109	0.92077985	2.76715141	2.15055623	1.28087985	9.19718562	0.20204483	3.72891811	53.08987192	512.6826636	3.89719202	0.62427115	0.98917827	0.02627743	0.03559852	0.19421986	0.00227344	0.00694753	27.63420226	0.9976859	18.87403587	0.68886145	1.76381434	0.2556271	0.99552341	0.00078213	6.33348138	0.05151876	0.02210967	0.76114674	0.87462603	0.08238335	10.5524737	0.96122623	1.27896461	0.25774591	0.18019966	0.36969894
01/12/2019 20:00	7340.729002	149.7371349	214.2226232	0.99731257	47.20137499	2.74511078	15.32521492	102.7927185	0.05710272	0.01575095	0.03942535	53.04995772	0.91989801	2.77411559	2.15107983	1.27274951	9.23914547	0.20304922	3.77003753	53.15738935	512.3321044	3.90721948	0.63174124	0.99049702	0.02644132	0.03571836	0.19465446	0.00227201	0.00717189	27.74877327	0.99918608	19.05639023	0.71956156	1.76373529	0.25675883	0.99479182	0.00078729	6.32801656	0.05147999	0.02218483	0.7606343	0.87671751	0.08241646	10.68469274	0.96122125	1.2708657	0.25734198	0.18068121	0.37397407
01/12/2019 21:00	7385.758118	150.7152696	215.1582924	1.00253023	47.51717644	2.77133211	15.42261456	103.5789768	0.05747041	0.01580247	0.03969418	53.36607237	0.9241447	2.79680174	2.17485555	1.28119188	9.28644898	0.20438624	3.7904213	53.36469257	513.2525151	3.93206889	0.63474198	0.99588248	0.02646806	0.03584737	0.19582785	0.00228351	0.00703298	28.00537086	1.00322026	19.22655803	0.73342617	1.77642388	0.2633138	1.00126371	0.00079269	6.36968542	0.05184425	0.02242973	0.76500453	0.88389641	0.08291135	10.73443235	0.96736275	1.23463412	0.26292339	0.18209588	0.37204171
01/12/2019 22:00	7392.086498	150.9728179	215.7150791	1.00168571	47.61257973	2.77114183	15.43497033	104.2498511	0.05744756	0.0158652	0.03972936	53.46403005	0.9195961	2.79720645	2.17326571	1.27536552	9.31570408	0.20595415	3.76964202	53.51330373	512.8934367	3.93272568	0.63749381	0.99574163	0.02666236	0.0358003	0.19560065	0.00228996	0.00711663	27.98724896	1.00348305	19.25542211	0.7163726	1.78102061	0.26165097	1.00112396	0.00079136	6.3702381	0.05175039	0.02237175	0.7637652	0.88119047	0.08332595	10.69743992	0.97948909	1.24290407	0.26218279	0.18121112	0.37459384
01/12/2019 23:00	7402.290014	151.431217	216.2705594	1.00162037	47.83155287	2.78892753	15.48152522	104.2866927	0.05794003	0.01593458	0.03942454	53.41010443	0.92091828	2.80070922	2.1697491	1.2649941	9.267753	0.20680439	3.78002887	53.30589256	516.291285	3.95784291	0.63401468	0.99584569	0.02649851	0.03585891	0.19630827	0.00228966	0.00704045	28.01205353	1.00176536	19.33518705	0.74052056	1.78348101	0.25926759	1.00061207	0.0007934	6.40578517	0.05171487	0.02236585	0.75878582	0.87284245	0.08295909	10.78271188	0.98369905	1.25866766	0.26430002	0.18148096	0.37465504
02/12/2019 00:00	7424.036197	151.175478	216.3774629	1.0027465	47.65147232	2.77865121	15.50936434	104.3742717	0.05809829	0.0159437	0.03961197	53.59910196	0.92041348	2.80052	2.16647453	1.25444458	9.28083218	0.20636002	3.78915626	53.26550342	516.9406746	3.94171252	0.63768518	0.9966194	0.02646676	0.03635935	0.19739421	0.00229277	0.0071187	28.03155486	1.0023323	19.37404431	0.73368094	1.78753259	0.26086438	1.0010557	0.0007952	6.39660945	0.05177762	0.02239917	0.75968547	0.87581401	0.08306471	10.70746076	0.98549853	1.26104136	0.26602654	0.18281214	0.37434907
02/12/2019 01:00	7391.097145	150.6857511	215.6988465	1.00236123	47.29075801	2.75869489	15.45172507	103.3389589	0.05763048	0.01580423	0.03932577	53.45028743	0.92400038	2.80041553	2.16044585	1.24924028	9.26322488	0.20632313	3.78154501	53.19468854	515.3673712	3.9196666	0.63305809	0.9950939	0.02648903	0.03611268	0.19483052	0.0022888	0.00750975	27.94097649	1.00182867	19.73764654	0.73893001	1.77907245	0.25952846	1.00117937	0.00078609	6.42940043	0.05167756	0.02227687	0.75475982	0.87016164	0.08285856	10.64829136	0.98305424	1.276625	0.26463127	0.18156959	0.37325682
02/12/2019 02:00	7459.029739	151.9600646	217.7431265	1.00832806	47.64802821	2.79689281	15.58754574	104.6877276	0.05812639	0.01587167	0.03960411	53.85235723	0.92938134	2.83322344	2.16418575	1.24388149	9.32916903	0.20775117	3.81320689	53.66529543	523.9247909	3.95705056	0.63959257	1.00815583	0.0266313	0.03644132	0.19284877	0.00229909	0.00761241	28.21125342	1.00775353	19.67378611	0.74568358	1.78625857	0.26042754	1.0056095	0.00079615	6.44877572	0.052248	0.02258009	0.76118334	0.87038869	0.08330953	10.71076316	0.98556913	1.21219743	0.26534358	0.18266183	0.37636357
02/12/2019 03:00	7469.720442	151.967445	218.617817	1.00900636	47.76010943	2.80209817	15.6610426	104.6620092	0.05790544	0.01592225	0.03947689	53.85434306	0.9288726	2.84477155	2.16912962	1.24233569	9.33137092	0.20724413	3.85866865	54.01702312	520.0529874	3.9782006	0.64157511	1.00902811	0.02680103	0.0361515	0.19403091	0.00230872	0.00762878	28.2671929	1.00864246	19.52027668	0.74809441	1.78865848	0.25951664	1.00741887	0.00079659	6.45518267	0.05345431	0.0224604	0.7626687	0.87739178	0.08316944	10.84528102	0.98647517	1.20487325	0.27039427	0.1831555	0.37668283
02/12/2019 04:00	7450.712727	151.4396659	217.9633145	1.00972837	47.56348069	2.78866489	15.60017135	103.3758358	0.05796604	0.01582323	0.03917239	53.6731243	0.93069177	2.84385973	2.16681158	1.252564	9.28286919	0.20679071	3.9033303	53.9175586	520.5126393	3.95639534	0.63574349	1.00897381	0.02666262	0.03631828	0.19355976	0.0023026	0.00754719	28.21142841	1.01005396	19.50149508	0.75714396	1.78398868	0.25779514	1.00760952	0.00080027	6.45912191	0.05269252	0.0224506	0.76147561	0.87563885	0.08360041	10.78069892	0.98158718	1.20284155	0.27613726	0.1821636	0.37693058
02/12/2019 05:00	7441.452822	151.6147035	217.4906028	1.01214813	47.56824414	2.78451877	15.60404465	102.7824223	0.05765542	0.01582083	0.0393152	53.9582379	0.93320634	2.84954774	2.17082498	1.23882516	9.2765704	0.20649788	3.91576084	53.94118539	516.1876231	3.95313571	0.63462426	1.01007079	0.02665373	0.03633414	0.19339459	0.00229794	0.00770303	28.2987516	1.01152136	19.52795937	0.75721764	1.78169031	0.25718473	1.0089781	0.00079894	6.44261153	0.05239423	0.0224286	0.76142398	0.87221643	0.0831162	10.73587349	0.98209832	1.19871902	0.27751649	0.17987644	0.38387436
02/12/2019 06:00	7393.772672	150.2284722	216.7749378	1.01570088	46.66038114	2.73925432	15.46851424	102.3560612	0.05717734	0.01558008	0.03880035	53.82327149	0.93024662	2.84629177	2.14765516	1.24076587	9.18463211	0.20523943	3.90781595	53.07107774	527.3557981	3.90599905	0.62381081	1.01145458	0.02656914	0.03612256	0.19141318	0.00229736	0.00759944	28.25868437	1.01538703	19.3798279	0.74732054	1.75930266	0.25562545	1.01195806	0.00079209	6.36103714	0.05195717	0.02227267	0.75345052	0.85995757	0.08167549	10.67554471	0.97549064	1.20010236	0.27423698	0.17779154	0.37936184
02/12/2019 07:00	7274.429226	148.6357698	214.0273796	1.00220509	46.05179036	2.70707411	15.28112514	101.1829172	0.05642801	0.01542103	0.03807117	53.139831	0.91965795	2.81557569	2.12032868	1.22935436	8.98182073	0.20014882	3.78323311	52.13601878	515.9340341	3.84631579	0.6145034	0.99813139	0.02598168	0.03557826	0.18904869	0.0022572	0.00743371	27.65951519	1.00233731	19.14049769	0.72741277	1.73831799	0.25081832	1.00054048	0.00078281	6.24337686	0.05140621	0.0218521	0.73731791	0.8453287	0.07992562	10.44432137	0.95717305	1.12117024	0.27266811	0.17411343	0.37020668
02/12/2019 08:00	7267.653654	148.2231632	213.1464541	1.0006675	45.95217981	2.70334786	15.2508899	100.5392165	0.05646838	0.01536732	0.03798282	53.07201365	0.92025991	2.81020315	2.11173305	1.21764732	8.97225757	0.20117885	3.74635772	52.11088275	524.2745163	3.84489256	0.61420626	0.99660031	0.02604026	0.03553292	0.18863159	0.00225929	0.00735781	27.63082708	1.00011252	19.14064348	0.73740015	1.72901218	0.24966343	0.99873592	0.00078109	6.19655153	0.05124363	0.02184526	0.73549806	0.85105588	0.07972088	10.39076052	0.95791879	1.10607207	0.27129686	0.17453755	0.36964215
02/12/2019 09:00	7259.078489	148.2922131	213.1310034	1.00261915	45.95189232	2.70142396	15.20526171	100.1278356	0.05619193	0.01530356	0.03771818	53.13790087	0.92074828	2.8056606	2.1143493	1.21176867	8.97858248	0.20079479	3.73873933	51.97743706	516.9857707	3.84440584	0.61373796	0.99778025	0.02603203	0.03573261	0.1887807	0.00225573	0.00744765	27.49039671	1.00205516	19.22530219	0.73265348	1.72175405	0.24822147	0.99962953	0.00078093	6.1753501	0.0511725	0.02184736	0.73309204	0.84989049	0.07944817	10.33605594	0.9579824	1.10323038	0.26757099	0.17485215	0.37270676
02/12/2019 10:00	7303.286221	149.1242418	213.7525305	0.99973245	46.25349929	2.71921646	15.33904452	100.6373088	0.05646745	0.0154391	0.03802185	53.21476904	0.91543015	2.82454114	2.1099472	1.21935682	9.03669407	0.20187783	3.73552497	52.33456737	511.4516062	3.87062844	0.61703227	0.9971449	0.02607557	0.03558442	0.18852173	0.00226271	0.00766639	27.65965091	0.99967271	19.07847695	0.72559667	1.74429678	0.25062482	0.99900633	0.00078617	6.19300349	0.05200376	0.02196302	0.73573905	0.85627769	0.08108679	10.2910241	0.96257513	1.13975991	0.27166132	0.17466611	0.38117358
02/12/2019 11:00	7298.659294	148.7924974	214.9010362	0.99910708	46.12113499	2.71465338	15.31474507	100.4743623	0.05643638	0.01538123	0.03787028	53.3608034	0.9170645	2.8294338	2.10016081	1.22140804	9.01984479	0.20160869	3.698974	52.12840975	519.1802363	3.85527846	0.61727565	0.99658169	0.02600215	0.03555184	0.18882101	0.00226229	0.00768357	27.68119488	0.9981329	19.01398162	0.71428297	1.74341951	0.25352925	0.99789412	0.00078134	6.18363487	0.05177135	0.02190796	0.73273677	0.84553483	0.08068204	10.3069785	0.9581246	1.16818876	0.27259524	0.17359094	0.37608466
02/12/2019 12:00	7288.480778	148.4552306	213.4283428	0.9967675	45.99675465	2.71092402	15.27825895	100.3859912	0.05619905	0.01536012	0.03777244	53.10686783	0.91583493	2.81984609	2.09904958	1.21646278	9.05357248	0.20142289	3.72573786	52.16472328	525.3012648	3.85303707	0.61457302	0.9953701	0.02598145	0.0355988	0.18819594	0.0022581	0.0077159	27.64465794	0.99779283	18.94205118	0.71053698	1.75086358	0.25418632	0.99642621	0.0007835	6.18718147	0.05163965	0.02183126	0.73292608	0.83900963	0.08064331	10.21225508	0.96413874	1.15355163	0.26920168	0.17212454	0.37968523
02/12/2019 13:00	7292.425868	148.4205438	213.7093805	0.99532784	46.09820396	2.70631738	15.28870792	100.5027808	0.05636564	0.01537671	0.03776277	53.30633395	0.91584643	2.82444789	2.09760252	1.20558215	9.0818475	0.20178818	3.70501432	52.10696619	527.0227325	3.8582341	0.61315391	0.9945727	0.02606928	0.0354211	0.1874601	0.00225261	0.00760478	27.56411269	0.99698779	18.96562048	0.71058649	1.75677612	0.25653988	0.99576915	0.00078064	6.18319703	0.0514507	0.02188709	0.73286073	0.84102455	0.08095797	10.1977352	0.96275672	1.1163512	0.27097106	0.17179902	0.37755136
02/12/2019 14:00	7289.847389	148.8041992	214.0649722	0.99593696	46.02493675	2.70164958	15.26155342	100.0459163	0.05631659	0.01541936	0.0378256	53.04262211	0.9134121	2.82276888	2.0906816	1.20813644	9.06547497	0.20158341	3.70308331	52.25291435	527.3284444	3.85500892	0.61264616	0.99459819	0.02605922	0.03554977	0.18746121	0.00224189	0.00765119	27.74343433	0.99739939	18.93061267	0.69911977	1.7708217	0.25369017	0.99549513	0.00078376	6.17425491	0.0510995	0.02193851	0.73395288	0.8422139	0.08098707	10.30400142	0.95996384	1.11739345	0.26683428	0.17165322	0.38227514
02/12/2019 15:00	7279.389435	147.693866	213.8494136	0.99598111	45.8370671	2.67846981	15.22011899	99.80432825	0.05627835	0.01535714	0.03793661	53.11902437	0.91227713	2.81747469	2.08741309	1.2149637	9.02903721	0.20117417	3.70936418	52.02887664	523.0030549	3.83597583	0.61515901	0.9939994	0.0259754	0.03543884	0.18739749	0.00223715	0.00782007	27.53090358	0.99623911	18.91554631	0.68924715	1.7572224	0.25152849	0.99223705	0.00078163	6.15249155	0.05084276	0.02174827	0.73200269	0.8371335	0.07957161	10.2395355	0.95664375	1.11628149	0.26733558	0.17065516	0.37694045
02/12/2019 16:00	7290.067932	148.0591615	214.9660078	0.99550052	45.77063583	2.67870627	15.25029	100.5831611	0.05619403	0.01534723	0.03795174	53.2782934	0.91243079	2.91646996	2.08768508	1.21183335	9.01763369	0.20133616	3.67459425	52.12957673	516.3417029	3.84420356	0.61633032	0.99408757	0.02601181	0.03550316	0.18764236	0.00222743	0.00750151	27.59069417	0.99508209	19.03085643	0.6894509	1.75312193	0.25125572	0.99196847	0.00078455	6.12295476	0.05079998	0.02200217	0.73563338	0.8427792	0.08048469	10.28023554	0.959953	1.10169972	0.26633394	0.17447548	0.37600901
02/12/2019 17:00	7298.147185	148.0004249	214.2179782	0.99934822	45.83194497	2.67872625	15.26534574	100.183885	0.05632721	0.01521587	0.03790929	53.61477667	0.91425294	2.93055598	2.08391071	1.2202521	9.00671558	0.20237023	3.67434332	52.12326802	531.58172	3.83860893	0.61555624	0.99665709	0.02589381	0.03553086	0.18846927	0.00222255	0.0073747	27.56796987	0.99899462	19.00932947	0.69205123	1.74885869	0.25159397	0.99631863	0.00078088	6.11864363	0.05067084	0.02233801	0.7379979	0.84010991	0.08025054	10.3034124	0.95997218	1.1605151	0.27239425	0.17401784	0.37539241
02/12/2019 18:00	7301.981446	148.0996984	213.9190997	0.99986473	45.56572556	2.67410431	15.21588231	100.2108224	0.05623844	0.01521369	0.03796793	53.71296197	0.91900478	2.92536867	2.06960041	1.21945335	8.99569512	0.20855283	3.64319627	52.00169984	528.5069486	3.83960274	0.61614732	0.99689863	0.02571716	0.03571825	0.18861964	0.00220866	0.00725171	27.45776518	1.00007345	18.98931621	0.69050565	1.74437538	0.25022815	0.9968294	0.00077983	6.1190245	0.05064884	0.02238071	0.73523223	0.83595406	0.0796872	10.1689546	0.95992276	1.22990782	0.27491717	0.17352261	0.37558093
02/12/2019 19:00	7307.112812	147.8936254	214.4008277	1.00191703	45.49507114	2.66614027	15.23143627	100.1689853	0.05598577	0.01517075	0.0377764	53.97169159	0.91704159	2.91660823	2.09182343	1.22532864	8.88267923	0.20634756	3.64190955	52.04029676	529.9826018	3.84150055	0.61285005	0.99871132	0.02574542	0.03579128	0.18906065	0.00220602	0.00727092	27.49466269	1.00174066	19.55179622	0.68984234	1.7376018	0.24987355	0.99809261	0.00077211	6.12612698	0.05066964	0.02241989	0.73661656	0.8319467	0.07953932	10.17375851	0.95787633	1.24553159	0.27786153	0.17379793	0.37286725
02/12/2019 20:00	7312.77368	148.3082508	214.5457597	1.00202508	45.67472764	2.67224461	15.18214641	100.4904784	0.05617361	0.01520261	0.03784468	54.12971246	0.91423092	2.95094468	2.09468794	1.22691205	8.92736995	0.20831232	3.67837985	52.03743344	568.27736	3.84666288	0.61345238	1.00015903	0.02571575	0.0357818	0.18849505	0.00220667	0.00735839	27.61541671	1.00174613	19.51890105	0.70987961	1.74951045	0.24952105	0.99723003	0.00077528	6.12800119	0.0506843	0.02253436	0.73730418	0.84207535	0.07889751	10.24085031	0.96868632	1.25309709	0.2775109	0.17343384	0.37926018
02/12/2019 21:00	7324.453689	148.619657	214.3037809	1.00279099	45.65154174	2.68233783	15.22098775	100.5798755	0.05642991	0.0152303	0.03792575	54.07798349	0.9137677	2.93996555	2.10164307	1.2270776	8.98279113	0.20899118	3.69068813	52.1084758	562.4383885	3.8587298	0.61581723	1.00079331	0.02587798	0.03576432	0.18850787	0.00221498	0.00719282	27.7598138	1.00196586	19.57551092	0.72152029	1.75310253	0.24865852	0.99746069	0.00077798	6.17409491	0.05071103	0.02271232	0.73899542	0.84050004	0.07950175	10.24080854	0.98160369	1.27866798	0.2770142	0.17332847	0.37735949
02/12/2019 22:00	7320.713851	148.7076324	215.0772193	1.00041416	45.7367068	2.68298093	15.23359836	100.5101859	0.05632554	0.01525239	0.03787945	54.25523232	0.91433388	2.94073666	2.09383115	1.23087715	8.97988697	0.21053209	3.65972447	51.91762645	563.5685534	3.85461783	0.61578903	0.9987507	0.02586643	0.03573268	0.1880583	0.0022116	0.00738528	27.79126326	1.00023117	19.47142639	0.72794979	1.75432953	0.24829216	0.99781729	0.0007787	6.18290385	0.05061621	0.02273226	0.73690381	0.82886186	0.07926159	10.27623564	0.97015271	1.31618629	0.27782706	0.1738138	0.3701626
02/12/2019 23:00	7340.015511	149.2984581	215.4197658	1.00065622	45.93634516	2.69518716	15.24544277	101.0113928	0.05677057	0.01527622	0.03819276	54.23936387	0.91596535	2.94341857	2.10669709	1.23651051	8.99055007	0.20792485	3.6932736	51.8923346	561.2880998	3.86453459	0.61826184	0.99912223	0.02581557	0.03573044	0.18911638	0.00223445	0.00744035	27.85967842	1.00019794	19.43407287	0.72946672	1.76107619	0.24815359	0.99409335	0.00078021	6.21758472	0.05071617	0.02266479	0.73775159	0.83546407	0.0801197	10.28553367	0.9717181	1.31010215	0.27410806	0.17380848	0.37765201
03/12/2019 00:00	7323.975403	149.0582481	215.5044749	1.00139612	45.77546997	2.68536046	15.19185825	100.5247961	0.05604194	0.01526473	0.03804661	54.02629817	0.9134256	2.97850132	2.09497572	1.23849918	8.97149219	0.20684877	3.68148914	51.79844795	564.0474245	3.86457448	0.61755798	0.99879362	0.0258694	0.03571129	0.18925182	0.00223351	0.0074421	27.79624218	1.00092643	19.38591923	0.74463174	1.75319266	0.24811088	0.99813849	0.00077887	6.22044515	0.05134401	0.022655	0.73684911	0.83367929	0.07959794	10.3281058	0.9696801	1.31130822	0.2746793	0.17346764	0.37626176
03/12/2019 01:00	7396.800208	149.9185694	216.5105822	1.0046889	46.20399768	2.71796821	15.29152768	101.5814346	0.05638724	0.01537222	0.03845304	54.50376546	0.91669713	3.03381136	2.1176721	1.24678372	9.07514432	0.20838609	3.72444364	52.14425521	565.6473695	3.89023484	0.62628304	1.00202375	0.02608186	0.03592128	0.19214272	0.00225427	0.00757876	27.88104512	1.00244637	19.54995673	0.75129502	1.76626406	0.25133232	0.9993619	0.00078525	6.25470148	0.05139877	0.02284046	0.74435014	0.84211449	0.08162088	10.44947043	0.98041323	1.32060746	0.28042508	0.17308998	0.3780266
03/12/2019 02:00	7371.667529	149.2059101	216.4011104	1.00286716	46.10152372	2.71467822	15.33066447	101.0736553	0.05613181	0.0153395	0.03838952	54.23775475	0.91714652	2.98908209	2.10309543	1.24002982	9.01922487	0.20734503	3.72680494	51.8862926	557.5618281	3.8772014	0.62111615	1.00186373	0.02597309	0.03573252	0.19126863	0.00224086	0.00747904	27.80551735	1.00181495	18.73772985	0.75366664	1.76591339	0.2478349	0.99803381	0.00078456	6.18524218	0.05188081	0.0229659	0.7412558	0.83817159	0.08134731	10.45104806	0.98009715	1.33966973	0.27842805	0.17196357	0.37390156
03/12/2019 03:00	7360.813182	149.4634948	215.7793942	1.00303702	46.0281591	2.71085911	15.34494015	100.9656918	0.05621048	0.01537051	0.03842848	54.6755319	0.9164564	2.98094816	2.09385465	1.23204919	9.04556202	0.20757227	3.7701536	51.74316897	548.3042163	3.89692953	0.61880673	1.00095406	0.02597988	0.03545641	0.19168205	0.00221733	0.00726442	27.71082389	1.00080952	18.23817973	0.75579833	1.76413491	0.24868118	0.99973382	0.0007846	6.18735089	0.05192415	0.02290952	0.73917856	0.83805546	0.08115075	10.33754066	0.98036231	1.35693842	0.28087022	0.17185109	0.38168424
03/12/2019 04:00	7365.298912	149.2649089	215.5927936	1.00172308	46.03029399	2.70393099	15.35415312	100.740372	0.056122	0.01536869	0.03830448	54.67846457	0.91736871	3.01379207	2.08932604	1.22829072	9.04521462	0.2081592	3.77907127	51.86355238	561.708627	3.8833673	0.61938815	1.00131685	0.02594965	0.03546792	0.19153686	0.00221036	0.00729592	27.71965802	1.00064136	18.16922166	0.76396251	1.7618734	0.24745693	0.99805384	0.00078646	6.17094	0.05227811	0.02292034	0.73943973	0.84232641	0.08100441	10.55321775	0.97679079	1.35695664	0.28014322	0.16990705	0.37971045
03/12/2019 05:00	7332.287651	148.9342802	215.3374943	1.00277961	45.95349697	2.69482734	15.29591385	100.4353171	0.05604068	0.01543017	0.03823737	54.54150265	0.91879042	2.98900177	2.08797693	1.22477539	9.0138498	0.20608415	3.78081699	51.73379067	559.0647448	3.89383301	0.61893331	1.00001644	0.02587096	0.03532717	0.19069082	0.00219748	0.00717801	27.63939959	1.00156459	18.09875329	0.76795066	1.76111254	0.24707369	0.99990977	0.00078379	5.98271761	0.05186109	0.02288205	0.73665241	0.84097549	0.0798907	10.66084693	0.97438271	1.33771385	0.27887506	0.17025256	0.33885569
03/12/2019 06:00	7332.758329	149.0601238	215.0125523	1.00568315	45.87294464	2.6970111	15.26123692	100.0439213	0.05589794	0.01541316	0.03818756	54.80295666	0.91941476	2.97918869	2.08240412	1.21908809	8.99907102	0.20572842	3.75127333	51.69259976	566.9483756	3.89642375	0.62298167	1.00225295	0.02602801	0.03528035	0.19076954	0.00220759	0.00721456	27.61799277	1.00430848	18.17769986	0.7625433	1.75455946	0.24841495	1.00117585	0.00078297	6.00169138	0.05210398	0.02285916	0.7386526	0.84713803	0.08004301	10.56528667	0.9753718	1.35288205	0.2809614	0.17098939	0.37414061
03/12/2019 07:00	7312.7377	148.8275883	214.8895197	1.00004757	45.9103715	2.69349205	15.27301965	99.50195924	0.05574318	0.01538673	0.03805235	54.67052942	0.92234507	2.96573248	2.07237161	1.22560241	8.98678164	0.20597449	3.7249313	51.56907313	562.8504207	3.88688262	0.61922079	0.99891837	0.02607172	0.03517014	0.1900963	0.00220372	0.00722561	27.52728924	0.99875983	18.14150771	0.7461495	1.74865163	0.24730115	0.99596984	0.00078105	6.04200746	0.05163242	0.0234065	0.73686362	0.84446536	0.07999635	10.58447845	0.97036091	1.34944127	0.27782015	0.17126087	0.37731941
03/12/2019 08:00	7298.058427	148.3446859	214.1232148	0.99869377	45.67866338	2.68555182	15.23314527	99.2871353	0.05566894	0.01533124	0.0378484	54.67842814	0.91842683	2.93696216	2.06603839	1.22927935	8.93525376	0.20439484	3.71195528	51.42260302	564.5420478	3.87277492	0.62058033	0.9959397	0.0260967	0.03512425	0.18972207	0.00220594	0.00718087	27.3869492	0.99823642	18.20290578	0.75255875	1.74516378	0.24673077	0.99601584	0.00077835	5.99918263	0.05125972	0.02529889	0.73335379	0.84019957	0.0794985	10.43682127	0.96823396	1.34331833	0.28039093	0.16978401	0.37566846
03/12/2019 09:00	7262.137819	147.4284597	213.1679513	0.99159339	45.47225686	2.67267768	15.13577501	98.65225608	0.05546167	0.01523163	0.03755978	54.55570128	0.91369311	2.91345377	2.06077602	1.21909036	8.89502262	0.20256169	3.70362402	51.25173269	559.0305462	3.85087381	0.61673733	0.98995095	0.02581912	0.03495261	0.18878937	0.00218331	0.00699608	27.21302626	0.98995423	18.06563008	0.73703136	1.73364112	0.24705517	0.9886798	0.00077399	5.96693066	0.05147913	0.02558147	0.73038628	0.83547174	0.07880069	10.4582291	0.96090748	1.34018302	0.2771577	0.16986591	0.36619481
03/12/2019 10:00	7242.871204	146.7835275	212.7772525	0.99470627	45.17623895	2.66238528	15.12306973	97.41741557	0.05564549	0.01520498	0.03737742	54.49724892	0.91101713	2.84612953	2.0576789	1.22761536	8.87046336	0.20161393	3.70596109	51.12671061	556.2743509	3.83562594	0.61604739	0.99099837	0.02576864	0.03485019	0.1920408	0.00218029	0.0070763	27.20435565	0.99274367	18.20255443	0.71906039	1.73355662	0.2470009	0.98962407	0.00077138	5.90972431	0.05171626	0.02538788	0.72774144	0.83242345	0.07892975	10.43982619	0.96047293	1.3353571	0.27621939	0.17033035	0.36038995
03/12/2019 11:00	7256.821068	146.6537359	212.2910827	0.99451677	45.14701102	2.66192089	15.11770455	97.1021144	0.05553425	0.01511629	0.03739639	54.62376954	0.90984496	2.87637084	2.06271486	1.22506114	8.8491954	0.2012102	3.69815979	50.86224217	553.9308135	3.83895552	0.61301845	0.99177305	0.02576059	0.0348448	0.19234558	0.00218028	0.00711663	27.07420876	0.99291633	18.18740543	0.7135646	1.72845183	0.24628101	0.98909433	0.0007709	5.91040117	0.05114368	0.02626335	0.72749356	0.83019847	0.07847205	10.47449481	0.9536306	1.3337343	0.27515474	0.17025476	0.36898216
03/12/2019 12:00	7298.276848	147.4078901	213.5156795	1.00151192	45.29343119	2.67198254	15.13925717	97.86070525	0.05551066	0.01518814	0.03778959	54.84291455	0.91538619	2.88771738	2.10288135	1.23583056	8.90010455	0.20272482	3.69113916	50.93630626	558.5140016	3.85329367	0.61437456	0.99792366	0.02601111	0.03495815	0.19395836	0.0021898	0.00712383	27.3278057	1.00153594	18.33267552	0.70907908	1.7384807	0.24839044	0.99718457	0.00077621	5.95459424	0.05111354	0.02603383	0.73197777	0.83332965	0.07882927	10.48549815	0.9577103	1.34785784	0.27938885	0.17085854	0.36241839
03/12/2019 13:00	7317.569559	147.9629007	214.6337749	1.00311789	45.51066991	2.68323583	15.26696288	98.17948328	0.05573352	0.0153638	0.03789748	55.16936163	0.91625187	2.92869723	2.15233181	1.24532491	8.92686407	0.20263649	3.71834473	51.55064197	561.5066526	3.84174347	0.61799693	1.00032446	0.0260772	0.03498089	0.19444638	0.002203	0.00723477	27.51155018	1.00159718	18.42406848	0.70183446	1.74985101	0.24588797	0.9980014	0.00077772	5.99155024	0.05099615	0.02612577	0.73371365	0.835443	0.0793602	10.44329994	0.9645779	1.3844463	0.27820021	0.17209464	0.37332375
03/12/2019 14:00	7310.071636	147.9614503	213.8939228	1.00191793	45.52072945	2.68219961	15.29384167	97.92844672	0.05591095	0.01542592	0.03777904	54.89421419	0.91595299	2.92595655	2.13784656	1.28206724	8.97701469	0.2022497	3.72244372	51.45997301	558.702011	3.85284165	0.61548826	0.99979769	0.02603648	0.03495087	0.19312996	0.00219291	0.00733794	27.46308759	1.00161084	18.41718794	0.69849199	1.75396479	0.24599838	0.99614781	0.00077251	5.98328722	0.05082185	0.02592678	0.73506628	0.8382297	0.07881544	10.50172408	0.96182883	1.405097	0.27829047	0.17190636	0.36722856
03/12/2019 15:00	7359.511935	149.1304682	215.8672192	1.0028339	46.11437674	2.72706096	15.34566514	98.61625261	0.05612979	0.01550743	0.03835609	54.71083519	0.91698502	2.96532962	2.17800579	1.28555308	9.06193065	0.20428647	3.74900435	52.02177614	565.5198157	3.88472074	0.62359795	1.00188299	0.026301	0.03500711	0.19608299	0.00221782	0.0073135	27.71666004	1.00252916	18.50449735	0.69486174	1.75962974	0.24672347	0.99868644	0.00077948	6.03157321	0.05119996	0.02622715	0.73834757	0.84160533	0.08030116	10.48695335	0.97405407	1.40621004	0.28011524	0.17298361	0.37463444
03/12/2019 16:00	7351.779934	148.6030545	214.3300187	1.00231277	46.19730011	2.70919859	15.32601183	98.19725508	0.05606797	0.01539964	0.03830952	54.491491	0.91379096	2.9677364	2.1843771	1.29797304	9.07883405	0.20399415	3.71428848	51.92289768	554.4702131	3.86500102	0.62051156	1.00073893	0.02619048	0.03519334	0.19513567	0.00221392	0.00698312	27.64852308	1.00293534	18.51140163	0.70000641	1.75821577	0.24675255	0.99612648	0.00077721	6.03308646	0.0509698	0.02688342	0.73775083	0.84233064	0.08052908	10.44064919	0.97496268	1.38894562	0.27948382	0.17185231	0.37135534
03/12/2019 17:00	7369.083543	149.3980954	214.9091584	1.00700797	46.34508354	2.72719795	15.40047866	97.51036187	0.05627906	0.01549704	0.03848817	54.5253031	0.91938586	2.99496955	2.18345218	1.30434887	9.13278781	0.20465084	3.74471179	52.05489109	569.0405676	3.88021494	0.62284733	1.00666006	0.02629157	0.03539217	0.19629889	0.00222308	0.00693427	27.65494668	1.00629206	18.64367573	0.70750089	1.76644908	0.24926412	1.00267706	0.00078117	6.04842368	0.051132	0.0266767	0.74103646	0.84810379	0.08028258	10.41282866	0.97249243	1.40416426	0.28344732	0.17370799	0.37393402
03/12/2019 18:00	7391.452392	149.5611569	215.0536412	1.00858793	46.28050852	2.72884077	15.49072636	97.69726359	0.05663149	0.01553885	0.03862944	54.52339907	0.92185287	3.0096375	2.17577933	1.28122395	9.16414341	0.20521925	3.74522589	52.12209619	548.8272735	3.89245807	0.62925095	1.00733332	0.02632436	0.03542322	0.19683328	0.00223158	0.007041	27.75209479	1.00760179	18.67708788	0.70731071	1.77880816	0.24964586	1.00496513	0.00078302	6.03644285	0.05116585	0.02616073	0.74127221	0.84680703	0.0805817	10.46175189	0.97326902	1.41283832	0.28769319	0.17353824	0.3656737
03/12/2019 19:00	7402.089794	149.813275	216.0959625	1.009057	46.4285299	2.73483515	15.53788464	98.14175213	0.05670345	0.01551571	0.03862885	54.539024	0.92140758	3.00604447	2.17366387	1.28253417	9.117018	0.20570284	3.7235183	52.12752123	553.6631032	3.89526806	0.62762012	1.00840408	0.02623561	0.0353935	0.1971866	0.00222401	0.00697342	27.86297965	1.00797936	18.79522838	0.70665398	1.78706131	0.24920868	1.00311271	0.0007879	6.05739132	0.05113658	0.02622405	0.74396434	0.84659251	0.08069001	10.48531094	0.97691683	1.3965242	0.28392152	0.17361153	0.37288555
03/12/2019 20:00	7355.15635	148.5883689	214.5566989	1.00432193	46.12363146	2.71954352	15.44726039	97.28723576	0.05638865	0.01545545	0.03833697	53.83716131	0.91757102	2.97833645	2.16370307	1.29164407	9.0407733	0.20508274	3.71355411	51.8845337	548.6700603	3.86907895	0.62116624	1.00326097	0.02608868	0.03523187	0.19569567	0.00220668	0.00697841	27.61426605	1.00325402	18.57210032	0.73781544	1.76727862	0.24725833	0.99970646	0.00078081	6.03912953	0.05084947	0.02620431	0.74042192	0.83935835	0.0803913	10.47758448	0.97135094	1.36567221	0.28329979	0.17243962	0.37840808
03/12/2019 21:00	7327.272167	148.038183	213.0344744	1.00268395	45.73752593	2.70263834	15.3516279	97.02259863	0.05604053	0.0153132	0.03794815	53.75528736	0.91582246	2.97542505	2.13941621	1.28560744	8.98150861	0.20425885	3.67766007	51.58166833	541.2083151	3.85094071	0.62327398	1.00220468	0.02603326	0.03522528	0.1950177	0.00220032	0.00691307	27.50436073	1.00245426	18.45835009	0.72801867	1.76414397	0.24653637	0.99819848	0.00077657	6.00733507	0.05088503	0.0262353	0.74367979	0.83213846	0.07982291	10.34998205	0.96964736	1.32286964	0.2824961	0.17104673	0.37035931
03/12/2019 22:00	7347.770015	148.4726358	214.2371956	1.00317355	45.71856317	2.71184943	15.37851042	96.93786886	0.05615318	0.0153441	0.03804733	53.88898147	0.91619793	2.97567038	2.14186132	1.29691776	9.02405036	0.20436135	3.68257657	51.57091582	533.7853054	3.86201434	0.62422465	1.00357639	0.02604104	0.03521287	0.19592371	0.00220416	0.00693467	27.51683087	1.0024693	18.54868329	0.72055605	1.76451205	0.24542133	0.99903969	0.00077977	6.02704471	0.05101287	0.02606324	0.74640251	0.84289399	0.08000207	10.37023631	0.97007588	1.32726423	0.2840325	0.17160733	0.36770442
03/12/2019 23:00	7332.993949	148.1798855	212.7302437	1.00333606	45.62301882	2.71465515	15.33384122	96.64369998	0.05607039	0.01536116	0.03796911	53.96428665	0.91876921	2.95040492	2.13047444	1.28057286	9.02315248	0.20468423	3.68859696	51.57966131	537.1573814	3.85076953	0.62239951	1.00300976	0.02604037	0.03519714	0.19638156	0.002215	0.00693521	27.4988054	1.00330452	18.49097476	0.73671257	1.76290558	0.24423484	0.99908204	0.00077875	6.03342026	0.05120236	0.02583181	0.74529271	0.8425302	0.07971162	10.49296105	0.96810577	1.3693255	0.28658783	0.17102751	0.3764792
04/12/2019 00:00	7320.125066	147.9183884	212.6767767	1.00316568	45.39994771	2.70332368	15.34842959	96.00038762	0.05591706	0.01524586	0.03790603	53.45558801	0.91830658	2.94457578	2.13009337	1.29320082	8.98949938	0.2042233	3.6863291	51.57102495	542.0732419	3.84547356	0.61997219	1.00240972	0.02598924	0.03519317	0.19671078	0.00221737	0.00699834	27.41256657	1.00221224	18.47180286	0.742144	1.76119752	0.24419067	0.99910648	0.00077537	6.01925129	0.05127608	0.02529688	0.7430264	0.83964811	0.0792603	10.56078426	0.97472611	1.37092104	0.283204	0.16945106	0.36228997
04/12/2019 01:00	7204.514055	145.7662936	206.6773566	1.0064519	44.98532501	2.64312676	15.15847359	94.60081278	0.05522152	0.01478146	0.03718508	52.35191179	0.91969803	2.86584261	2.08901516	1.26168833	8.8203403	0.19927277	3.60304715	50.69586832	545.966161	3.76140687	0.5988614	1.00426965	0.02553913	0.03523704	0.19226791	0.00218067	0.0068511	26.83827696	1.00654035	18.30853815	0.73770291	1.71516583	0.24035864	1.00287541	0.00076702	5.93603212	0.05087412	0.02502827	0.72971041	0.82260386	0.07767901	10.21219818	0.95752767	1.36369042	0.27965833	0.16736017	0.35873133
04/12/2019 02:00	7217.815427	145.8969714	207.1991027	1.00644521	44.95536083	2.63703761	15.33702258	95.2317353	0.05517443	0.01474858	0.0373249	52.76395284	0.91721247	2.89277707	2.08803733	1.273387	8.79729981	0.19974082	3.6074299	50.75115374	534.5245466	3.77579774	0.59998348	1.00469277	0.02550124	0.03520341	0.1912185	0.00217987	0.00684853	26.88461499	1.00576584	18.41724874	0.74408049	1.71080591	0.23873811	1.00212849	0.00076606	5.92945337	0.05059346	0.02600502	0.72528087	0.82557429	0.07698822	10.25097651	0.95427979	1.35548944	0.2814582	0.16674888	0.36337355
04/12/2019 03:00	7199.480315	145.6781277	208.3238572	1.00563136	44.64586364	2.62190564	15.1861285	95.14641197	0.05498844	0.01466752	0.03702968	52.50536707	0.91719138	2.85970312	2.07011603	1.28571375	8.73213817	0.1984166	3.56700232	50.7069289	531.9232553	3.7693094	0.5941565	1.00410708	0.02537836	0.03515406	0.18880167	0.00218482	0.00684642	26.79659154	1.00477175	18.48203963	0.74328884	1.70185991	0.23808913	1.00167317	0.00076224	5.91936306	0.05132441	0.02691151	0.7225496	0.81623598	0.07617955	10.14525651	0.94964368	1.32761374	0.28079163	0.16407392	0.35651957
04/12/2019 04:00	7200.549273	145.8610541	207.6173667	1.00608458	44.68957567	2.61407849	15.14251974	95.25422148	0.05504252	0.01447148	0.03683447	52.52123242	0.91619548	2.86011321	2.06606465	1.27995217	8.73112007	0.19906092	3.57094457	50.73009238	543.1143171	3.75252451	0.59600183	1.00433642	0.02540481	0.0351946	0.18912197	0.00217715	0.0068796	26.87064172	1.00751277	18.52903361	0.7592145	1.69998221	0.23891025	1.00206921	0.00076002	5.90455835	0.05138558	0.02712287	0.72307572	0.81593171	0.07616344	10.03977449	0.95066719	1.34989458	0.28498363	0.16356823	0.36743757
04/12/2019 05:00	7200.503582	145.7632565	207.9224422	1.00607751	44.77367586	2.62282739	15.19764607	95.35457283	0.05476576	0.01428324	0.03674907	52.75429564	0.9180366	2.86243509	2.06254341	1.27062443	8.6787794	0.19931899	3.54660643	50.55480413	539.160123	3.7611761	0.59174665	1.0040035	0.02544053	0.03518484	0.18682947	0.00218605	0.00688976	26.78818007	1.00567658	18.49525619	0.76223886	1.69671002	0.23887582	1.00172434	0.00076055	5.89952311	0.05158258	0.02657322	0.7225486	0.81533759	0.07607636	10.11067849	0.94784309	1.32279688	0.28804322	0.16458285	0.36786198
04/12/2019 06:00	7184.264992	145.0702072	207.0133737	1.00593996	44.72693794	2.61104623	15.06127142	95.19049091	0.05453841	0.01427218	0.03657676	52.12353168	0.91771933	2.84406728	2.04225418	1.25966792	8.65347294	0.19884227	3.52787541	50.40695871	542.2286362	3.74548372	0.58980943	1.00313426	0.02546275	0.03517712	0.18787199	0.00218099	0.00684016	26.72137338	1.00496605	18.42348547	0.75189116	1.68876999	0.2382334	1.00133494	0.0007584	5.88693916	0.05128721	0.02689977	0.7208106	0.80366331	0.07480264	9.99850954	0.9411066	1.33093762	0.2815839	0.16312354	0.36402993
04/12/2019 07:00	7200.722824	145.574271	207.8428332	1.00674032	44.99602438	2.62617237	15.10732685	95.92864117	0.05483225	0.01437096	0.03683908	53.36876849	0.91940953	2.8464536	2.06229801	1.27249966	8.7184464	0.19826526	3.51371061	50.48916073	541.882824	3.77106448	0.5952754	1.004179	0.0254492	0.03520747	0.18828895	0.00218722	0.00688783	26.85554395	1.00585291	18.47546303	0.75031074	1.69721472	0.23760014	1.00124017	0.00075768	5.89801706	0.05126378	0.02671111	0.72336207	0.80638015	0.07629699	10.05473974	0.9459315	1.33718201	0.27853353	0.16498754	0.35147433
04/12/2019 08:00	7187.428808	145.3234991	206.5092767	1.00611953	44.85271152	2.61629789	15.05779906	95.35263651	0.05460919	0.01431876	0.03668078	53.20093619	0.91775147	2.80129916	2.0387627	1.26343473	8.68503665	0.19704571	3.49298106	50.32643235	538.7076271	3.75507871	0.59264185	1.00619279	0.02542872	0.03598876	0.18741561	0.00218721	0.00685759	26.74073745	1.00555077	18.45434427	0.74706503	1.69352388	0.23750374	1.00169317	0.00075926	5.87787104	0.05069432	0.02674001	0.72141744	0.80541741	0.07507081	10.10939261	0.94496598	1.34908781	0.27099101	0.16436534	0.37752592
04/12/2019 09:00	7217.393721	146.3361603	208.2353047	1.00300219	45.23054853	2.63135624	15.17758309	99.26130399	0.05513576	0.01447497	0.0370182	53.13197924	0.91624812	2.85009836	2.0703181	1.25908791	8.81643695	0.19831571	3.51814694	50.94965271	539.9979282	3.77269084	0.59995314	1.00434383	0.02544429	0.03457266	0.18699492	0.00218802	0.00694969	27.07332861	1.00273824	18.58180498	0.75238325	1.71129349	0.23749631	0.99831005	0.00076143	5.90930976	0.05148564	0.02649851	0.72533385	0.79957173	0.07761426	10.08405294	0.95004916	1.35843879	0.27228639	0.16552376	0.36259596
04/12/2019 10:00	7250.400984	146.7770136	208.1102493	1.00742452	45.1752879	2.64134461	15.26790877	98.8592209	0.05526176	0.01450976	0.03705051	53.74669832	0.9220894	2.8537565	2.07855411	1.26868394	8.79195895	0.19901574	3.53534742	50.96491191	552.9289927	3.78515609	0.60212818	1.00721495	0.02565676	0.03501433	0.18829532	0.00219962	0.00695051	27.05441147	1.00726916	18.70845554	0.72574844	1.71036639	0.23991655	1.00389121	0.00076734	5.9430107	0.05172157	0.02672782	0.73089467	0.80111489	0.07776665	10.19804338	0.95573293	1.34782201	0.27289302	0.16541085	0.36409018
04/12/2019 11:00	7269.900979	146.9837604	209.1447045	1.00666259	45.44152348	2.65626947	15.32399637	99.53914246	0.05543298	0.01461997	0.03723307	54.26842156	0.92292335	2.85710884	2.08034084	1.28081093	8.83154994	0.19967943	3.55499446	50.91502178	548.7373931	3.79340711	0.60499756	1.0073928	0.02604363	0.03508183	0.18909959	0.00220317	0.00702729	27.21248224	1.00663446	18.87623221	0.71752352	1.71785426	0.23994711	1.0023025	0.00076299	5.98048953	0.05202768	0.02674227	0.73329011	0.80843114	0.07811433	10.10867516	0.95957961	1.35100034	0.27386893	0.16649434	0.37534909
04/12/2019 12:00	7261.546968	146.8199828	208.8098385	1.00728611	45.21558335	2.64872664	15.28773906	99.19397613	0.05517107	0.01456031	0.03711225	54.48591041	0.92149124	2.82904238	2.07906051	1.28801443	8.80380284	0.19997183	3.54526012	50.68881126	553.6492896	3.79039055	0.60363434	1.00704479	0.02594793	0.03488106	0.18793177	0.00219559	0.0071369	27.45997937	1.00781903	18.79033592	0.71958592	1.71577523	0.23844526	1.00504438	0.00076857	5.91562792	0.05197371	0.02661334	0.73226345	0.80571037	0.07729491	10.10939678	0.9588592	1.34219573	0.27469408	0.16523966	0.35585359
04/12/2019 13:00	7270.27219	147.0312713	208.7973451	1.00672882	45.30366474	2.64959126	15.34168671	99.69438517	0.05517384	0.014611	0.03710709	54.60547788	0.92161123	2.85370095	2.08214262	1.29686467	8.83410366	0.19920448	3.721504	50.95163357	548.9631472	3.79612428	0.60481523	1.0065554	0.02595898	0.03478759	0.18881768	0.00219482	0.00731968	27.57085893	1.00647979	18.88315805	0.71984472	1.71395784	0.23888687	1.00249031	0.0007691	5.91656114	0.05217954	0.02710766	0.73206826	0.81341543	0.07738499	10.12629472	0.95736966	1.34449435	0.27364624	0.16794286	0.37167984
04/12/2019 14:00	7508.102577	150.2817513	215.5815763	1.00311386	46.39634932	2.7301802	15.53922847	100.4169826	0.0559884	0.01488337	0.03777429	54.89062582	0.91485277	2.88341342	2.10530963	1.30034617	9.05301884	0.20395048	3.71630717	51.72742848	551.88896	3.8642093	0.6199686	1.00411522	0.02661697	0.03726728	0.19064111	0.00222192	0.00755218	27.83984358	1.0028954	19.39946228	0.72427835	1.76586865	0.24330737	0.99868049	0.00077997	6.07244397	0.05283087	0.02724769	0.75038381	0.82692269	0.07976309	10.23549835	0.98266741	1.37708282	0.27452182	0.17394587	0.37990724
04/12/2019 15:00	7495.368432	149.9830336	214.9658969	1.00517671	46.13290185	2.71684812	15.53627334	99.80696437	0.05616041	0.01486745	0.03787351	54.71511885	0.92015843	2.88809466	2.1203796	1.29059457	9.00454426	0.20537529	3.68462456	51.57993304	559.5748189	3.85871046	0.61896602	1.00502176	0.02655164	0.03733496	0.19135215	0.00222889	0.00745721	27.7367719	1.00620816	19.35338304	0.71914834	1.76095331	0.24326378	1.00038225	0.00077766	6.05211255	0.05245243	0.02690596	0.74854641	0.82495631	0.07977761	10.26180897	0.96636236	1.35907436	0.2769816	0.17328071	0.37083767
04/12/2019 16:00	7500.868508	149.8171331	215.8038608	1.00511656	46.31354051	2.70925789	15.62494067	98.98819677	0.05620704	0.01483387	0.03800259	54.6586131	0.92163763	2.90116705	2.11289702	1.28488123	9.00155835	0.20598053	3.70174976	51.57158523	562.1795459	3.85245501	0.61545834	1.00514941	0.02657132	0.037443	0.18990285	0.00222563	0.00750507	27.59318663	1.00679737	19.54088794	0.72199046	1.75919186	0.24210081	1.00217001	0.00078599	6.05936285	0.05281814	0.02781625	0.74930478	0.82888908	0.07994578	10.23052714	0.9697913	1.32458821	0.27763503	0.17313202	0.38153523
04/12/2019 17:00	7464.343871	149.5725854	214.3009469	1.00091897	45.91331539	2.69255093	15.52854992	97.55097558	0.05619317	0.01468201	0.03766302	54.5855476	0.9176792	2.89366159	2.08873866	1.28348069	8.95001922	0.20470004	3.67184762	51.58483147	553.6251302	3.8312956	0.61140878	1.00104624	0.02651276	0.03619513	0.18459994	0.0022137	0.00740933	27.48344097	1.0020442	19.40422119	0.73256002	1.75186252	0.24151339	0.99748771	0.0007825	6.00765236	0.05234545	0.02764567	0.74404378	0.82562166	0.08002784	10.13899592	0.9687891	1.32451019	0.2764061	0.17296533	0.36868982
04/12/2019 18:00	7468.297234	149.6017715	213.7855465	1.00104338	46.04048122	2.69655574	15.56491142	97.61324681	0.05624066	0.01470515	0.0377086	54.34584417	0.91903717	2.88716895	2.08375321	1.28780185	8.95587632	0.20281489	3.65912509	51.5343222	553.3462122	3.83255601	0.61092462	1.00100013	0.02680549	0.03623926	0.18528664	0.00221777	0.00725694	27.3434751	1.00193213	19.40471528	0.72272551	1.75041326	0.24069773	0.99735904	0.0007763	6.01529647	0.0525381	0.02751282	0.7430521	0.82479517	0.08030163	10.22931623	0.97017427	1.28805984	0.27897178	0.17307089	0.36730258
04/12/2019 19:00	7476.556328	149.7842772	213.4933694	1.00113837	45.91148215	2.68394894	15.56087052	96.70889213	0.05625931	0.01472226	0.03805036	54.36284899	0.91920312	2.89975703	2.08906262	1.28582472	8.9300631	0.20296185	3.67510926	51.50411475	553.9391886	3.82300495	0.61124991	1.00128924	0.02665779	0.03622774	0.18627772	0.00222259	0.00730328	27.48066198	1.00229048	19.44717452	0.73465882	1.74676029	0.23983778	0.99855623	0.00077838	6.04129751	0.05250972	0.02786406	0.74389281	0.82766707	0.08032456	10.18587186	0.96856593	1.31812139	0.27560285	0.17284611	0.37640987
04/12/2019 20:00	7483.860581	150.07487	213.8742946	1.00173378	45.9376289	2.68678815	15.58824932	96.06742133	0.05624782	0.01478694	0.03825428	54.40055082	0.91950785	2.88885677	2.08166451	1.29310081	8.95095096	0.20335852	3.6947136	51.69927166	550.5195233	3.83169067	0.61216175	1.00123172	0.02688892	0.03627184	0.18652818	0.00222545	0.00731035	27.51339209	1.00184898	19.46024979	0.74658648	1.75224257	0.23940747	0.99700067	0.00077677	5.99945218	0.0525387	0.02804765	0.7426882	0.82949643	0.08031599	10.15794356	0.9712059	1.32403719	0.27773412	0.17086968	0.37232752
04/12/2019 21:00	7288.002277	147.4128923	210.949695	1.00680359	45.45402288	2.66183399	15.34554882	95.87102767	0.05566901	0.01470112	0.03774704	53.12339598	0.92242218	2.8496302	2.04785434	1.28102683	8.78521625	0.19896626	3.61267752	51.24784105	530.0825297	3.79653293	0.60003171	1.00534026	0.02636274	0.03578092	0.18408754	0.00218373	0.00712038	27.12913031	1.00606087	18.96110421	0.73881109	1.73747109	0.23385419	1.0037583	0.00076412	5.9002837	0.05204379	0.02750781	0.7283148	0.80876791	0.07894852	9.97545564	0.96055331	1.31366906	0.27696843	0.16621085	0.36301485
04/12/2019 22:00	7225.6163	146.1448524	208.4598748	1.00511337	44.9609789	2.64448217	15.16670535	95.04630693	0.05490929	0.01436025	0.03737097	52.5607707	0.9209709	2.82261604	2.01911554	1.24913534	8.67173974	0.1976418	3.58598428	50.57132335	519.9990449	3.75643945	0.59319506	1.00311142	0.02610989	0.03509527	0.18311418	0.0021782	0.00690471	26.82403551	1.00582584	18.81787642	0.72982413	1.71291184	0.22946032	1.0015111	0.00075892	5.85080399	0.05174278	0.02667396	0.72687527	0.80342263	0.07668889	9.99408072	0.94603003	1.30007909	0.27143654	0.16794547	0.36379383
04/12/2019 23:00	7255.498337	146.4036772	208.7526585	1.00543658	45.10822011	2.65282669	15.23701129	95.4370631	0.05518344	0.01436876	0.03738439	53.03795802	0.92088632	2.82386722	2.04470171	1.26034903	8.71652285	0.19822819	3.59358012	50.81639181	484.0783418	3.77462911	0.59652086	1.00371109	0.0262876	0.03522124	0.18330108	0.00220202	0.00696195	26.85703322	1.0069455	18.91404591	0.74119795	1.72534136	0.23220243	1.00197955	0.00076062	5.8648373	0.05109514	0.02666335	0.72804836	0.80462497	0.07732866	10.04235007	0.95077143	1.3098778	0.26936912	0.17093772	0.36865803
05/12/2019 00:00	7253.241893	146.6864923	209.2150367	1.00739185	45.14264366	2.65058738	15.26021682	95.44558625	0.05534659	0.01442944	0.03740176	52.99384413	0.92058312	2.83059855	2.04644142	1.24761044	8.69629165	0.19814031	3.593612	50.75299891	492.2405259	3.78085798	0.59691792	1.0041059	0.02630835	0.03528257	0.18337936	0.00220858	0.00693605	26.90903589	1.00828966	19.01017338	0.74754455	1.7189661	0.23172727	1.00416929	0.0007621	5.83497476	0.05115485	0.02642567	0.72779996	0.80950913	0.07680012	10.07486142	0.95840915	1.27338205	0.27064414	0.17157983	0.36015296
05/12/2019 01:00	7258.323665	146.4510804	209.0462826	1.00510365	45.13141866	2.65269122	15.13652823	95.05724426	0.05513821	0.01443327	0.03741042	53.10799528	0.91968207	2.82666692	2.04365233	1.25163027	8.70627627	0.19855158	3.54914081	50.70049488	493.5474327	3.77823715	0.59853659	1.00306957	0.02630471	0.03519425	0.18267523	0.00219365	0.00709052	26.99316755	1.0053824	19.1983378	0.74467059	1.71485847	0.23128639	1.00128419	0.00076274	5.83558175	0.05112578	0.02688754	0.72670196	0.80694007	0.07694685	10.08025174	0.96076229	1.24749902	0.2674178	0.16995691	0.36820666
05/12/2019 02:00	7263.835021	146.5199511	209.0098423	1.00515874	45.06302307	2.65269902	15.00554239	95.45858922	0.05499745	0.01439346	0.03738858	52.83465052	0.92203214	2.83895881	1.99863897	1.25120356	8.66146899	0.19917569	3.54974935	50.76166226	490.9018513	3.77455261	0.59849474	1.00288459	0.02630323	0.03523378	0.18240656	0.00219481	0.00688829	27.10305079	1.00518064	19.15131847	0.74630841	1.70419846	0.23150393	1.00115308	0.00075911	5.8439887	0.0511969	0.02617366	0.72553094	0.80583838	0.07698134	10.07190991	0.95789465	1.22313652	0.26885505	0.16988506	0.36798594
05/12/2019 03:00	7254.268608	145.8803603	207.8088525	1.00759075	44.87045221	2.64749264	15.2361917	95.28217087	0.05518815	0.01438673	0.03737177	52.51099895	0.92508083	2.83833535	2.00692502	1.26086914	8.61857398	0.19829053	3.53195297	50.59877348	476.0912111	3.77519776	0.5972624	1.00505393	0.0273487	0.03528447	0.18195851	0.00217978	0.00686571	27.12437934	1.00735356	19.17167594	0.74765733	1.70055012	0.22902101	1.00400951	0.00075656	5.83321361	0.05130065	0.02573965	0.72466431	0.80952263	0.07717598	10.08718762	0.95647006	1.19941965	0.26589622	0.17035251	0.36599981
05/12/2019 04:00	7259.167059	146.0281686	208.3097932	1.00601206	44.5113185	2.65301441	15.37154761	94.94172735	0.05504977	0.0143443	0.0371748	52.59439598	0.92770147	2.81590492	2.0001485	1.2611943	8.57498403	0.19977779	3.53980272	50.64931705	471.5989829	3.77994113	0.59681186	1.0044069	0.0289609	0.03529613	0.18216613	0.0021743	0.00678178	27.10606846	1.00647556	19.16756059	0.75823301	1.69846586	0.22728624	1.00245305	0.00075531	5.82658685	0.05151472	0.02567848	0.72567619	0.81197535	0.07674415	10.11048061	0.95500877	1.17192717	0.26381217	0.17026669	0.3567949
05/12/2019 05:00	7253.225	145.8752093	208.9634474	1.00700108	44.64735888	2.66305966	15.33692656	95.38715806	0.05515085	0.01441126	0.03719264	52.56481193	0.92692549	2.82653653	2.0092862	1.27663197	8.63276082	0.20001707	3.53867902	50.73346431	478.0445667	3.79262356	0.59983015	1.004899	0.0277429	0.0353129	0.18370798	0.0021892	0.00679327	27.48422103	1.00645566	19.0990245	0.75953116	1.6979619	0.22883257	1.00222297	0.00075552	5.84362907	0.05140245	0.02576228	0.72711986	0.80920663	0.07698658	10.12158187	0.9542663	1.19954313	0.26170909	0.16961668	0.36843292
05/12/2019 06:00	7326.700378	146.3562261	210.389657	1.00302267	44.78833438	2.66866929	15.49129595	95.5572332	0.0552007	0.01443261	0.03735615	53.10186215	0.92247919	2.84945654	2.04434742	1.28026571	8.7293625	0.2007934	3.58356819	51.16770103	531.2719781	3.78542703	0.60633129	1.00023962	0.02720796	0.035299	0.1837294	0.0022035	0.0068522	27.63779256	1.00190695	19.28637353	0.77075188	1.70408464	0.23322855	0.99784337	0.00076239	5.89483449	0.05168714	0.02652121	0.73520688	0.81863439	0.07815082	10.08850774	0.9624787	1.21048656	0.26525037	0.17009888	0.37179094
05/12/2019 07:00	7320.775882	146.3484456	210.524798	1.00236606	44.71153685	2.66740252	15.47440913	95.00686636	0.05494184	0.01445152	0.03725532	52.65438431	0.92341688	2.8426963	2.04117004	1.26607592	8.66442332	0.19997203	3.5684818	50.95568732	508.8872245	3.77356855	0.60564819	1.00044048	0.02682015	0.03519675	0.18310919	0.00219751	0.00685796	27.53043098	1.00241507	19.2824508	0.76294644	1.70149432	0.23317546	0.99893482	0.00076335	5.87726442	0.0515611	0.02615177	0.73299478	0.81675119	0.07757421	10.11229817	0.96244404	1.2070432	0.26448134	0.17047651	0.35838773
05/12/2019 08:00	7324.083045	146.2443271	210.0478688	1.00340682	44.58408387	2.65907119	15.30729487	95.33711506	0.05516734	0.01439407	0.03721835	52.58658463	0.92616766	2.84043244	2.01414288	1.27587616	8.66087657	0.20014833	3.55591788	50.9201964	512.779074	3.76464226	0.60214959	1.00094557	0.02681262	0.03540603	0.18186956	0.00219386	0.00692021	27.67259387	1.00271989	19.27314557	0.76753235	1.6981191	0.23085629	0.99852493	0.00076367	5.8565728	0.05139594	0.02537713	0.73073304	0.81541045	0.07756507	10.25187477	0.96096945	1.20423324	0.26411529	0.17054491	0.37455781
05/12/2019 09:00	7342.502696	146.4376802	211.3072027	1.00262985	44.90617658	2.67046119	15.4548154	96.77146981	0.05524531	0.01440105	0.03713399	52.71955408	0.92439615	2.847728	2.01152072	1.27523284	8.66636321	0.20038651	3.58207326	51.1220452	508.225992	3.77898664	0.60441764	1.00040368	0.02667423	0.03539358	0.18207686	0.00219523	0.00702655	27.80557938	1.0021066	19.3234755	0.76578598	1.70571831	0.23313789	0.99733833	0.00076376	5.86051795	0.0514373	0.02552872	0.73050006	0.82132752	0.07792538	10.37583876	0.96287748	1.26031657	0.26358541	0.17016041	0.36408579
05/12/2019 10:00	7344.826623	146.7865718	211.3577357	1.0073074	45.02356672	2.67818548	15.49076935	96.42562372	0.05503467	0.01445882	0.03715124	52.83615643	0.92279382	2.83809953	2.02723591	1.27478794	8.68163452	0.20134714	3.5844914	51.20424412	509.2053155	3.78487695	0.60475931	1.0050896	0.02773262	0.03543801	0.18244317	0.00220294	0.00692648	28.03374352	1.00508432	19.3296178	0.75621311	1.71495228	0.23391437	1.00010295	0.00076374	5.88540399	0.05142102	0.02590162	0.73247359	0.81991945	0.07810398	10.52627832	0.96411355	1.29593663	0.26562855	0.16983296	0.36825198
05/12/2019 11:00	7387.348424	147.2707431	213.152714	1.00318318	45.24438477	2.69663944	15.52649286	96.73029775	0.0550892	0.01454319	0.03729225	52.95670283	0.92441969	2.85497894	2.02681502	1.27465318	8.74238407	0.20174323	3.59089949	51.24693497	512.9666421	3.80064089	0.60869127	1.00180463	0.02772245	0.03537389	0.18323201	0.00221136	0.0069218	28.44126547	1.0033715	19.39961545	0.74458283	1.7266791	0.23434108	0.99909411	0.00077053	5.91948952	0.05074934	0.02560839	0.73183928	0.82136734	0.07841776	10.46456982	0.96450664	1.33009133	0.26637519	0.17047497	0.3636084
05/12/2019 12:00	7442.20538	148.3242763	214.3309176	1.01082302	45.30460751	2.70629738	15.7083397	97.11773409	0.05568201	0.01460523	0.03747713	53.21053393	0.93212725	2.87266156	2.04795301	1.29489356	8.78347944	0.20390094	3.61555906	51.43533018	518.2117002	3.81556752	0.614629	1.00897078	0.02996728	0.03566809	0.18424173	0.00222691	0.00696048	28.35952411	1.00985725	19.44245507	0.7523441	1.73714994	0.23621528	1.00732809	0.00076793	5.96062308	0.05096513	0.02578919	0.73547406	0.82455744	0.079219	10.61117845	0.96418318	1.33267562	0.2658615	0.17190719	0.35758486
05/12/2019 13:00	7504.842194	149.8770714	215.6370083	1.01156868	45.59559291	2.7216345	15.74887952	98.23854522	0.05607666	0.01473585	0.03773129	53.64238058	0.93201672	2.89767341	2.07976389	1.30188456	8.8386683	0.20349468	3.64404414	51.87319054	519.95979	3.84050046	0.62051221	1.01219424	0.0302059	0.0357418	0.18587307	0.00223276	0.00699489	28.65762939	1.01277913	19.56681194	0.7535507	1.75182687	0.23976985	1.00707497	0.00077483	6.01487728	0.05141732	0.02554982	0.74235672	0.83164072	0.07997712	10.58951834	0.97093429	1.35596576	0.26632043	0.17288069	0.37898675
05/12/2019 14:00	7443.109701	148.8573102	212.1858112	1.00560107	44.96140625	2.69314439	15.50572629	97.34225834	0.0552294	0.01457874	0.03730377	53.90701819	0.92788654	2.86095118	2.03961134	1.28239657	8.69685261	0.2007956	3.59610108	51.20983492	520.8877974	3.80604574	0.61000839	1.0049691	0.02995814	0.03569233	0.18462657	0.00222644	0.00690078	28.38512546	1.0062164	19.72053638	0.73210185	1.72491112	0.23169181	1.0057371	0.00076975	5.93495373	0.05084005	0.02542735	0.73104129	0.82717207	0.07874583	10.38409948	0.96251551	1.27418061	0.26504529	0.17110513	0.36559113
05/12/2019 15:00	7422.567018	148.3398125	211.7778223	1.00248689	44.83722316	2.68152699	15.52808139	97.00333494	0.0552302	0.01442288	0.03730787	53.41097553	0.92576578	2.87377258	2.01910544	1.27995205	8.69068697	0.19993747	3.57203273	50.76026845	519.8275804	3.78735363	0.61016792	1.00380823	0.02947287	0.03546129	0.18508162	0.00220723	0.00685499	28.43505399	1.00258892	19.52580758	0.72744107	1.72038656	0.23166723	1.00177511	0.00076855	5.93550288	0.05062972	0.02551406	0.72459222	0.82153801	0.07831789	10.34301391	0.95753859	1.27766028	0.26405011	0.17074687	0.35674335
05/12/2019 16:00	7354.155679	147.598021	210.0501639	1.00152471	44.55358376	2.6680781	15.48082768	95.46714618	0.05491492	0.01434145	0.03730858	52.7081726	0.92893804	2.83375275	2.00057309	1.27612439	8.58076304	0.198147	3.51816008	50.37498906	519.7710246	3.75838202	0.60550275	1.00225036	0.02927292	0.03520122	0.18394093	0.00220061	0.00678756	28.42867655	1.00262567	19.28118505	0.72566402	1.6986526	0.23063115	1.00237966	0.00076142	5.91141078	0.05063073	0.02541055	0.71887772	0.81630088	0.07757692	10.3779485	0.95053922	1.27074693	0.26111977	0.1708894	0.35633604
05/12/2019 17:00	7337.703886	147.7067471	210.5372583	1.0042344	44.6384711	2.67510864	15.4454797	94.80661973	0.05507074	0.01442865	0.03734512	53.06664378	0.92387077	2.82058798	1.99195688	1.27838228	8.60592587	0.19851319	3.51904993	50.36059211	519.5265283	3.76929596	0.60404664	1.00417426	0.02906839	0.03596929	0.18364472	0.00221241	0.00671503	29.02305042	1.0045098	19.25309033	0.74022234	1.70097131	0.22832495	1.00427959	0.00076256	5.87829524	0.05090776	0.02535077	0.72088516	0.8145029	0.07666889	10.55378181	0.95531603	1.25957318	0.26176985	0.17096926	0.36307205
05/12/2019 18:00	7360.782938	147.8854413	211.264642	1.00179112	44.80403837	2.67985438	15.48099197	94.94741178	0.05465172	0.01434848	0.0375452	53.58836992	0.92331892	2.83724721	1.97704016	1.28005735	8.64867362	0.19966162	3.49792989	50.1501285	512.620189	3.78034653	0.60401691	1.00226342	0.02922919	0.03590906	0.18425166	0.00221083	0.00676323	30.09300739	1.0014142	19.33301412	0.73540431	1.70894177	0.22867906	1.00170696	0.00076079	5.89363737	0.05087964	0.02513983	0.72412794	0.81502444	0.07699621	10.56929011	0.95895211	1.20921324	0.26116	0.16904081	0.35878563
05/12/2019 19:00	7384.304398	147.7664427	212.4351451	1.00396886	44.87278663	2.68845138	15.53671302	94.96961111	0.05527401	0.01440426	0.03746771	53.76006171	0.92469493	2.81405976	1.99742981	1.27416462	8.69630093	0.19984045	3.49567735	49.81269408	510.1113023	3.78395626	0.60628143	1.00333521	0.02924647	0.03615445	0.18475182	0.00221576	0.0068448	29.73518069	1.00276895	19.41971767	0.7712459	1.71724946	0.22962527	1.00281419	0.0007625	5.91826697	0.05145254	0.02480517	0.72786018	0.82232671	0.07687415	10.58055864	0.96022725	1.23501486	0.26029131	0.16853101	0.36147935
05/12/2019 20:00	7398.05839	148.1862114	211.7836642	1.00272829	44.93595239	2.68820927	15.57250048	94.10622392	0.05551832	0.01439523	0.03768571	53.67798491	0.9258011	2.8333495	2.02768847	1.29160503	8.70482861	0.20350578	3.52023483	49.8095044	515.2397853	3.78993691	0.60571803	1.00303554	0.02951805	0.0359586	0.18531145	0.00222269	0.00690446	30.28914038	1.00267059	19.4883909	0.96274295	1.72743701	0.23123218	1.00206121	0.00076521	5.91969019	0.0521779	0.02584306	0.72962347	0.81394626	0.07723675	10.48580912	0.96184988	1.23224334	0.25958755	0.17015923	0.3613537
05/12/2019 21:00	7430.476439	148.9103576	211.8225848	1.00527696	44.95806791	2.6945049	15.65417659	94.73119007	0.05535949	0.0145548	0.03800091	54.15764288	0.92964961	2.84610903	2.03566848	1.28991301	8.7372298	0.20543242	3.5339047	50.26168343	508.0456981	3.81528105	0.61364582	1.00417597	0.02942567	0.03599481	0.18603279	0.00222354	0.00692758	30.36937037	1.00513103	19.55096668	0.83185647	1.73946677	0.23058571	1.00685779	0.00076614	5.97251323	0.05219822	0.02637676	0.73001261	0.81366705	0.07842222	10.61670694	0.9639912	1.22789585	0.26635642	0.17055586	0.36229011
05/12/2019 22:00	7395.789794	148.445421	211.9895494	1.00374693	44.8557323	2.68083586	15.61653039	94.91115515	0.05526781	0.01450375	0.0377337	54.26814173	0.92596223	2.8396525	2.01532262	1.29004758	8.69836463	0.20464569	3.51660527	50.18221047	504.1906767	3.79499823	0.61196796	1.00244078	0.0294334	0.03594782	0.18565816	0.00221711	0.00685861	30.34946916	1.00273878	19.52305825	0.84423721	1.7385323	0.22977098	1.00378619	0.00075367	5.94619313	0.05120429	0.02648831	0.72908343	0.81770681	0.07841305	10.56588034	0.96048981	1.22906743	0.26356779	0.17023522	0.35369025
05/12/2019 23:00	7454.805669	149.1723259	213.5994066	1.00886331	45.19827532	2.70197177	15.71326383	96.21850362	0.0558954	0.01459434	0.03797215	54.20541998	0.92717126	2.8365716	2.03838337	1.29336907	8.77687795	0.20520698	3.5430155	50.27136639	509.0267923	3.82597884	0.61586724	1.00825658	0.0297245	0.03622649	0.18665058	0.00222132	0.00687694	30.42937078	1.00910134	19.74064138	0.89129912	1.74802028	0.23298771	1.008758	0.00075832	6.02191043	0.05111533	0.02636335	0.7346273	0.82010381	0.07863514	10.73450641	0.96597271	1.24264606	0.26461289	0.17165776	0.37350141
06/12/2019 00:05	7441.539211	149.6244464	213.269885	1.01146235	45.27683063	2.70358413	15.7579069	96.05611347	0.05560071	0.01461237	0.03784219	53.96067875	0.92935946	2.84068209	2.02772301	1.29856948	8.81005567	0.20573139	3.52721908	50.49338382	508.1329976	3.8133437	0.61666707	1.01046855	0.02971907	0.03622144	0.18795606	0.002224	0.00691805	30.44262392	1.00981295	19.970349	1.01894495	1.74201691	0.23343705	1.00901291	0.0007361	6.01039093	0.05087963	0.02630648	0.73825731	0.81517702	0.07888178	10.69532606	0.97330588	1.24943612	0.26736823	0.17153288	0.38412738
06/12/2019 01:00	7429.007467	148.7618365	212.6272491	1.00867392	45.15646233	2.6981082	15.77495455	95.97784762	0.05522246	0.01460801	0.0378336	54.34341099	0.92866433	2.85722648	2.03697392	1.29670875	8.78693286	0.20535423	3.51862231	50.56631185	498.9418005	3.81615739	0.61254119	1.00885244	0.02965742	0.03606548	0.18802364	0.0022136	0.00689134	30.38322937	1.01020679	19.85480651	0.99218304	1.73206875	0.23153188	1.00791838	0.00073597	5.99456324	0.05076357	0.02574307	0.7376508	0.82007598	0.07853296	10.60820065	0.96831487	1.24713029	0.2664283	0.17130801	0.34962998
06/12/2019 02:00	7465.156349	149.4423281	215.1586806	1.01022051	45.40267197	2.71185247	15.69671703	96.70452227	0.05547077	0.01465952	0.03804758	54.68490516	0.93097495	2.8883929	2.04359594	1.30734443	8.83690921	0.20607514	3.53061203	51.05483005	501.9707399	3.82804301	0.61491576	1.01014164	0.02979693	0.03661533	0.18908242	0.00222622	0.00691853	30.5125969	1.00962242	20.11289031	1.01187157	1.75176928	0.23321145	1.00957089	0.00074417	6.01179585	0.05092477	0.02612626	0.74223946	0.8184753	0.07927755	10.5340342	0.96957431	1.25507345	0.27057282	0.17144131	0.35802981
06/12/2019 03:00	7454.340689	149.1803641	214.3045274	1.00998838	45.39225583	2.71612723	15.60702378	96.64347973	0.05508947	0.01457058	0.03802886	54.60215783	0.92859775	2.8811592	2.02588743	1.31016942	8.80250311	0.20592938	3.52970682	50.70230628	519.6043212	3.81460083	0.6128283	1.00968138	0.02964804	0.03670528	0.18876232	0.00222682	0.0069026	30.13333561	1.00889643	19.99447148	1.04123445	1.74837286	0.23274901	1.00877312	0.00074313	6.02565015	0.05125557	0.02593309	0.74253999	0.817609	0.07948827	10.53107333	0.96845572	1.25367631	0.27115605	0.17178699	0.3793557
06/12/2019 04:00	7439.633043	148.8733422	213.6893354	1.0098022	45.29693061	2.70493534	15.64224495	96.33384114	0.05518911	0.0145148	0.03775515	54.0802406	0.92850824	2.88433987	2.01787582	1.30259906	8.76717494	0.20476157	3.52925878	50.99322692	509.352607	3.8087305	0.61092151	1.00874949	0.02942709	0.03671904	0.18832361	0.00221214	0.00686035	30.03163475	1.00892328	20.04510827	1.03757529	1.73906533	0.23430283	1.00963711	0.00072786	6.0033017	0.05151794	0.02592225	0.74238818	0.81653108	0.07886617	10.46374736	0.96638207	1.2573033	0.26954651	0.16912415	0.35609968
06/12/2019 05:00	7454.084703	149.0341203	214.5202519	1.00914065	45.10735826	2.70710676	15.64682419	96.74780982	0.0556259	0.01458726	0.03784014	54.61637191	0.93178149	2.87770871	2.03021307	1.29747202	8.77988738	0.20493866	3.53467666	51.11106257	507.6505642	3.804692	0.61183242	1.00896815	0.02958028	0.03671111	0.18872406	0.00221369	0.00689016	29.97627068	1.00872949	20.09608806	1.05073572	1.74279187	0.23431347	1.00934382	0.00072799	6.00160326	0.05164803	0.0271047	0.74474826	0.81595148	0.07902219	10.48629468	0.9662132	1.25916805	0.26528825	0.16897716	0.3572395
06/12/2019 06:00	7442.729637	148.9404374	213.2859558	1.00802511	44.89945597	2.7029085	15.59407517	96.34887614	0.05573817	0.01457377	0.03770092	54.89036373	0.93033582	2.87023179	2.02627047	1.29577119	8.76565484	0.20492475	3.53754105	51.12249015	510.7853867	3.80394786	0.61083007	1.00742252	0.02978248	0.03668082	0.18827885	0.00221562	0.00684451	29.77981781	1.00743841	20.09859764	1.03704383	1.73715648	0.23426581	1.00787927	0.00073853	6.00870966	0.05132354	0.0264854	0.74342491	0.81795546	0.07895874	10.4241982	0.96277532	1.25758494	0.26273501	0.16821182	0.3453652
06/12/2019 07:00	7422.19663	148.9105169	213.4787483	1.00873594	44.96380052	2.70269259	15.54280535	96.12958136	0.05563412	0.01457732	0.03766896	54.87457309	0.93310697	2.85938779	2.02057537	1.29234253	8.77463673	0.20600603	3.52443672	51.14494442	514.8132029	3.80236697	0.60894454	1.00881916	0.02955241	0.03669067	0.18881021	0.00220824	0.00680048	29.62530629	1.00881125	20.07270515	1.03967965	1.72780744	0.23410205	1.00891937	0.00073329	5.9941225	0.05086689	0.02644201	0.74196678	0.81177267	0.07842753	10.40131298	0.95969563	1.28118475	0.26218028	0.16763336	0.37093681
06/12/2019 08:00	7431.991164	149.2759093	214.6092711	1.00951116	44.90709945	2.71446779	15.56137293	96.61179326	0.05529097	0.01468108	0.03777351	54.68095728	0.93502842	2.85231372	2.0253785	1.29139431	8.76358739	0.20659721	3.5480291	51.06518751	515.3512237	3.82865045	0.61347127	1.00977941	0.02961465	0.03662652	0.18930508	0.00220557	0.00678352	29.60762986	1.00977135	20.19997528	1.04705236	1.73403174	0.23511938	1.00982839	0.00072703	6.01749048	0.05071574	0.02696726	0.74341629	0.81708084	0.0782198	10.46223762	0.95965457	1.31317989	0.26233063	0.16802306	0.36365073
06/12/2019 09:00	7408.278774	148.6754828	212.9315435	1.00772803	44.86905965	2.71273372	15.47509021	95.73095438	0.05478962	0.01452259	0.03759165	54.31558012	0.92284129	2.84236573	1.99978571	1.28733003	8.69860502	0.20260648	3.52737106	50.91064534	512.2735145	3.82849181	0.60787	1.00732024	0.02957843	0.03656359	0.18910669	0.0022015	0.00658848	29.52371662	1.00770152	20.17788154	1.05997531	1.72055958	0.23479216	1.00717454	0.00073126	5.99584693	0.05031838	0.02773095	0.74049143	0.80694698	0.07772648	10.33818029	0.95666448	1.31210735	0.26151221	0.165953	0.3751778
06/12/2019 10:00	7427.488633	148.3210997	213.6635208	1.00654792	45.02770485	2.71044746	15.56095099	95.67832995	0.05483238	0.01451976	0.0377455	55.16920522	0.92363891	2.83357703	2.00062462	1.28991499	8.72300258	0.20394884	3.55575552	50.91447492	517.5534646	3.8356666	0.61050709	1.0062583	0.02953467	0.03658175	0.19001483	0.00219543	0.0066907	29.69776502	1.00547003	20.15835545	1.1672133	1.73071017	0.23627112	1.00584694	0.00073185	5.99421978	0.05059539	0.02782166	0.74185678	0.81508983	0.07794555	10.39440331	0.96092927	1.28959371	0.26149007	0.16679379	0.35740606
06/12/2019 11:00	7402.359636	148.1820452	212.1127074	1.0094948	44.88215299	2.70690829	15.51421946	95.22028934	0.05484844	0.01458906	0.03770243	55.30949411	0.92432782	2.83494372	2.01419715	1.28956774	8.70751227	0.20383441	3.54970465	51.08045859	517.0961951	3.84410181	0.61167093	1.00940942	0.02939812	0.03662217	0.1897834	0.00219321	0.00669187	29.63172828	1.00909291	20.16047874	1.11673847	1.72289589	0.23654634	1.00800001	0.00073337	5.99151673	0.05074218	0.02905325	0.73977035	0.81096521	0.0780967	10.44627993	0.95974102	1.29395376	0.26052979	0.16641087	0.34706577
06/12/2019 12:00	7411.977354	148.0769976	212.4682897	1.00904229	44.92206836	2.70549153	15.55585018	96.1867245	0.05493101	0.01463521	0.0376094	55.3761353	0.92379903	2.82559238	2.01088097	1.29211387	8.73308993	0.20344837	3.5538004	51.10569997	515.9213141	3.87550923	0.61068246	1.00871697	0.02945807	0.0365298	0.18983247	0.00219367	0.00668207	29.58489272	1.00917672	20.19544391	1.16305556	1.720547	0.23773381	1.00832239	0.0007188	5.99611717	0.05091618	0.02908705	0.74089486	0.81638942	0.07799118	10.42154239	0.96356204	1.2967844	0.26167459	0.16680078	0.37035753
06/12/2019 13:00	7407.603626	148.0203272	212.0076849	1.00632442	44.88534344	2.69727327	15.54354156	96.03992051	0.05563791	0.01462542	0.0375728	54.53540694	0.92256494	2.82206471	2.0142402	1.29165407	8.70782018	0.20281877	3.54887338	51.06168286	519.3158807	3.87221684	0.60937192	1.00650354	0.02940494	0.03646184	0.19103632	0.00218826	0.0066495	29.32398675	1.00593397	20.2144478	1.17181581	1.72525999	0.23829877	1.0050195	0.00072844	5.9983046	0.05066972	0.02946997	0.74097093	0.81843092	0.07788595	10.36002661	0.96221406	1.30158367	0.2603847	0.16626666	0.34690109
06/12/2019 14:00	7399.697883	147.7078455	211.5173009	1.00652634	44.83597993	2.68475632	15.5777789	95.49952007	0.05549156	0.01457381	0.03754391	54.19985606	0.92295384	2.83006273	2.03513519	1.28924278	8.71275276	0.20291512	3.55031531	51.0025282	508.2277256	3.84214614	0.60831334	1.00641573	0.02924996	0.03650182	0.19053227	0.00218304	0.00660552	29.05676183	1.00661363	20.06754312	1.13340619	1.72784799	0.24605335	1.0068731	0.00072596	6.00146951	0.05075425	0.02932851	0.73989811	0.82153826	0.0778545	10.35466125	0.96545935	1.29100167	0.26191382	0.1662838	0.35851837
06/12/2019 15:00	7414.803193	147.7062652	211.3912383	1.00420281	45.07389622	2.68684176	15.55561951	95.86979063	0.05537629	0.01455274	0.03752908	54.47468694	0.92186509	2.83934875	2.0308375	1.29304459	8.73647214	0.20294585	3.61513744	51.16751868	512.4143671	3.85849715	0.60779401	1.00443461	0.02938928	0.03641909	0.19152208	0.00218753	0.00663136	29.1515845	1.00418555	20.06226648	1.10277506	1.72771112	0.24067818	1.00448006	0.00072578	5.99727046	0.0506731	0.02871379	0.74051311	0.81942271	0.07807611	10.37656326	0.9617853	1.29254993	0.26434633	0.16768077	0.36904767
06/12/2019 16:00	7409.209784	148.2181242	212.2505244	1.00566414	45.38529383	2.70831308	15.56128718	95.8227772	0.05561969	0.01459588	0.03770128	54.10065282	0.92278873	2.81598289	2.07929796	1.30681	8.74850229	0.20302506	3.63615771	51.44863807	517.2512999	3.87664989	0.60864687	1.00480384	0.02919094	0.0364647	0.19231667	0.00219386	0.00671205	29.09665243	1.00582189	20.30616683	1.1207472	1.72400657	0.24244164	1.00482041	0.00072726	5.99733807	0.05076646	0.02910181	0.74147088	0.81664745	0.07810362	10.43757596	0.96068293	1.29598962	0.26452342	0.16601233	0.35556054
06/12/2019 17:00	7437.497333	148.2439003	211.9171103	1.00452178	45.34111424	2.70715105	15.5996004	96.09759417	0.05487813	0.01462034	0.03780076	54.40658188	0.92134137	2.82104475	2.09718595	1.30234387	8.78751047	0.20334736	3.66015325	52.39957262	512.7034674	3.88197476	0.61082012	1.00427924	0.02918823	0.03602432	0.19253418	0.00219366	0.00687795	29.09255722	1.00328115	20.32655407	1.14900188	1.73519883	0.24080084	1.00374486	0.00073325	5.99743633	0.05076964	0.02910974	0.74318544	0.81508852	0.07858124	10.43535236	0.96233644	1.28459351	0.26429265	0.16714524	0.34141361
06/12/2019 18:00	7530.300754	149.5682511	213.8241464	1.0064259	45.46872882	2.73863403	15.68873638	96.84607688	0.05493539	0.01467629	0.03798708	54.85635231	0.91808701	2.85129111	2.09473264	1.30438757	8.79942903	0.20491314	3.66050842	52.60735198	515.406388	3.9022262	0.6151091	1.00463611	0.02946205	0.03641623	0.19347278	0.00221715	0.00693032	29.24048405	1.00369231	20.65921635	1.30065193	1.74418227	0.24213329	1.00559537	0.00072694	6.08413047	0.05111455	0.02937552	0.75152363	0.81611793	0.07917144	10.4679013	0.97184432	1.28486771	0.2652819	0.16821016	0.35236796
06/12/2019 19:00	7464.777666	149.2517817	212.7134588	1.00383738	45.39729719	2.72403691	15.625305	96.42741782	0.05477244	0.01468799	0.03783587	54.2250318	0.91790745	2.82804207	2.07544485	1.30517781	8.76779152	0.20394886	3.65421276	52.74734618	514.4443794	3.90538873	0.61196578	1.00305173	0.0291716	0.03613616	0.19240313	0.00220441	0.00687291	29.09452454	1.00278078	20.61573725	1.10824899	1.73576238	0.24026436	1.00289009	0.00073583	6.01156591	0.05086734	0.0296878	0.74481341	0.81486656	0.07879965	10.49165725	0.96549505	1.27232078	0.26436364	0.16642493	0.32901331
06/12/2019 20:00	7462.099388	148.8884673	211.8263404	1.00386844	45.24893652	2.71895433	15.64240679	96.40844435	0.05473394	0.01466608	0.03785254	54.28863548	0.91722092	2.82090286	2.05994872	1.32207509	8.73833296	0.20336681	3.65277126	52.83995303	508.7984343	3.8952423	0.61189912	1.00372192	0.02924025	0.03585674	0.19255286	0.00220157	0.00685271	29.08068965	1.00298091	20.56903667	1.09403872	1.7321928	0.24241388	1.00345351	0.00072651	6.01596871	0.05079559	0.02900545	0.74338863	0.81679526	0.07866978	10.42839384	0.96876249	1.25841818	0.26536193	0.1665695	0.35428472
06/12/2019 21:00	7452.882314	148.7588333	211.5864232	1.00359864	45.30920471	2.71617051	15.6069123	96.05657988	0.0548685	0.01463914	0.03780164	54.01206366	0.91884887	2.81541872	2.05858566	1.37084934	8.70892291	0.2035101	3.65003588	52.62859932	503.739003	3.89262292	0.61260998	1.00355015	0.0291343	0.03583122	0.19341148	0.00220028	0.00682477	29.11328761	1.00294008	20.55918477	1.21171991	1.72069515	0.24089824	1.00345496	0.00073404	6.0107815	0.05093618	0.02883767	0.74312254	0.8170171	0.07857686	10.42552819	0.96594986	1.26757889	0.26335368	0.16621014	0.35136815
06/12/2019 22:00	7484.317652	148.9654676	212.5527255	1.00343447	45.47878181	2.72259005	15.60996397	97.01642522	0.05479081	0.01467087	0.03807071	54.05281004	0.91961738	2.820098	2.08248749	1.40586716	8.73643977	0.20431531	3.69430018	52.62623149	513.2118466	3.90511419	0.61510802	1.00364555	0.02929577	0.03591421	0.19418412	0.00220872	0.00686037	29.35440218	1.00279975	20.61595538	1.15190444	1.7271659	0.24309641	1.00379626	0.00073788	6.04864673	0.050878	0.02884707	0.74520447	0.81488568	0.07874832	10.44030988	0.96852787	1.25439855	0.26343436	0.16760739	0.37073539
06/12/2019 23:00	7524.89222	149.2650329	212.9246415	1.00373985	45.57813103	2.72959911	15.68633502	96.64687198	0.05473134	0.01467321	0.03819197	54.31264438	0.9227567	2.83254037	2.09157661	1.39988007	8.73861097	0.20563774	3.68026222	52.44505459	507.2250784	3.89113623	0.61854616	1.00350599	0.029516	0.03598045	0.19399076	0.00227659	0.00690611	29.2837766	1.00236034	20.73862661	1.18745757	1.74963657	0.24351981	1.00321757	0.00072646	6.06127596	0.0510115	0.02895096	0.75064606	0.82274388	0.07901941	10.52395448	0.97293682	1.25681705	0.26416208	0.16807745	0.37556789
07/12/2019 00:05	7552.660456	149.3389066	213.5504123	1.00353223	45.64526169	2.73393288	15.70553819	97.14461408	0.05511212	0.0147231	0.03838585	54.27878509	0.9176846	2.83205666	2.09887209	1.38250199	8.7846515	0.20578833	3.67914703	52.68256348	506.1547966	3.89617913	0.61851385	1.003071	0.02975926	0.03593568	0.19450311	0.00222938	0.00697779	29.25659568	1.00276754	20.56781625	1.20352326	1.75129321	0.2433838	1.00344914	0.00073747	6.09818671	0.05093575	0.02847558	0.75243659	0.82618851	0.07958772	10.43604545	0.97468129	1.25886359	0.26779027	0.16840847	0.36409561
07/12/2019 01:00	7539.475127	149.1804718	212.9624001	1.0035443	45.71415708	2.72817594	15.80108069	97.2912639	0.05527306	0.01471683	0.0383552	54.17750033	0.91837865	2.81921238	2.09374864	1.38448174	8.77915203	0.20544626	3.67083592	52.55280033	507.0432222	3.89286444	0.61701177	1.00370746	0.02952709	0.0359846	0.19448939	0.00223908	0.00725274	29.35817616	1.00327067	20.67162065	1.19439759	1.75364069	0.24135868	1.00377934	0.00073625	6.07425143	0.0511941	0.0288027	0.75144921	0.82012614	0.07940769	10.55067215	0.9721917	1.26798175	0.26758036	0.1672791	0.34831586
07/12/2019 02:00	7534.411256	149.0342068	212.6773074	1.00418828	45.39917868	2.7251191	15.73511906	96.93726923	0.05534033	0.01472851	0.03849253	53.98114662	0.91978933	2.8179816	2.08370652	1.40230083	8.83115418	0.20592381	3.68475615	52.77124427	503.0521988	3.89349151	0.61705038	1.00367433	0.02970283	0.0359663	0.19449763	0.00223422	0.00718092	29.61206154	1.00293925	20.63581806	1.18379834	1.75013587	0.24082447	1.0042107	0.00073527	6.07840475	0.05121779	0.03064113	0.75198266	0.82435979	0.07914177	10.53105263	0.97154561	1.2739547	0.26669242	0.16670571	0.38016993
07/12/2019 03:00	7568.473834	149.2353928	213.8900597	1.00272604	45.70975434	2.73338568	15.77836604	97.12565628	0.05517845	0.01481309	0.03875597	54.25687344	0.91846545	2.82699411	2.09963991	1.46190948	9.10714604	0.20713042	3.73099782	53.03587511	522.9874963	3.91305452	0.62397935	1.00253546	0.02974657	0.03597892	0.19481689	0.00224176	0.00715438	29.6961535	1.00396506	20.75248926	1.19507148	1.76478258	0.2402003	1.00302191	0.00073714	6.07685516	0.05121976	0.03194295	0.75339024	0.82661078	0.08086711	10.49709371	0.9726669	1.27167206	0.26520548	0.16868566	0.370789
07/12/2019 04:00	7550.841789	149.2747691	213.8467701	1.00417725	45.56761528	2.73123976	15.74689625	97.3493214	0.05497175	0.01478744	0.03856388	53.96523192	0.92028718	2.83239469	2.10673074	1.43672592	9.06156168	0.20720135	3.75493173	53.14936919	511.0503067	3.91789182	0.62522185	1.00369247	0.02974389	0.03609776	0.19512166	0.00224251	0.00712696	29.46453141	1.0032858	20.76954872	1.19613287	1.76366539	0.23951514	1.00385851	0.00073383	6.07384806	0.05123561	0.03179918	0.75204863	0.82283403	0.08059154	10.48852173	0.97127918	1.27370387	0.26514997	0.16425329	0.37890116
07/12/2019 05:00	7585.870656	149.6690595	215.3156354	1.00426543	46.05215373	2.74622102	15.76660936	97.61142645	0.05506394	0.01483449	0.03867366	54.36930344	0.92115867	2.84644255	2.10369618	1.4350455	9.13564753	0.20771856	3.79271196	53.31519569	508.7819387	3.94052942	0.62871894	1.00295315	0.02977161	0.03612928	0.19630083	0.00223745	0.00719212	29.59010954	1.00394104	20.86595708	1.31239961	1.77140861	0.24085533	1.00523959	0.00073871	6.08328291	0.05139105	0.03163794	0.75545209	0.8335699	0.08179836	10.47887412	0.97096042	1.26251948	0.26621481	0.1650834	0.37204373
07/12/2019 06:00	7580.318522	149.7129826	215.2239605	1.00411731	46.01169667	2.74629816	15.79192093	97.34229625	0.05522702	0.01480398	0.03858409	54.23456437	0.91925869	2.84263359	2.10181798	1.43996453	9.09462759	0.20722551	3.79333515	53.18536489	513.6956201	3.93563703	0.62915378	1.0032978	0.02973512	0.03604404	0.19648995	0.00222929	0.00713528	30.01109007	1.00392171	20.79705936	1.22221888	1.76449484	0.24077714	1.00473002	0.00073508	6.08658437	0.05133323	0.03235594	0.75506846	0.82890973	0.0811867	10.57289458	0.96815971	1.25163553	0.26460617	0.16574989	0.35027319
07/12/2019 07:00	7553.554789	149.4119067	214.8910067	1.00396424	45.90497228	2.73982695	15.67371192	96.64234684	0.05523835	0.01476696	0.03832762	53.86111226	0.92107381	2.83917625	2.08285472	1.45534435	9.04291262	0.20587423	3.77881415	53.08839091	514.5365293	3.92828582	0.62371378	1.00314263	0.02974101	0.03641209	0.19538997	0.00221528	0.007136	29.81346403	1.0041987	20.70807391	1.20337462	1.75894484	0.24030899	1.00518937	0.00073772	6.06005069	0.05133488	0.03226913	0.75538639	0.82411204	0.08063685	10.49578263	0.96702566	1.24155458	0.26494854	0.1713694	0.35936695
07/12/2019 08:00	7543.175236	149.264279	214.6658201	1.00378512	46.0296967	2.74566971	15.67524053	96.89729324	0.0556239	0.01476337	0.03828218	54.06714203	0.91959581	2.84151929	2.08979755	1.46007621	9.08996539	0.20552363	3.76148435	52.18014528	514.5011614	3.92670995	0.62090321	1.0032775	0.02967165	0.03612344	0.19485175	0.00221139	0.00712257	29.76220141	1.0045008	20.69262518	1.21527868	1.75818646	0.24187014	1.00464706	0.00074242	6.03103356	0.05121507	0.03183521	0.75075443	0.82719399	0.08045794	10.4792209	0.9666689	1.24808458	0.26470818	0.16957148	0.37846956
07/12/2019 09:00	7536.591385	148.8532868	214.6293433	1.00486609	46.09224692	2.74558484	15.67957166	96.89435457	0.05536933	0.01474733	0.03830416	54.03569808	0.92076272	2.83601719	2.08734249	1.4374523	9.15093662	0.20526547	3.77848028	52.35402783	508.8527282	3.92375142	0.62192374	1.00491241	0.02960331	0.03620075	0.1944544	0.00221055	0.00712553	29.69448227	1.0058126	20.72123475	1.20075416	1.76028454	0.24106272	1.00620346	0.00073813	6.03224727	0.05130724	0.03177034	0.75007584	0.82358754	0.0802193	10.47076026	0.96176964	1.24903476	0.2636453	0.16964165	0.37125835
07/12/2019 10:00	7549.008637	149.1281035	214.9811579	1.0071016	46.09279162	2.74963586	15.68416057	97.2547974	0.05548153	0.01473129	0.03834559	54.06658335	0.92103864	2.84227886	2.0775081	1.40595986	9.18959944	0.20586122	3.77620613	52.44621163	516.9402223	3.93862916	0.62292812	1.00657081	0.02974796	0.03622289	0.19210742	0.00221174	0.00704227	29.77517011	1.00606579	20.69999632	1.18971853	1.76597874	0.24081803	1.00757373	0.00073718	6.06509122	0.05109279	0.03235744	0.75190267	0.82642646	0.08049501	10.60863494	0.96479256	1.24544337	0.26536641	0.16994602	0.3744422
07/12/2019 11:00	7556.51932	149.1443565	215.3071179	1.00706969	46.00392615	2.75298114	15.68678463	97.29348803	0.05583231	0.01478843	0.03840019	54.32327878	0.92275746	2.84470917	2.08822251	1.43053419	9.18493809	0.20585393	3.78359178	52.37804233	524.1930227	3.93658903	0.62216939	1.007135	0.02965619	0.03615641	0.19244501	0.00220708	0.00699149	29.65769881	1.00646626	20.74244312	1.13431236	1.76482491	0.24139169	1.00883684	0.0007398	6.05302431	0.0512077	0.03262484	0.75288005	0.82655163	0.08040312	10.57886166	0.9672366	1.25026678	0.2649031	0.16957239	0.36009729
07/12/2019 12:00	7565.211245	149.2247515	215.0239321	1.00698718	46.02074125	2.75321256	15.74470913	97.39599489	0.05555823	0.01471665	0.0386478	54.78168769	0.92106792	2.86205174	2.08921088	1.40348338	9.19987283	0.20800485	3.85824546	52.674985	521.6715495	3.93441743	0.6298162	1.00623079	0.02972627	0.03620705	0.19332816	0.00221075	0.00705091	29.8640914	1.00630564	20.77777305	1.15955749	1.76707851	0.24166665	1.00734314	0.00074371	6.0523627	0.05093908	0.03308942	0.75284431	0.83096578	0.08098945	10.63946112	0.9654079	1.25803096	0.26306946	0.16905109	0.37464109
07/12/2019 13:00	7577.913285	149.4718054	215.3314522	1.00824011	45.94980558	2.75252229	15.74994252	97.40223901	0.05582699	0.01470934	0.03875303	54.55611971	0.92203243	2.85689833	2.07663477	1.409169	9.23593279	0.20823098	3.8600094	52.79260565	526.897478	3.93316831	0.62878806	1.00686238	0.02987074	0.03664421	0.19274088	0.00220883	0.00709155	29.95618864	1.00675408	20.82397202	1.124487	1.76774949	0.24276538	1.00828032	0.00073993	6.06506404	0.05110661	0.03317919	0.7538737	0.82280366	0.08097259	10.64906885	0.96544459	1.26662506	0.26520802	0.16868326	0.3829128
07/12/2019 14:00	7570.056989	149.2065645	214.6835195	1.0072448	45.84287067	2.74757712	15.71305639	97.07382155	0.05591562	0.01468823	0.03875301	54.4427659	0.92137715	2.8461887	2.06751652	1.41826498	9.18527138	0.20717395	3.85535114	52.35511182	514.0876359	3.92724097	0.62961359	1.00573775	0.02984654	0.03633227	0.19241634	0.00222484	0.00704213	29.82420713	1.00570739	20.62003371	1.1110265	1.76543367	0.24345217	1.00828776	0.00073828	6.04407651	0.05106856	0.03273536	0.75388193	0.82852359	0.0804483	10.58493155	0.96494183	1.26715108	0.2645271	0.16802773	0.37734246
07/12/2019 15:00	7575.016302	149.4743065	214.6940334	1.00715882	46.02601871	2.75515206	15.72492997	97.02812411	0.05514924	0.01464702	0.03878142	54.70360991	0.92039147	2.84705905	2.06556088	1.4181331	9.18286823	0.20786739	3.85738208	52.22138884	517.9168785	3.89988563	0.62891065	1.00563326	0.02990299	0.0364861	0.19235352	0.00222143	0.00701284	29.8439505	1.00671614	20.51209167	1.09805472	1.75786742	0.24378944	1.00823795	0.00074127	6.08189329	0.05113236	0.03283504	0.75405965	0.83033957	0.08060771	10.61984767	0.9669813	1.2580323	0.27210462	0.169234	0.37451051
07/12/2019 16:00	7568.931816	149.7287326	214.5512909	1.0079438	45.97718577	2.75901118	15.74526981	97.07245813	0.05576687	0.01471223	0.03868591	54.27103327	0.92237408	2.85245924	2.06591898	1.44170585	9.18976883	0.20743594	3.87311506	52.1220315	521.5712571	3.89868616	0.62864562	1.00702348	0.0298491	0.03645542	0.19143242	0.00223076	0.00698854	29.87942469	1.0071499	20.48839188	1.10379196	1.76063782	0.24129001	1.00902593	0.00074299	6.07501449	0.05131555	0.03323916	0.75428779	0.82630606	0.0806894	10.59500448	0.96649779	1.26090997	0.27059941	0.16874962	0.37868941
07/12/2019 17:00	7561.602083	149.1403705	214.7416725	1.00713084	45.84021255	2.74555533	15.71324236	96.87663919	0.05582628	0.01470701	0.03859896	54.17997968	0.9151218	2.84763462	2.06487306	1.46093299	9.13296683	0.20627786	3.85262371	52.17006992	518.4745724	3.88525057	0.62504749	1.00580546	0.02984042	0.03634937	0.19059267	0.00223335	0.0069848	30.0035254	1.00674089	20.49044338	1.10412914	1.75544236	0.23952146	1.00739646	0.00073953	6.07099183	0.05116562	0.0328415	0.75469148	0.8272075	0.08060121	10.62732524	0.97157627	1.25650665	0.27035352	0.16738611	0.37416697
07/12/2019 18:00	7565.51195	149.2364746	213.7969592	1.00946751	45.90787308	2.75072353	15.79688645	96.6816456	0.05604034	0.01468893	0.03866074	54.3662384	0.91850253	2.84555674	2.06085286	1.44308661	9.12234176	0.2068748	3.84637574	52.17966628	508.3698361	3.89673521	0.62450001	1.00970123	0.02991841	0.03633759	0.19061185	0.00223579	0.00700671	30.24788362	1.00917176	20.71142938	1.16206691	1.76078403	0.24063433	1.00830763	0.0007369	6.09348739	0.05125335	0.03255227	0.75649376	0.82759578	0.08062248	10.60988521	0.97236396	1.2648997	0.27225836	0.16844286	0.37958857
07/12/2019 19:00	7562.942155	148.798276	213.8747137	1.00858478	45.66114077	2.74881612	15.7464736	95.89194278	0.05611258	0.0146623	0.03864662	54.18229703	0.91701904	2.84835961	2.0664122	1.42909911	9.07179201	0.20597374	3.84548848	52.18362463	508.6099808	3.89662448	0.62578923	1.00831195	0.02987254	0.03638423	0.19129854	0.00222731	0.00691226	29.98009452	1.00929776	20.68178751	1.17094774	1.75582313	0.24040229	1.0089531	0.00073354	6.07319061	0.05112205	0.03253423	0.75317696	0.82671748	0.08067433	10.57440242	0.97026454	1.27257935	0.27238759	0.16869305	0.35536399
07/12/2019 20:00	7563.364508	148.670281	213.718266	1.0056646	45.59952715	2.74346201	15.73338327	96.31434041	0.05604182	0.01462732	0.03909748	54.64751103	0.91577697	2.84249039	2.07967597	1.41553616	9.08406582	0.20554734	3.82013014	52.25111171	500.7267264	3.89240106	0.6260706	1.00541865	0.02980912	0.0363616	0.19216732	0.00223231	0.00697125	29.98434208	1.00477299	20.68987577	1.18533491	1.75520713	0.23933464	1.00542153	0.00073362	6.07871219	0.05111505	0.03249556	0.752587	0.82953073	0.08032057	10.62237862	0.96830566	1.26580027	0.27241056	0.16885309	0.37489162
07/12/2019 21:00	7566.078733	148.6555904	213.4190945	1.00734454	45.66908674	2.74417797	15.67739108	96.36609892	0.0552973	0.01467977	0.0390421	54.4857871	0.91145745	2.8428368	2.07189478	1.44569806	9.09056198	0.20611755	3.83622449	52.21177998	495.7137338	3.89557412	0.62570096	1.00739942	0.0297537	0.03608258	0.19065676	0.00223314	0.00696798	29.92967007	1.00727552	20.8436702	1.18956393	1.7575633	0.23869453	1.00842563	0.00073124	6.08703771	0.05118516	0.03243189	0.75239603	0.8292188	0.08031535	10.58065793	0.96851086	1.28034893	0.27101121	0.16823292	0.3635594
07/12/2019 22:00	7552.168815	148.6825551	212.5467747	1.00884679	45.53616341	2.73112812	15.65525322	96.14035222	0.05520247	0.01465163	0.03877581	54.46247003	0.91306527	2.84075708	2.06408715	1.43288827	9.04583921	0.20592552	3.82335604	52.80015877	502.6768321	3.88815034	0.62452858	1.00822983	0.02975804	0.03605029	0.19008568	0.00223351	0.00700642	29.84772011	1.00768541	20.95562052	1.19932239	1.75786423	0.23822713	1.0083628	0.00072883	6.06443562	0.05097405	0.03280115	0.75408122	0.82179306	0.08041671	10.61642033	0.9652995	1.26701305	0.27663197	0.16846272	0.37651206
07/12/2019 23:00	7574.12693	149.2300245	214.1417505	1.00794203	45.61780246	2.74369685	15.69822639	96.41257478	0.05501352	0.01464587	0.03888657	54.60490976	0.91545058	2.84307349	2.06661054	1.47016529	8.98268007	0.20654031	3.81868628	52.74363845	500.4004549	3.90049628	0.62631042	1.00722083	0.02983619	0.03623135	0.1904419	0.00223194	0.00698222	29.8052787	1.00764958	21.06503292	1.18518979	1.75858039	0.2382761	1.00708275	0.00073135	6.07367103	0.05099803	0.032715	0.75628947	0.82630077	0.08042645	10.53678752	0.96992176	1.28991115	0.27713678	0.16864159	0.3605315
08/12/2019 00:00	7551.339005	148.7436771	212.9265175	1.00739547	45.68226851	2.73894524	15.66282582	96.35853129	0.0550412	0.01460043	0.03875307	54.76734066	0.91373067	2.83549324	2.06084341	1.44686662	8.98809697	0.20596679	3.8054978	52.80110238	499.8052334	3.89004272	0.6220033	1.00636331	0.0297826	0.03612174	0.19010911	0.00222989	0.00686873	29.74635819	1.00613212	21.00287981	1.21070365	1.75647962	0.23791633	1.00771067	0.00073239	6.0592665	0.05095234	0.0335001	0.75318795	0.82547441	0.08044303	10.4572471	0.97719855	1.29450041	0.27442572	0.16710842	0.35485013
08/12/2019 01:00	7543.209204	148.8782856	211.6352544	1.00882922	45.59833156	2.72352625	15.6394337	96.13429647	0.0554539	0.0146075	0.0387129	54.79204318	0.91406451	2.82351883	2.05480035	1.50328265	8.94464759	0.20554937	3.77440428	52.5612816	498.0643214	3.88471635	0.61917089	1.00892228	0.02963497	0.03602188	0.18870066	0.00223091	0.00683525	29.63848311	1.00823378	20.9606081	1.19163256	1.75301023	0.23501029	1.00717713	0.00073259	6.04048083	0.05096784	0.03253006	0.75288079	0.82652644	0.07970103	10.50961938	0.97468956	1.23210527	0.28656671	0.16741135	0.35992786
08/12/2019 02:00	7518.142121	148.9809495	212.2438405	1.00940909	45.65463627	2.72628931	15.58126609	95.58870817	0.05593267	0.01459133	0.03857982	54.41560775	0.91502672	2.81367812	2.03964673	1.49893345	8.91986445	0.20491907	3.75987294	52.52909494	499.44546	3.87172492	0.62166317	1.00905689	0.02960878	0.03609595	0.18899304	0.00222469	0.00674856	29.58363338	1.00924044	20.87703287	1.18818586	1.74670312	0.23536143	1.00959878	0.00072875	6.04250875	0.05089681	0.03263803	0.74576526	0.81854451	0.07929589	10.47958977	0.96905386	1.22071173	0.28583058	0.16696368	0.37485145
08/12/2019 03:00	7490.126286	148.7017284	211.8723315	1.00866538	45.58958557	2.72749791	15.52057241	95.51250705	0.05532867	0.01453133	0.03848411	54.21081185	0.916115	2.8006236	2.03034133	1.50994445	8.93692158	0.20493958	3.75327748	52.43425544	496.7557357	3.87182557	0.61629492	1.00804962	0.02946256	0.03603506	0.18877672	0.00222524	0.00674924	29.50298359	1.00978572	20.78425233	1.18998875	1.73901328	0.23450215	1.0097118	0.00072838	6.0104683	0.05072917	0.03280764	0.74338841	0.81758303	0.07850736	10.3392043	0.96699938	1.22765854	0.28471519	0.16677739	0.34820735
08/12/2019 04:00	7483.870529	148.484938	212.1800355	1.00927577	45.48037962	2.72068133	15.5439509	95.5316958	0.05479755	0.01452778	0.0384635	54.13981665	0.9150764	2.79754546	2.03774612	1.47120074	8.91466541	0.20464131	3.75434632	52.36693339	497.9444299	3.87530665	0.61302986	1.00887822	0.02946594	0.03597604	0.18904547	0.00221949	0.00678141	29.37072253	1.00926546	20.73225413	1.20919026	1.74289876	0.23412578	1.0096763	0.00072538	6.00778272	0.05056683	0.03323941	0.74245404	0.81586353	0.07868786	10.3965378	0.96673432	1.2218176	0.2830336	0.16806172	0.36012942
08/12/2019 05:00	7500.71486	148.8164826	211.9630787	1.00950206	45.65057308	2.72419579	15.59804671	95.84582887	0.05539969	0.01454156	0.03863354	54.77011562	0.91397021	2.81240624	2.0452846	1.49964011	8.95262727	0.20496139	3.76082114	52.49797868	497.515875	3.87859745	0.61597879	1.00928961	0.02938215	0.03600926	0.1889643	0.0022239	0.00679312	29.66755689	1.01192194	20.75688805	1.21798075	1.74501132	0.23497512	1.00858696	0.00072823	6.03664592	0.05064248	0.03320062	0.74419607	0.81839732	0.07863873	10.40105279	0.96669979	1.21808981	0.28676529	0.16773815	0.36114871
08/12/2019 06:00	7500.943394	148.7373054	211.695636	1.0095674	45.72824305	2.72044231	15.57111865	95.64311567	0.05498682	0.0145415	0.03859182	55.00694232	0.91324754	2.80995446	2.05112915	1.48947273	8.9800598	0.20533467	3.75898899	52.45721762	498.0513973	3.88227038	0.61606956	1.00905501	0.02943693	0.0360002	0.18888339	0.00221302	0.00680983	29.75436368	1.01062959	20.72068913	1.20937807	1.74622921	0.23548123	1.00888847	0.00072534	6.02992505	0.05054117	0.03283053	0.74457432	0.82101056	0.07915299	10.47068861	0.96578704	1.19845259	0.2856496	0.16800952	0.36727987
08/12/2019 07:00	7512.180673	148.7432104	211.9705498	1.00810255	45.68261629	2.72298784	15.6210026	95.77109726	0.05491216	0.01457782	0.03872879	54.73226694	0.91429271	2.81625452	2.04224252	1.47900026	8.93979294	0.20599994	3.77740453	52.59636864	501.8071753	3.88327288	0.61773637	1.00783861	0.02948856	0.03601246	0.18941989	0.00221509	0.0068449	29.81695752	1.00845761	20.7366827	1.19511275	1.75239622	0.23581805	1.00819486	0.00072541	6.02647704	0.05065481	0.03324925	0.74466232	0.82254936	0.07918667	10.4655382	0.96567489	1.21687441	0.28670168	0.16893382	0.38192539
08/12/2019 08:00	7517.394052	148.7964849	212.3775463	1.00903035	45.74408054	2.72626373	15.62317852	96.0310733	0.0546942	0.01458612	0.03866475	54.68252386	0.91288233	2.82285834	2.03786667	1.4612987	8.95469995	0.20595867	3.79536659	52.53249351	507.6711824	3.88110875	0.61800923	1.00914286	0.02950675	0.03603797	0.18956267	0.00221456	0.00687768	29.90543071	1.00810265	20.77353528	1.21005126	1.75040458	0.23684938	1.0094004	0.00072811	6.01685192	0.05061092	0.03301053	0.74589448	0.81896758	0.07902299	10.47173933	0.96738241	1.20367205	0.28593361	0.16910948	0.37467673
08/12/2019 09:00	7511.474343	148.8469368	212.3196518	1.0097541	45.80139677	2.72638739	15.63998005	96.05508644	0.05506803	0.01461377	0.03876817	54.80137403	0.91477743	2.8218322	2.04933321	1.48276404	8.96658468	0.20466769	3.79431768	52.1784118	500.1562102	3.88787635	0.6173828	1.00946434	0.0296043	0.03604586	0.19066475	0.00221677	0.00685224	29.76401461	1.00933032	20.76516725	1.18722903	1.75458484	0.2366788	1.00899249	0.00072673	6.05513122	0.05047573	0.03329916	0.74544806	0.8237398	0.07899189	10.47095865	0.96923747	1.18293527	0.28971682	0.16915941	0.38384574
08/12/2019 10:00	7548.148208	149.5720537	212.8342192	1.00742251	45.91138176	2.7411773	15.67848595	96.40586571	0.05526883	0.01466384	0.03877966	54.80169011	0.91352985	2.83326904	2.05863106	1.50260983	9.01072234	0.20588714	3.83140092	52.37861081	506.530853	3.90263042	0.62097589	1.00629947	0.02966911	0.03603112	0.19116538	0.00223184	0.0068935	29.82505916	1.00611325	21.00418767	1.18124365	1.75746977	0.23819368	1.00762406	0.00072752	6.05629437	0.05061709	0.03400044	0.74832919	0.8271684	0.07925961	10.5364399	0.97491231	1.1904653	0.29238954	0.16894684	0.38285742
08/12/2019 11:00	7570.294176	149.9293881	213.9160352	1.01024238	46.23309252	2.75167827	15.69308105	96.76240907	0.05507461	0.01471789	0.03890156	55.0681949	0.9143152	2.83206062	2.07923247	1.47744659	9.03956665	0.20691853	3.84861697	52.55977925	504.6629086	3.91240835	0.62462561	1.01035641	0.02975209	0.03640446	0.19091611	0.00223641	0.00686581	29.85852625	1.01039329	20.99136735	1.1516459	1.76225355	0.24027107	1.01006371	0.00072669	6.10177556	0.05075653	0.03359237	0.75190053	0.82744224	0.07961659	10.52372614	0.97554913	1.19491995	0.29871691	0.16988655	0.37923459
08/12/2019 12:00	7577.054812	149.5543607	213.409488	1.00874223	46.08537628	2.75149567	15.72308381	96.5420838	0.05587468	0.0146333	0.03889931	54.95963516	0.91245094	2.82897197	2.08501488	1.51184403	9.05072954	0.20690728	3.91296826	52.36258686	501.0024702	3.91278062	0.62810391	1.00812868	0.02985096	0.03646011	0.19157263	0.00223268	0.0068621	29.85730788	1.0078262	21.07924336	1.16760779	1.76196809	0.24042076	1.00895166	0.00072587	6.08644717	0.05053205	0.03362611	0.75205055	0.83155946	0.08054642	10.59911647	0.97718186	1.1985479	0.29771874	0.17007229	0.37773505
08/12/2019 13:00	7569.308514	149.4433545	214.0361528	1.00798439	46.01085565	2.74391009	15.70514793	96.4049179	0.05555896	0.01466475	0.03884223	54.93524163	0.91198542	2.81235028	2.07731934	1.52887366	9.01688398	0.20657714	3.90451328	52.2547693	502.841054	3.92325466	0.62513752	1.00778026	0.02975822	0.03645106	0.19121638	0.0022337	0.00686893	29.7318672	1.00708344	20.98681085	1.15516429	1.76126244	0.23988711	1.00825555	0.00072851	6.09526062	0.05072466	0.03362998	0.75150358	0.83054105	0.08001988	10.607069	0.9796316	1.20163282	0.29501792	0.17017047	0.38078813
08/12/2019 14:00	7602.931136	150.4931981	214.2099365	1.01111049	46.23191514	2.75991748	15.75572741	97.11645315	0.05636287	0.01471956	0.03897189	54.87879429	0.91749459	2.83805075	2.08888701	1.55005536	9.07790995	0.20758798	3.91479505	52.34854109	503.1072097	3.94344725	0.64451666	1.01071529	0.02993699	0.03692108	0.19180008	0.00224742	0.00701497	29.86948871	1.01038462	21.11653145	1.13650827	1.77030866	0.2396072	1.01063401	0.00073091	6.11555226	0.05114013	0.03335223	0.75613962	0.83549811	0.08042217	10.55150013	0.98067991	1.24080233	0.29888504	0.17129179	0.38535706
08/12/2019 15:00	7604.332986	150.5604064	215.0392223	1.01202131	46.31714669	2.76067147	15.75920001	97.28261886	0.05643952	0.014736	0.03890439	54.78596825	0.91911887	2.83641405	2.08358731	1.56788369	9.14739037	0.20716	3.92950481	52.44788388	503.4872905	3.93870476	0.6470135	1.01248754	0.02996688	0.03676942	0.19162978	0.00224075	0.00711974	29.79018967	1.01242441	20.97576033	1.13397191	1.77230806	0.23812612	1.01055794	0.0007334	6.07496023	0.05132112	0.03300499	0.75535818	0.83729911	0.0800033	10.6060326	0.97810506	1.27533597	0.29605831	0.17128779	0.37869779
08/12/2019 16:00	7633.247418	152.1404426	216.8124519	1.01203478	46.40672154	2.77090934	15.83668516	97.93486823	0.05647906	0.0148049	0.03921974	55.05146627	0.92073251	2.84303691	2.07833052	1.59856781	9.20453274	0.20854196	3.9478196	52.75550089	513.9798869	3.97231873	0.65320202	1.01197882	0.03007078	0.03679184	0.19226002	0.00225734	0.00714154	29.94312084	1.01321198	20.98809067	1.14855239	1.77986982	0.24166144	1.01101934	0.00073852	6.10070863	0.05145847	0.03306059	0.75994457	0.83706249	0.08041947	10.63786718	0.98329536	1.28630609	0.29596541	0.17183865	0.37991879
08/12/2019 17:00	7565.26438	151.0240214	214.7180458	1.00636189	46.10745216	2.74500346	15.72678109	97.12916816	0.05602717	0.01470543	0.03893026	54.36679947	0.91423806	2.81453989	2.06646858	1.5912352	9.05388654	0.20701725	3.91142318	52.42930565	503.0702422	3.94758983	0.64899282	1.00577608	0.02966139	0.03671928	0.19130511	0.0022447	0.00705148	29.57573049	1.00583589	20.68962035	1.13766049	1.76564188	0.23892382	1.00554764	0.00072957	6.05546143	0.05198217	0.03296835	0.75378983	0.8324369	0.07989316	10.54142927	0.96825938	1.28560941	0.29949578	0.17073719	0.37814695
08/12/2019 18:00	7583.05443	151.9048848	215.3587919	1.00761317	46.17785612	2.75521672	15.75993062	97.16571385	0.05593593	0.01473787	0.03894447	54.24138726	0.91519435	2.82047693	2.067495	1.58218528	9.09560273	0.20772367	3.91230834	52.46034139	511.4442077	3.94475111	0.64942146	1.0066674	0.02956078	0.03681462	0.19174343	0.0022381	0.00703521	29.48091619	1.00722663	20.74315464	1.15422033	1.76894956	0.23880503	1.00796049	0.0007335	6.06851488	0.05196385	0.03298783	0.75603084	0.83397887	0.07934558	10.54959502	0.97279232	1.31276242	0.29765821	0.17126125	0.38582597
08/12/2019 19:00	7582.578322	151.7534902	214.9909307	1.00754122	46.09434761	2.76939888	15.72731403	97.25324187	0.0558053	0.0147114	0.03891713	54.37612272	0.9151149	2.82048209	2.05312248	1.57466959	9.10909011	0.2076191	3.95730537	52.2660753	510.7812406	3.9461054	0.64784906	1.00693017	0.02975256	0.0367905	0.19140394	0.00224789	0.00705795	29.59558758	1.00621827	20.69139544	1.16145041	1.76040648	0.23872454	1.00621774	0.00073285	6.04918189	0.0515481	0.03282443	0.75206933	0.83582436	0.07936509	10.52857594	0.97213179	1.27757706	0.29636745	0.17076226	0.37759321
08/12/2019 20:00	7577.029241	151.4069986	214.6953309	1.00538253	45.95420942	2.76772212	15.70433451	96.98451778	0.05596469	0.014719	0.03886216	54.09127019	0.91523835	2.81879691	2.04527527	1.56587556	9.0702504	0.207261	3.96531599	52.07974434	506.5897839	3.92973229	0.64751835	1.00414737	0.02972759	0.03670922	0.18976219	0.00224008	0.00701895	29.41226166	1.00483988	20.64272005	1.17856975	1.75742311	0.23794788	1.00614835	0.00073603	6.01419219	0.05175989	0.03180089	0.7505274	0.83479011	0.07947398	10.49622046	0.97007134	1.26600904	0.29230937	0.17069952	0.37989016
08/12/2019 21:00	7550.865881	151.2774407	214.2193708	1.00291354	45.7424867	2.76135674	15.67318678	96.8610202	0.05548562	0.01464926	0.03884663	54.10553635	0.9110983	2.80704504	2.04148886	1.58252504	9.05474565	0.20686048	3.95598368	52.03694946	505.7921483	3.92145096	0.64418143	1.00289241	0.0297267	0.0364124	0.1892991	0.00223975	0.00699413	29.31073671	1.00242749	20.68360682	1.16114891	1.75064337	0.23685563	1.00202665	0.00073239	5.99999794	0.05145682	0.03179794	0.74861202	0.83147136	0.07931884	10.38509376	0.96700882	1.26673798	0.29106812	0.17019068	0.38306895
08/12/2019 22:00	7562.07476	151.2872618	214.4020435	1.00376691	45.79214638	2.75822025	15.68432298	96.99422801	0.05559343	0.01467377	0.03875595	54.06489487	0.91160128	2.81234596	2.04719697	1.61701	9.06446808	0.20736914	3.94694208	51.95452669	501.0431779	3.9206084	0.641344	1.00338224	0.02977637	0.03640833	0.18991952	0.00223587	0.00730396	29.46102064	1.00296979	20.7151841	1.18119091	1.75215839	0.23734234	1.00229885	0.0007326	6.01936054	0.05140285	0.03187983	0.74997047	0.83452915	0.07937157	10.38373674	0.9624726	1.27787552	0.29225439	0.17061304	0.38215853
08/12/2019 23:00	7567.712755	151.4353863	214.6997712	1.00309611	45.80420296	2.75876035	15.68984014	97.26229603	0.05534427	0.01469094	0.03881125	54.16691518	0.91179955	2.81532913	2.04658271	1.58877461	9.08120961	0.20738849	3.93811799	52.10349357	512.1066367	3.90963951	0.6439107	1.00378611	0.02978277	0.03642218	0.18992315	0.00223588	0.00717612	29.51121466	1.00324007	20.72387765	1.18047229	1.75291863	0.23691174	1.00229056	0.00073161	6.00664332	0.05144433	0.03258197	0.75043768	0.83240041	0.07940429	10.51591865	0.96662308	1.27568487	0.29457995	0.17066726	0.38219772
09/12/2019 00:00	7561.795171	151.22439	214.0550611	1.00651564	45.89991377	2.75873543	15.66611987	97.46846836	0.05609219	0.01472916	0.03893224	54.24513821	0.9134945	2.81793476	2.05820823	1.60682164	9.08772329	0.20767102	3.95179426	52.21523205	505.8213144	3.92217948	0.64454111	1.00595148	0.02967011	0.03639636	0.19009266	0.00223687	0.00719109	29.48761923	1.00682377	20.74046111	1.22132765	1.7558661	0.23821041	1.00486069	0.0007323	6.00952459	0.05172435	0.03233567	0.75059566	0.83288831	0.07958366	10.51385633	0.97622393	1.2661671	0.29399904	0.17020681	0.3811375
09/12/2019 01:00	7576.207768	151.4184723	214.5640093	1.0063715	45.87241922	2.75634432	15.77148109	97.44825788	0.05620113	0.01472782	0.03883319	54.18136309	0.91376989	2.83084135	2.05939663	1.6395157	9.13043534	0.2077103	3.94153962	52.30345506	508.0735423	3.93012611	0.64430712	1.00571391	0.02982498	0.03644282	0.19002013	0.00224086	0.00734395	29.51724164	1.00527396	20.75692663	1.19845768	1.74408287	0.23753055	1.00492206	0.00073139	6.01621029	0.05158537	0.03272888	0.75226574	0.83331818	0.07960109	10.49677971	0.97621942	1.26847088	0.29702273	0.17040796	0.37937745
09/12/2019 02:00	7527.565893	150.5951608	213.7125913	1.00520796	45.69151346	2.74013501	15.68352084	96.75445427	0.05557761	0.01460679	0.03861521	53.81222716	0.91308928	2.82059631	2.07378566	1.59644773	9.04631928	0.20680161	3.87211639	51.82085949	504.8679277	3.90882741	0.63359096	1.00418942	0.02956294	0.03635041	0.18934377	0.00222696	0.00723025	29.30383725	1.00436899	20.60529076	1.19439421	1.73641038	0.23644219	1.00355865	0.00072766	5.98620674	0.05145432	0.03232575	0.74783712	0.83147848	0.07930988	10.45859518	0.96673587	1.26030488	0.31242419	0.16909716	0.37560262
09/12/2019 03:00	7528.438537	150.7557738	213.5147357	1.00409172	45.66607788	2.74106443	15.68715301	96.41097876	0.05562701	0.01456682	0.03861962	53.72081173	0.91165288	2.83758204	2.05121865	1.60281572	9.05270208	0.2066996	3.85842661	51.84151494	506.6125361	3.90555287	0.63741291	1.00479024	0.02953987	0.03607382	0.18921451	0.00223446	0.00723921	29.20200666	1.00462745	20.49596562	1.19496049	1.73837881	0.2363277	1.00225812	0.00072286	5.97889858	0.05111254	0.03253935	0.7479146	0.83106193	0.07872296	10.36538384	0.96903425	1.2607252	0.31105336	0.1693893	0.37722606
09/12/2019 04:00	7534.295117	150.9039748	213.5547542	1.0035848	45.7572214	2.7402796	15.70275025	96.66269515	0.05582563	0.01458818	0.03857957	53.84156595	0.91090959	2.83154032	2.05096157	1.59109594	9.06182871	0.20626475	3.88088925	51.85673187	510.3143628	3.91246643	0.64080426	1.00297973	0.02947654	0.03602447	0.18935309	0.00222987	0.00725907	29.34041284	1.00337893	20.51902973	1.20995269	1.73638456	0.23763665	1.00203697	0.00072639	5.99068341	0.05110598	0.03251538	0.74906842	0.83010042	0.07907636	10.35544724	0.97027984	1.26048853	0.3107729	0.16911508	0.37560007
09/12/2019 05:00	7532.811208	150.9223646	213.9224517	1.0041598	45.77295615	2.74143339	15.68926547	96.68243738	0.05513052	0.01464433	0.03863407	53.85767736	0.91138076	2.8399401	2.0509351	1.57958353	9.05528909	0.20630794	3.88847707	51.76864121	506.4914186	3.92478753	0.64190633	1.00353227	0.02960034	0.03609523	0.18966404	0.00222182	0.0072843	29.38285434	1.00415339	20.52722472	1.21950925	1.74128719	0.23770483	1.00248037	0.00072735	5.98964157	0.05115527	0.03249521	0.75041728	0.82824231	0.07890405	10.44215178	0.97178773	1.27222999	0.32578921	0.16889868	0.377245
09/12/2019 06:00	7516.051145	150.7457281	213.6165644	1.00415614	45.83802904	2.74036489	15.70682872	96.40269549	0.05522483	0.0146353	0.03870145	53.59546416	0.91135633	2.83404426	2.03917916	1.57952755	9.0368228	0.20594033	3.87943831	51.76936336	508.3234917	3.92607629	0.64895719	1.00442673	0.02947947	0.03616342	0.18929392	0.00222301	0.00718247	29.22224372	1.00317037	20.46343259	1.21102899	1.7336706	0.2375877	1.00293189	0.00073078	5.96836996	0.05088837	0.03282903	0.74827452	0.82540831	0.07897762	10.42393158	0.96511718	1.27232899	0.31916965	0.16815839	0.37952816
09/12/2019 07:00	7513.870907	150.224886	212.9588857	1.00028892	45.69758081	2.73217506	15.66165663	96.15717575	0.05526661	0.01457388	0.038606	53.35577468	0.90861868	2.82385242	2.03899197	1.57340816	9.00341007	0.20570909	3.86967258	51.74620923	506.398427	3.91715307	0.64899413	0.99913822	0.02933174	0.0360535	0.18856108	0.00221438	0.00719452	29.46002892	0.99960922	20.43875366	1.19474819	1.72987478	0.23668091	0.99975169	0.00072699	5.95643438	0.05038389	0.03255615	0.74753022	0.82629031	0.07853861	10.42318642	0.96289947	1.26217655	0.31782716	0.16789561	0.37693897
09/12/2019 08:00	7488.969702	149.9239214	212.9783817	1.0026499	45.69621605	2.72818664	15.64252075	95.84215601	0.05502391	0.01456642	0.0384733	53.34738793	0.91080445	2.83074782	2.03820979	1.56739407	8.97600625	0.2032529	3.85642167	51.50488422	509.2051484	3.9227775	0.640351	1.00220711	0.02943586	0.03608939	0.18864628	0.00221675	0.00714537	30.06983036	1.00157905	20.38881812	1.17953254	1.72972821	0.23695231	1.00194818	0.00072681	5.95047852	0.05036375	0.03251558	0.74529431	0.82473763	0.07846656	10.42618171	0.96339811	1.26511286	0.32327224	0.1675758	0.37776028
09/12/2019 09:00	7481.911611	149.3363239	212.4381102	1.00169214	45.45603629	2.72369517	15.60347363	95.4778942	0.05537323	0.01450388	0.03825609	53.37697457	0.91097588	2.82024631	2.02698049	1.55892877	8.93539744	0.20335595	3.84521713	51.22529592	512.8246849	3.91915814	0.63961877	1.00179033	0.02925996	0.03613513	0.18876284	0.00220484	0.00711678	29.71632955	1.00285655	20.3585463	1.16784945	1.72831993	0.23577576	1.00086673	0.0007214	5.9489713	0.05037418	0.03239867	0.74413087	0.82556143	0.07788173	10.4021841	0.96147369	1.25492613	0.31483851	0.16714659	0.37637464
09/12/2019 10:00	7480.029353	149.3197854	212.5772833	1.00136587	45.40640484	2.72326528	15.6226211	95.24862909	0.05560338	0.01454233	0.03820582	53.61802953	0.90912563	2.80974534	2.03755813	1.58443424	8.97820848	0.2035	3.84629182	51.38068132	507.8364915	3.92389809	0.64082062	1.0006425	0.02939522	0.03609683	0.18850113	0.00220244	0.00714493	30.17780981	1.00087183	20.35160375	1.1559946	1.73427086	0.23603203	1.00032235	0.00072124	5.94829788	0.05027835	0.03233838	0.74348647	0.82681542	0.07790845	10.39512769	0.95739837	1.33814607	0.31726287	0.16740278	0.37759735
09/12/2019 11:00	7489.336193	149.5666165	212.537074	1.00099778	45.44544263	2.72314236	15.63205442	95.58088137	0.05524818	0.01455359	0.03820304	53.76456482	0.91353429	2.810868	2.03459086	1.58152436	8.96777355	0.20278362	3.84709135	51.50864612	499.7637622	3.90954845	0.63719547	1.00110803	0.02942127	0.03606803	0.1883904	0.00220331	0.00714107	30.19533933	1.00059914	20.38835363	1.12621895	1.74418697	0.23612321	0.99913027	0.000723	5.95999387	0.05027591	0.03208174	0.74529882	0.82460203	0.07801745	10.36293185	0.95781868	1.31420461	0.31708036	0.16838653	0.37350024
09/12/2019 12:05	7487.447041	149.6299429	213.2066241	1.00140888	45.51684119	2.72620333	15.63487367	95.70464534	0.05500865	0.01452379	0.03821247	53.9073935	0.91282216	2.81581518	2.04288492	1.60846058	8.97766071	0.20432771	3.85273816	51.45401664	506.0426015	3.89776345	0.63758647	1.00226514	0.02944344	0.03613091	0.18894473	0.00220537	0.00709322	31.31760681	1.00142476	20.35694861	1.10914311	1.75562095	0.23615684	1.00109312	0.00072507	5.96524584	0.05044014	0.03172409	0.74476152	0.827702	0.07825035	10.39884479	0.95771803	1.3236224	0.32107785	0.16866826	0.37332148
09/12/2019 13:00	7494.599147	149.5738748	213.1355637	0.99880616	45.44488133	2.73303922	15.62042134	95.89911385	0.05521717	0.01452906	0.03824796	53.97200102	0.91306562	2.81081376	2.0402635	1.63344237	8.97762152	0.20448684	3.86793489	51.95033371	500.1271621	3.89103626	0.63408097	0.99965211	0.02932436	0.03602784	0.18998683	0.00220418	0.00711064	31.81723127	0.99968365	20.30388449	1.11741642	1.75982367	0.2366455	0.99797781	0.00072476	5.96937135	0.05005554	0.03147637	0.74683437	0.82588397	0.07831245	10.44611696	0.95652941	1.32596916	0.32057481	0.16857353	0.37647008
09/12/2019 14:00	7526.350723	149.9184484	213.3141377	1.0013418	45.54132925	2.73436758	15.65109696	96.08294793	0.05592577	0.0145759	0.03829832	53.94961613	0.91267338	2.82731733	2.06013655	1.6145371	9.00385949	0.20778179	3.8773091	52.74338511	502.9969777	3.90194382	0.63667677	1.00075531	0.0295094	0.0361499	0.19027883	0.00222205	0.00717499	31.70491948	1.00068394	20.41154821	1.10478445	1.76627241	0.2359869	1.00035848	0.00072874	5.97038819	0.04976089	0.03164863	0.75660093	0.83095449	0.07846658	10.37448678	0.95862054	1.3348665	0.32968314	0.16868171	0.37477125
09/12/2019 15:00	7580.892143	150.8180153	214.828773	1.00513816	45.87370094	2.74710672	15.74222432	97.01910783	0.05617299	0.01465202	0.03854143	54.22825513	0.91918294	2.83126887	2.06848962	1.60328567	9.03479006	0.21086145	3.89613014	52.99805994	510.2982758	3.92313328	0.64142493	1.0066686	0.02976172	0.03628863	0.19302785	0.00224625	0.00726624	31.66014481	1.00591569	20.35824388	1.09687122	1.77964998	0.23793038	1.00445532	0.00073228	6.03116753	0.05008898	0.03193218	0.76560256	0.84234913	0.07917555	10.51449519	0.96643187	1.33721953	0.32526747	0.17040253	0.37584086
09/12/2019 16:00	7508.450271	149.3490678	212.535432	1.01047464	45.22268502	2.71255771	15.56362831	96.35084744	0.05540599	0.01457999	0.03804072	53.77861532	0.92369327	2.80952135	2.04626801	1.55213224	8.93292423	0.20786489	3.83942869	52.36492197	505.3501387	3.87638079	0.62420333	1.00553236	0.029579	0.03643818	0.19057485	0.00223099	0.00702529	31.42444239	1.00688906	19.9055537	1.09594764	1.74832419	0.23651384	1.00947291	0.00072857	5.94653658	0.05052912	0.03134648	0.74761117	0.82501619	0.07863097	10.40549362	0.96523914	1.33148227	0.31255541	0.16912833	0.3736225
09/12/2019 17:00	7467.108515	148.4576286	210.1198258	1.00513024	44.9603067	2.68314793	15.47849931	95.60846697	0.05559255	0.01449774	0.03778627	53.92246716	0.91735705	2.78020353	2.03572824	1.5630913	8.85201965	0.20556136	3.78930473	52.07694861	497.5358212	3.83375983	0.62285747	1.00634001	0.0294759	0.03579127	0.18890741	0.00221844	0.00702727	31.63450823	1.00609972	19.86951505	1.09389354	1.74923936	0.23354	1.00450605	0.0007201	5.91045167	0.04984543	0.03130706	0.74800659	0.83037247	0.07816357	10.33362527	0.96055399	1.315319	0.31145467	0.1674644	0.37545231
09/12/2019 18:00	7493.629631	148.9941157	210.5018316	1.00707949	45.18844578	2.68470817	15.55226234	96.36475411	0.05567263	0.0145214	0.03797451	54.32603966	0.91837514	2.79761109	2.05122977	1.5761579	8.9173786	0.20617047	3.8048283	52.4424266	501.2167429	3.85497893	0.62635766	1.00883634	0.02981912	0.03578623	0.19033536	0.00223005	0.00704075	32.03266848	1.00814477	19.88966767	1.09097062	1.7574221	0.23512899	1.00647692	0.00072397	5.93764518	0.05002369	0.03197972	0.7548283	0.83184201	0.07883642	10.3335931	0.96123924	1.31171589	0.31378723	0.16877329	0.37085492
09/12/2019 19:00	7466.672803	148.4993055	209.4275657	1.00234727	45.02865713	2.67768879	15.5189421	95.53572924	0.05528684	0.01449363	0.03779793	54.14562737	0.91340256	2.78852465	2.04439546	1.59446203	8.86148737	0.20545648	3.78822702	51.98917871	500.5731811	3.84367481	0.62353514	1.00273999	0.02973553	0.03578408	0.18898342	0.00220764	0.00693952	31.7634529	1.00241844	19.80341936	1.09411311	1.75953138	0.23295504	1.00115915	0.00071775	5.90415084	0.04993246	0.03150047	0.7511509	0.82359521	0.07822583	10.27626982	0.9561613	1.31014781	0.31003497	0.1676466	0.37230324
09/12/2019 20:00	7428.728897	148.3341254	209.1304188	1.0065776	45.04868347	2.6646224	15.48329952	95.42163149	0.05472415	0.01444701	0.03773223	54.05079859	0.91745969	2.79184785	2.04855025	1.57505633	8.84748337	0.20540955	3.78953332	51.95691899	503.1598907	3.83106266	0.61953993	1.0043882	0.02977142	0.03556325	0.18932179	0.0022182	0.0068925	31.39985215	1.0046938	19.71318911	1.08572259	1.74795397	0.23319651	1.00538047	0.00071469	5.90503897	0.0497629	0.03163926	0.74405256	0.81909107	0.07858538	10.29956125	0.9530058	1.29691229	0.30622503	0.16699807	0.37392159
09/12/2019 21:00	7390.870141	148.2838829	208.9066807	1.00807734	44.91181388	2.65939247	15.37334825	94.87400244	0.05435139	0.01443971	0.03746938	53.77199398	0.91782813	2.77882751	2.03018731	1.57714582	8.74558637	0.20312639	3.75220476	51.31578901	506.9645718	3.82269168	0.61572431	1.00829669	0.02951116	0.03546418	0.1866309	0.00221403	0.00688133	31.46472988	1.00902116	19.76657135	1.08856357	1.73757088	0.23079079	1.00687446	0.00070536	5.87169275	0.04965077	0.03120136	0.73686115	0.81617465	0.07836523	10.23802854	0.9502657	1.3090575	0.29963818	0.16638719	0.37288368
09/12/2019 22:00	7416.153075	148.4819768	209.8325597	1.00603378	45.01991641	2.66732397	15.46061384	95.12603666	0.05475837	0.01445139	0.03766969	53.89963967	0.91933226	2.78682281	2.03542677	1.57460021	8.78978992	0.20386574	3.73540023	51.60085501	501.6402729	3.83006867	0.61711036	1.00709772	0.0297083	0.03549731	0.18761446	0.00220699	0.00702399	31.43569113	1.00782194	19.87057406	1.18018059	1.74885154	0.23236744	1.0056352	0.00070837	5.90759617	0.04982983	0.03155965	0.7400019	0.81396847	0.07857708	10.17904082	0.94665542	1.31978613	0.29623292	0.16699361	0.37306674
09/12/2019 23:00	7387.521054	148.0294301	209.1756781	1.00491783	44.96241077	2.66173554	15.41916328	95.24581932	0.05447822	0.0144551	0.03751115	53.49933675	0.9150769	2.77155762	2.03894628	1.56507004	8.74949448	0.20343375	3.72751604	51.50674656	496.0994691	3.82439891	0.61674941	1.00487655	0.02960539	0.03541341	0.1870453	0.00220342	0.00692988	31.40151824	1.00534019	19.80790198	1.18669464	1.74542303	0.23206058	1.0037981	0.00070817	5.87821436	0.04962306	0.03165324	0.73738131	0.81147936	0.07842643	10.19294105	0.94342784	1.31202727	0.29781308	0.16718876	0.37023057
10/12/2019 00:00	7397.134228	148.1798588	209.830304	1.00430199	45.01205496	2.67205486	15.4388378	95.43732978	0.05447623	0.01445885	0.03747418	54.37906001	0.91321521	2.77880082	2.09132209	1.55821883	8.78555621	0.20344757	3.7014963	51.4951649	501.764238	3.81738062	0.6169451	1.00587749	0.02961665	0.03543587	0.18640894	0.00220829	0.00688515	31.13581162	1.00551187	19.80069125	1.18699366	1.74653402	0.23212784	1.0041353	0.00070854	5.86713744	0.04990588	0.03044367	0.73653577	0.81689383	0.07787329	10.21266915	0.97526755	1.30706462	0.29717208	0.16702033	0.37152994
10/12/2019 01:00	7393.050204	148.4949829	209.923936	1.0049135	45.07076671	2.66858576	15.43427067	95.41560097	0.05470522	0.01449446	0.03755574	53.80272199	0.91433244	2.77089801	2.17623816	1.47617669	8.74281428	0.20366114	3.70775869	51.85358209	503.4395105	3.80171718	0.61377021	1.00603309	0.0296157	0.0354966	0.18701738	0.00221382	0.00684828	30.71452114	1.00621478	19.80308988	1.18844812	1.74471429	0.2298704	1.00464837	0.00070836	5.85629649	0.04901661	0.0288501	0.73745418	0.81470145	0.07791366	10.25224787	0.9641096	1.33072466	0.28549891	0.16784441	0.37188791
10/12/2019 02:00	7406.751016	148.0244983	209.2369215	1.00446394	44.82088096	2.66239389	15.26177058	95.53068127	0.05410199	0.01433823	0.03718309	53.90650719	0.90845468	2.75156647	2.12283147	1.49690185	8.71586309	0.20216499	3.67449373	51.58616101	497.2946182	3.79213157	0.60311682	1.00602324	0.0295661	0.03463011	0.17575115	0.00219867	0.00654221	30.33483718	1.00595288	19.58340682	1.1902321	1.73092759	0.22612405	1.00382194	0.0006892	5.77719705	0.04835856	0.02624076	0.7351945	0.79280627	0.07740605	10.17826427	0.95649264	1.32908988	0.27575413	0.16798944	0.37293931
10/12/2019 03:00	7404.499085	147.6104264	209.0831959	1.00389884	44.72266165	2.65682271	15.35926624	95.57865957	0.05383659	0.01436284	0.03737118	53.81671749	0.90741802	2.7526464	2.14690588	1.49971516	8.69988635	0.2013655	3.65439097	51.47617735	495.2878193	3.79069622	0.605744	1.00496062	0.02960373	0.03545338	0.17810827	0.00218813	0.00643887	30.97087794	1.00510289	19.37069228	1.18456537	1.73326659	0.22596874	1.00288177	0.00067588	5.77082731	0.0483163	0.02684064	0.73590782	0.80067245	0.07832848	10.14441044	0.95122008	1.32429485	0.27932656	0.16780591	0.37070876
10/12/2019 04:00	7417.95594	147.7757781	209.9541828	1.00390069	44.89247573	2.66504649	15.29781695	96.24572377	0.05387983	0.014373	0.03737505	53.74289027	0.91407295	2.7548933	2.16737267	1.49688834	8.71685733	0.2015472	3.67299934	51.58266001	498.934963	3.80625187	0.6055942	1.00507797	0.02970588	0.03532175	0.17824132	0.0022001	0.0064039	30.31460485	1.00499542	19.34284918	1.19814353	1.73439375	0.22475407	1.00366409	0.00068043	5.75366977	0.04826769	0.02509016	0.73743922	0.80259329	0.07747607	10.13203138	0.95477759	1.32290007	0.27898848	0.16790143	0.36499405
10/12/2019 05:00	7411.324465	147.7697622	209.4804202	1.0035143	44.80324696	2.66465341	15.30622369	96.4017821	0.05449607	0.01436118	0.03737538	53.77922452	0.91158675	2.76190079	2.1657605	1.52323552	8.70729666	0.20239292	3.72218651	51.81565551	501.1996899	3.79407659	0.60650175	1.0049273	0.02967156	0.03528745	0.17786156	0.00219724	0.00650409	30.43581813	1.00476853	19.50138813	1.19499726	1.73106701	0.22614637	1.00268649	0.0006813	5.80847554	0.04837642	0.02534235	0.7352752	0.80572599	0.07728335	10.15512094	0.94929614	1.32157144	0.27910458	0.16618789	0.36553547
10/12/2019 06:00	7402.175455	147.7160317	209.5389207	1.00392526	44.79713759	2.66479729	15.24946761	96.8062532	0.05442878	0.01436483	0.03732028	54.53415053	0.9115179	2.7576915	2.15072052	1.47167671	8.69052712	0.20174293	3.71656973	51.19612298	501.5453283	3.79384186	0.60430361	1.00608105	0.02966812	0.03534524	0.17853426	0.0021945	0.00635288	30.30860059	1.0060865	19.49690114	1.18995831	1.71764611	0.22504198	1.00345394	0.00068547	5.78073474	0.04860409	0.02590598	0.73404727	0.80366927	0.07716375	10.21831974	0.95093682	1.28830695	0.28807836	0.16565985	0.36529919
10/12/2019 07:00	7405.38797	147.913661	209.7882053	1.00544359	44.90457365	2.66921205	15.2661126	97.3188126	0.05402188	0.01439413	0.0374136	54.41342896	0.91085156	2.75965548	2.23488119	1.46603549	8.71372949	0.20353211	3.71280643	51.26080406	499.7990802	3.79264285	0.60636828	1.00745113	0.02958749	0.03535914	0.18043568	0.00219915	0.00638072	30.30938501	1.00727661	19.47967095	1.12946796	1.72681879	0.22692669	1.00533503	0.00068311	5.77666254	0.04827861	0.02606928	0.73558359	0.80108295	0.07737782	10.2324086	0.95178795	1.29653359	0.28737782	0.16580162	0.36597233
10/12/2019 08:00	7372.423312	147.5124959	209.2847552	1.00117205	44.68001194	2.6617275	15.24974136	96.43327442	0.05364115	0.01429511	0.03713536	54.26678341	0.90821461	2.74616579	2.22435679	1.48652249	8.71501771	0.20342021	3.7215341	51.21434506	502.1053145	3.77155503	0.60467591	1.00231298	0.02954678	0.03517228	0.18137884	0.00219483	0.00635725	30.12514667	1.00238471	19.42549176	1.12256888	1.7202685	0.22715457	1.00067268	0.00068345	5.73798741	0.04811674	0.0257962	0.73857781	0.79565436	0.07648191	10.14298242	0.94849926	1.29242558	0.2848233	0.16563814	0.36584025
10/12/2019 09:00	7322.351998	147.0575775	207.7596333	1.00089687	44.52368267	2.64677188	15.11669997	95.61947166	0.05341014	0.01425618	0.03696894	53.69118314	0.90457852	2.73546886	2.26172175	1.4517784	8.63695289	0.20259869	3.6599261	50.92501843	500.2240407	3.7456628	0.59581778	1.00231376	0.02928648	0.03516946	0.17989933	0.00219552	0.00630265	30.11920953	1.00265741	19.22840559	1.11514257	1.71032695	0.22584006	1.00060571	0.00067368	5.72842246	0.04832734	0.0246253	0.73891379	0.79234851	0.07620137	10.11094597	0.94392849	1.29150764	0.27964339	0.16466796	0.36585789
10/12/2019 10:00	7330.867893	147.2172808	207.8673547	1.00074329	44.5420762	2.64893542	15.11605556	95.66691741	0.05344778	0.01427558	0.03690372	53.49606299	0.90155046	2.73477594	2.22342596	1.45136224	8.6437769	0.20169651	3.65112181	50.99525991	502.1229016	3.74577003	0.59553748	1.00167994	0.02927124	0.03499634	0.18026477	0.0022013	0.00623135	30.01200199	1.00343476	19.25485677	1.11415582	1.71462332	0.22460284	1.00057006	0.00067128	5.73924593	0.04833537	0.02527603	0.73912824	0.7938532	0.07630953	10.1135648	0.94642625	1.28063947	0.28172079	0.16456366	0.36633692
10/12/2019 11:00	7350.447857	147.4228455	208.8876864	1.00108263	44.62318961	2.65549768	15.18403417	96.43769749	0.05428334	0.01431296	0.03707388	53.84531149	0.90298649	2.74177918	2.25337142	1.445865	8.69136543	0.20233032	3.67217666	51.26694964	503.7204199	3.76695019	0.59899124	1.0015963	0.02941746	0.03504217	0.18061077	0.00220451	0.00640112	30.14816403	1.00369796	19.362144	1.11082451	1.72094294	0.22558471	1.00054466	0.00068793	5.76427579	0.04837438	0.02525712	0.73931009	0.79717947	0.07629224	10.12042543	0.94983785	1.28869286	0.27944854	0.16539085	0.36726811
10/12/2019 12:00	7360.700276	147.6064027	208.7706496	1.00165919	44.65988165	2.6562004	15.19156792	96.64589324	0.05375164	0.01430761	0.03693442	53.77871913	0.90330936	2.73817437	2.23472149	1.45811658	8.70206492	0.19904326	3.66105492	50.76769204	506.0503218	3.77591683	0.60263879	1.00245712	0.02940585	0.03506182	0.17958294	0.00221609	0.00645923	30.01708981	1.00279117	19.73903435	1.11156815	1.72768131	0.2260975	1.00121357	0.00068664	5.77206243	0.04829229	0.0253981	0.73887099	0.79769676	0.07658044	10.16871271	0.94969673	1.28683645	0.28219861	0.16554774	0.36780929
10/12/2019 13:00	7367.170756	147.5249335	208.830096	1.00089827	44.68233441	2.65981744	15.16169984	96.50146117	0.05448373	0.01438332	0.03699056	53.73448983	0.89993165	2.73524594	2.22266767	1.46536044	8.6944095	0.19869077	3.62791837	50.75532251	507.0796737	3.78040069	0.60284592	1.00202414	0.02943299	0.03504217	0.17981288	0.00222004	0.0063862	30.31685182	1.00334144	19.86709983	1.08849553	1.74317693	0.22556866	1.00124302	0.0006936	5.7862109	0.04859035	0.02548253	0.73757444	0.79439924	0.07606104	10.14632863	0.94689618	1.28302673	0.28438788	0.16596202	0.36834312
10/12/2019 14:00	7342.877065	147.1322505	208.278418	1.00065454	44.52517183	2.65107366	15.1023475	96.20886273	0.05451105	0.01433647	0.03690855	53.60814936	0.90091355	2.72508981	2.24108704	1.47896969	8.68643126	0.1983432	3.63507877	50.85576779	501.0138309	3.78951456	0.60054916	1.00137798	0.02930916	0.03504	0.17874359	0.00221353	0.00639656	30.25524654	1.00190348	19.78757967	1.07330742	1.74006321	0.22616144	1.00043616	0.00068499	5.78051065	0.04826402	0.02553995	0.73987688	0.79400067	0.07625247	10.11474208	0.94774493	1.23127069	0.28207547	0.16505925	0.37090929
10/12/2019 15:00	7330.909114	146.7593582	207.3745134	1.00324812	44.57316606	2.64185297	15.04367245	95.8718558	0.0543055	0.01432267	0.03680277	53.77065573	0.90563597	2.7084911	2.22184574	1.46974379	8.63476212	0.19799473	3.6048207	50.70667563	506.707693	3.78895115	0.59719634	1.00513817	0.02932696	0.03507923	0.17817714	0.00220069	0.00626555	30.07584834	1.0061527	19.82702981	1.06701307	1.7403305	0.22492673	1.00327157	0.00068992	5.78085765	0.04778669	0.02437195	0.73215033	0.7915736	0.07591932	10.09930507	0.94575798	1.2228017	0.27749616	0.16403521	0.36961483
10/12/2019 16:00	7282.113159	145.8781055	206.510903	1.00329519	44.26746825	2.62772081	14.7883589	95.574937	0.05392961	0.01425295	0.03641008	53.28226562	0.90360444	2.67337211	2.16337435	1.41566643	8.5854411	0.19647623	3.55989555	50.25347917	506.1294226	3.77215804	0.59239934	1.00400407	0.02914687	0.03504118	0.17441365	0.00219637	0.00604388	29.74238474	1.00497764	19.45402664	1.06120375	1.72296889	0.22264487	1.00355974	0.00067242	5.72304913	0.04777918	0.02344279	0.72322524	0.79309349	0.07462518	10.0413204	0.93838894	1.19695423	0.27285412	0.16381723	0.36669555
10/12/2019 17:00	7283.068399	146.2000107	206.7343763	1.00490054	44.32006024	2.62823285	14.853981	95.65321793	0.05380895	0.01420046	0.03642569	53.15623236	0.90409152	2.70131187	2.17548774	1.43179243	8.56025181	0.19848268	3.58228737	50.00557079	504.5517743	3.78564864	0.58935219	1.0069781	0.02932097	0.03520112	0.17489991	0.00220135	0.00614669	29.81605974	1.00667442	19.43791895	1.0877219	1.72090617	0.22224216	1.00324003	0.00068251	5.72770555	0.04754605	0.02403974	0.71488207	0.80265956	0.07456661	10.02776506	0.93879392	1.19959352	0.26944092	0.16390926	0.36792216
10/12/2019 18:00	7267.532012	145.9480563	206.7151844	1.00656232	44.39149921	2.62648126	14.80124726	95.43041761	0.05367943	0.01414928	0.03650087	52.59524211	0.90189351	2.71399875	2.20019394	1.41485418	8.53973723	0.19751323	3.58661139	49.99681038	500.3996051	3.77985899	0.58871996	1.00697184	0.02919248	0.03484645	0.17600765	0.0022046	0.0060756	30.03258635	1.00782872	19.47457211	1.09832919	1.71391342	0.22192987	1.00558954	0.00068126	5.70580132	0.04750924	0.02371892	0.71291879	0.80040393	0.0746984	10.00942518	0.93704703	1.20050294	0.27018563	0.16364669	0.36996188
10/12/2019 19:00	7292.581658	146.0043236	207.8747548	1.00786675	44.59138388	2.61461404	14.86284851	95.54061001	0.05377771	0.01419002	0.03661803	52.81336052	0.90568675	2.70838723	2.22866301	1.41768955	8.55930859	0.19671331	3.58633805	50.18266993	502.8936755	3.78682818	0.58861521	1.00873265	0.02919704	0.03514047	0.17699742	0.00219817	0.00612211	30.15879272	1.00986447	19.44835042	1.10467077	1.72239325	0.2218378	1.00763681	0.00068365	5.73191778	0.04749779	0.02468359	0.71687126	0.81127709	0.0748328	9.98329009	0.93815096	1.19438391	0.27183002	0.16433191	0.36996803
10/12/2019 20:00	7275.700621	145.5597654	207.1274916	1.00496447	44.33793301	2.60887545	14.90380001	95.10052354	0.05366787	0.01418925	0.0364571	52.68451414	0.90293266	2.69830237	2.21031987	1.43184024	8.54938805	0.19718559	3.57971599	50.06656346	501.0407547	3.77935155	0.5867256	1.00579551	0.02918636	0.03491714	0.17608237	0.00219562	0.0062574	30.12751598	1.00810094	19.41115758	1.11961515	1.72269691	0.22156417	1.00441647	0.00067885	5.73851046	0.04753558	0.02432622	0.72121588	0.79653411	0.07443014	9.90629628	0.9387471	1.19757539	0.27111146	0.16382667	0.36882381
10/12/2019 21:00	7257.404032	145.2986797	206.9248845	1.00602782	44.28133065	2.60550123	14.84968447	95.01317421	0.05344006	0.01411724	0.03641534	52.8477225	0.902734	2.69708035	2.1817352	1.48390553	8.53736574	0.1971561	3.56370298	50.1824858	501.0857596	3.77786624	0.58668457	1.00679629	0.02900693	0.03475311	0.17624194	0.00219617	0.00625416	29.92292006	1.00728163	19.36872335	1.13170746	1.73068029	0.22314882	1.00481694	0.00068414	5.72888472	0.04744092	0.0242537	0.71952086	0.79504997	0.07464371	9.97083031	0.93686967	1.19741526	0.27148359	0.16323844	0.36917939
10/12/2019 22:00	7272.523579	145.6793346	207.2965456	1.00610257	44.32092924	2.61245186	14.90980147	95.45239305	0.05354054	0.01413898	0.03663402	52.81226247	0.90490504	2.69926462	2.1986571	1.50440451	8.55598779	0.19818412	3.57371841	50.32113091	501.9351439	3.77943065	0.58695947	1.00569257	0.02908411	0.03484838	0.17720019	0.002199	0.00628068	29.92901092	1.00772459	19.56534593	1.13765905	1.73754267	0.22379652	1.00492735	0.00067733	5.71664807	0.04762141	0.02430938	0.7248677	0.79723409	0.07460787	10.39706181	0.93616915	1.20570885	0.27352702	0.16383359	0.36695068
10/12/2019 23:00	7285.0331	146.3701224	207.6797905	1.00563201	44.43281206	2.61870036	14.88990537	95.87189634	0.0538322	0.0141716	0.03671576	53.02588427	0.90526064	2.71990015	2.22266461	1.49436374	8.58879218	0.1990639	3.60411106	50.38765851	505.8912348	3.8027247	0.58941597	1.00615961	0.02912938	0.03490757	0.17846838	0.00221328	0.00623826	30.04287293	1.00687135	19.83690775	1.1680054	1.74141807	0.22735862	1.00548862	0.00068476	5.75826789	0.04753595	0.02432895	0.73101859	0.80017722	0.07545957	10.46913379	0.94094961	1.23380672	0.27358008	0.16366346	0.37112078
11/12/2019 00:00	7277.197699	146.3206481	208.0962905	1.00638751	44.61055629	2.62380328	14.94753421	96.42784252	0.05362101	0.01415924	0.03660237	53.00252879	0.90235081	2.7228072	2.27037364	1.4835947	8.61661946	0.19870219	3.60477994	50.24890215	502.3882252	3.80157013	0.59258847	1.00680715	0.02910073	0.03475289	0.17634725	0.00220167	0.00626434	30.21854863	1.00723289	19.87861249	1.17552497	1.75152818	0.22740444	1.00557352	0.00068385	5.73892368	0.04776771	0.02415494	0.73625672	0.80080418	0.07560285	10.28913302	0.97929177	1.23502457	0.27502542	0.16382007	0.37294189
11/12/2019 01:00	7283.229807	146.4313454	208.4753889	1.00511082	44.58502557	2.62146725	14.98907734	96.14462168	0.05366637	0.01422136	0.03655385	52.93268208	0.90296901	2.70490961	2.27002596	1.49409752	8.61701597	0.19845224	3.63630599	50.36770996	507.6442209	3.80431836	0.59378595	1.00684585	0.02909639	0.03481672	0.17713903	0.00220657	0.00624553	30.4030244	1.00710898	19.93071537	1.10783027	1.754904	0.22743	1.00442363	0.00068422	5.73600475	0.04764055	0.02475022	0.73338903	0.80588257	0.07580895	10.28565374	0.93932382	1.23510995	0.28183838	0.16419397	0.37274533
11/12/2019 02:00	7297.972211	146.5043084	208.6196697	1.00336365	44.66832053	2.62391583	15.0098816	96.43995172	0.0541739	0.01423325	0.03671284	53.10810002	0.90381513	2.70710972	2.26366213	1.53027519	8.64127665	0.19882507	3.67344135	50.48233336	502.7660575	3.80515766	0.59599877	1.00464191	0.02911546	0.03497679	0.17729286	0.0022136	0.00627243	30.72675299	1.00602594	19.95116883	1.1180408	1.75344095	0.22766023	1.00335145	0.00067854	5.74586459	0.04743061	0.02502342	0.73541906	0.80878154	0.07528563	10.30936317	0.9489734	1.24128099	0.28814641	0.16481197	0.37519277
11/12/2019 03:00	7292.789994	146.6341865	208.6336251	1.00494198	44.47772941	2.62451523	15.00414196	96.24788562	0.05393367	0.01422689	0.03688468	53.16992147	0.90488075	2.72227736	2.28647508	1.55674119	8.62180684	0.19902898	3.64663313	50.70492972	503.7821498	3.81018549	0.59371878	1.00634297	0.02923576	0.03503897	0.17720319	0.00221556	0.00628512	30.60615482	1.00719482	19.72613222	1.1556942	1.75022373	0.22694703	1.00479294	0.00067734	5.72906874	0.04744505	0.02494064	0.73515829	0.82179428	0.07572497	10.38288477	0.94810514	1.23888861	0.28419714	0.16428703	0.37486201
11/12/2019 04:00	7264.561571	146.1578108	207.6976818	1.00510292	44.47280886	2.61923344	14.92540395	95.77678334	0.05377089	0.01416737	0.03656405	52.96874455	0.90344148	2.71461953	2.25413312	1.51842952	8.55621747	0.19846201	3.61988136	50.51388491	491.9406108	3.80146907	0.59511222	1.00609191	0.02905385	0.03512078	0.17628514	0.00220547	0.00616676	30.29307183	1.00682661	19.55955875	1.16874337	1.73531319	0.22501909	1.00526505	0.00068061	5.67900285	0.04704532	0.0243746	0.73225939	0.80847991	0.07513752	10.33994748	0.946693	1.23966025	0.28101592	0.16609858	0.37280734
11/12/2019 05:00	7265.57667	146.2211965	207.5504441	1.00485225	44.3953044	2.61906948	14.93596334	95.18592045	0.05380013	0.01418709	0.03674456	52.9718877	0.90194761	2.71256787	2.25235855	1.53350471	8.53499406	0.19817992	3.64262357	50.28820554	497.9967803	3.79459287	0.59502508	1.00522562	0.02910878	0.03506775	0.17606404	0.00219959	0.0061839	30.39203723	1.00698966	19.59130791	1.17422456	1.74151443	0.2248334	1.00438221	0.00068132	5.69137442	0.04685117	0.02460228	0.73460333	0.80683543	0.07513136	10.39493389	0.94910098	1.24221357	0.28176916	0.16274532	0.37180655
11/12/2019 06:00	7251.439966	145.9040642	207.2363952	1.00398673	44.388228	2.61797454	14.90790042	95.35918879	0.05368358	0.01415591	0.03671533	53.21687015	0.90179234	2.70840522	2.23355565	1.52768072	8.54546312	0.19788205	3.63332912	50.29681241	507.103141	3.7988103	0.59344841	1.00672095	0.02912347	0.03497997	0.17633013	0.0022005	0.00615673	30.23663883	1.00865502	19.63979992	1.16545112	1.73858938	0.22451422	1.00626293	0.00067906	5.67907681	0.0466291	0.02451523	0.73836853	0.81654374	0.07466717	10.34831805	0.95426655	1.23430389	0.28219217	0.16293069	0.3689608
11/12/2019 07:00	7262.113003	146.2212335	207.6544896	0.99863369	44.53193848	2.61628413	14.91306831	95.70031153	0.05372263	0.0141647	0.03674548	53.23137121	0.90449888	2.71123624	2.25576568	1.51856352	8.54903191	0.19892657	3.6513809	50.31991891	500.127385	3.80561289	0.59561014	1.00676577	0.02913707	0.03531571	0.17611557	0.0022032	0.00615833	30.66162587	1.00812169	20.03778718	1.16305953	1.73895571	0.22428751	1.00563759	0.00068101	5.68901821	0.04589852	0.02454282	0.74197924	0.81131632	0.07450665	10.37888348	0.94776901	1.24034937	0.28253283	0.16402256	0.36664002
11/12/2019 08:00	7274.942715	146.6090549	208.0125497	0.97969495	44.64535957	2.62109427	14.97782772	95.65399267	0.05374186	0.01417863	0.03682352	53.57514079	0.90430565	2.72044991	2.239791	1.50936087	8.59381536	0.1998007	3.65134095	50.48782036	503.0719121	3.80873083	0.59970969	1.00808374	0.02936674	0.03538298	0.17605892	0.00221657	0.00616604	31.08709095	1.00817436	20.03759717	1.15664304	1.74695182	0.22606216	1.00628795	0.00068098	5.73532542	0.04622464	0.02501888	0.74440759	0.81366039	0.07457456	10.32526872	0.9486725	1.2427083	0.28445733	0.16421036	0.36911434
11/12/2019 09:00	7286.563832	146.6305124	207.983899	1.00746643	44.6496861	2.62531244	15.03362794	95.8568423	0.05354883	0.01421538	0.03710179	53.69702943	0.90392551	2.7303578	2.23656985	1.49415694	8.61465436	0.19975658	3.66092452	50.43936909	504.7587406	3.80336573	0.60397546	1.00914768	0.02914999	0.03538611	0.17728326	0.0022203	0.00622475	31.29722572	1.00947284	20.11353751	1.15179014	1.75675439	0.22593617	1.0074705	0.00068539	5.72833284	0.04621196	0.02559562	0.74479894	0.81783184	0.07501547	10.32735387	0.94849881	1.27459942	0.28421828	0.16436929	0.36877318
11/12/2019 10:00	7286.675864	146.5883285	208.7655859	1.00596344	44.64861029	2.62481161	15.01158256	96.12186695	0.05375709	0.0142591	0.03720452	53.70515067	0.90133701	2.73243157	2.21916611	1.51310089	8.60335236	0.2000979	3.65506314	50.49590045	505.8245151	3.81217319	0.60694247	1.00786515	0.02916295	0.03537542	0.17985614	0.00221813	0.00627294	30.94343775	1.00797279	20.09033706	1.13432505	1.74740309	0.22571841	1.00592432	0.00069084	5.7319639	0.04608595	0.0256502	0.74129954	0.81440166	0.07550272	10.32612159	0.94894487	1.25877532	0.28422567	0.16366623	0.36774685
11/12/2019 11:00	7273.424492	146.4319709	208.1671656	1.03779111	44.57277936	2.62159156	15.00443508	96.07664636	0.0539129	0.0142418	0.03688538	53.4942018	0.90118286	2.73225159	2.21057571	1.50585641	8.593835	0.20029171	3.65478481	50.47576042	505.0977792	3.81187347	0.6014633	1.0083023	0.02909666	0.03543533	0.17824666	0.00221453	0.00628146	31.13133341	1.00974104	19.97927138	1.104739	1.74104028	0.22473887	1.0068072	0.00068937	5.75072911	0.04635901	0.02591241	0.740356	0.80882539	0.07512373	10.25410776	0.9480996	1.2576483	0.28387617	0.16305604	0.37035281
11/12/2019 12:00	7291.625754	146.3979434	208.8289596	1.00691874	44.66052103	2.62746638	14.99507887	96.27899462	0.05392537	0.01427738	0.0369412	53.69896776	0.90232666	2.73686116	2.22118999	1.52578359	8.63245811	0.20043488	3.70197802	50.59481863	497.7430421	3.8159201	0.60354773	1.00898659	0.02917858	0.03591709	0.1788535	0.00221452	0.0063774	31.30300628	1.00909524	19.96599747	1.11780517	1.76051021	0.22463334	1.00651651	0.0006862	5.76422396	0.0465039	0.02564006	0.74016162	0.81517122	0.07554229	10.28491319	0.94871248	1.28335139	0.28934202	0.16325125	0.36968269
11/12/2019 13:00	7317.565651	146.9345291	209.2511469	1.02631712	44.83883633	2.63898636	15.04587303	96.43974038	0.05405842	0.01435397	0.03702077	53.72719391	0.90227804	2.74727202	2.25376872	1.54484302	8.70684855	0.20052631	3.7026856	50.97864606	501.538973	3.82627553	0.60513539	1.0088626	0.02925867	0.03586342	0.18007374	0.00222922	0.00638513	31.29119355	1.01037902	20.07473492	1.11073692	1.75133676	0.22567766	1.00668578	0.00068948	5.78690081	0.04668656	0.02606684	0.74067247	0.81980014	0.07584611	10.29006531	0.94932348	1.24894819	0.2928402	0.16783535	0.3718608
11/12/2019 14:00	7318.2505	146.6941901	209.1447871	1.01406904	44.80618235	2.62772197	15.05976029	96.40252136	0.05461745	0.01432595	0.03711984	53.81854034	0.90229325	2.74096329	2.26585828	1.5562408	8.70859358	0.20051243	3.70830543	51.17157332	498.2500665	3.83030147	0.60635777	1.01143049	0.02937797	0.03605577	0.18037057	0.00222109	0.00633535	31.40674238	1.01178404	20.13180305	1.09813299	1.7650942	0.22426283	1.00978026	0.00068924	5.79967318	0.04638479	0.0260448	0.73931293	0.82032099	0.07623968	10.38277571	0.95453681	1.25478535	0.29220015	0.1643612	0.37015167
11/12/2019 15:00	7305.828245	146.6104533	209.0318092	1.01063757	44.68924759	2.62848177	15.05312397	96.23397531	0.05420722	0.01433209	0.0371021	53.73773073	0.90421213	2.73461585	2.24981375	1.54605793	8.69616322	0.20069729	3.71975038	50.67248656	500.0508935	3.83463098	0.60375419	1.01152601	0.0292896	0.03628334	0.18067156	0.00222657	0.00630127	31.39352557	1.0117203	20.02658504	1.09461321	1.75196322	0.2246216	1.00946258	0.00068863	5.81269018	0.0462799	0.0260529	0.74068728	0.81542515	0.07572674	10.3644031	0.95245306	1.26187794	0.29160609	0.16440505	0.36955075
11/12/2019 16:00	7226.224904	143.7134445	206.9180083	1.02082014	44.06343338	2.5788774	14.80975679	94.93234385	0.05401942	0.01411557	0.03650617	52.98111475	0.90088299	2.72398491	2.19498854	1.51338956	8.55543728	0.19812885	3.65122352	49.91780035	486.8874121	3.79872596	0.59280665	1.00615225	0.02897408	0.03586569	0.17682895	0.0021894	0.00615518	30.76372802	1.00707715	19.84392632	1.07877904	1.72284221	0.21932757	1.00654455	0.00067512	5.71670521	0.04522987	0.02496617	0.72503641	0.8007181	0.07420987	10.22513595	0.94725496	1.25654549	0.2860611	0.16412949	0.36992795
11/12/2019 17:00	7248.862969	144.196204	207.7347624	1.01706919	44.18005864	2.59095561	14.86909915	95.40487431	0.05377389	0.01418941	0.03666409	53.21360132	0.90089693	2.73217125	2.20086754	1.51781465	8.58249802	0.19815729	3.67558847	50.10493832	493.0589792	3.80022813	0.59472859	1.00926014	0.0291168	0.03562728	0.17763126	0.00220181	0.00620556	31.15936057	1.00983086	19.94549719	1.10120355	1.73697	0.2218767	1.00645456	0.00067089	5.72851592	0.04536191	0.02513844	0.73254491	0.80773282	0.07452965	10.2792334	0.94280699	1.22314088	0.28568694	0.16402639	0.37083996
11/12/2019 18:00	7261.057764	144.6669132	208.306254	1.02071893	44.30103401	2.59967724	14.86608205	95.51410613	0.05399346	0.01423448	0.03678013	53.37654837	0.90400383	2.74499598	2.2035654	1.51381178	8.61634535	0.19896195	3.68076398	50.11081486	491.4379723	3.81256727	0.59615536	1.00999903	0.02916906	0.03570445	0.17874812	0.00220693	0.00618195	31.03579624	1.01080844	20.04688062	1.08984698	1.74103188	0.22170193	1.00892176	0.000675	5.7390717	0.04577648	0.02512584	0.73376068	0.80343404	0.07487291	10.30942107	0.95089783	1.21004808	0.28557318	0.16406057	0.37094884
11/12/2019 19:00	7210.653692	143.3832531	206.6353565	1.01383915	43.85769199	2.58154936	14.79167725	94.76632748	0.05346814	0.01412437	0.03639785	52.99496308	0.8984125	2.72299234	2.17291559	1.53959079	8.5254817	0.19723679	3.64639454	49.74387532	486.6350278	3.77851075	0.58919041	1.00193867	0.02893273	0.03542246	0.17683459	0.00218433	0.00611809	31.90783583	1.00293742	19.96208809	1.09764535	1.73070044	0.21992224	1.00226032	0.00067103	5.72975839	0.04584947	0.02492836	0.72352517	0.79912451	0.0748173	10.2219942	0.94451965	1.23878454	0.28460252	0.16228885	0.3725306
11/12/2019 20:00	7215.505926	143.1914102	207.1017974	1.00945713	43.90750217	2.57870713	14.78673345	94.75434757	0.05344805	0.01412229	0.03637406	53.18148631	0.89541368	2.73228802	2.17260413	1.58032525	8.52431274	0.19722449	3.67538651	49.80263884	488.7478428	3.78140002	0.59141132	1.00173426	0.02887728	0.03541184	0.17650315	0.00218407	0.0061183	32.00230282	1.00302614	19.9187463	1.10859985	1.73221619	0.22431725	1.00118127	0.00067035	5.72985892	0.04587332	0.02488148	0.72291523	0.7935862	0.07480408	10.19969361	0.94310785	1.29523895	0.28309451	0.16271903	0.37245417
11/12/2019 21:00	7197.89929	143.0830053	206.9850639	1.00916459	43.78797231	2.56637573	14.71978559	94.65302573	0.05358987	0.01412068	0.03632981	52.97038315	0.89524683	2.71472873	2.15769365	1.5792427	8.4725994	0.19726363	3.66789778	49.52560806	488.1432077	3.77518756	0.58838057	1.00193972	0.02891143	0.0353387	0.17635434	0.0021855	0.00609413	31.85649081	1.00274285	19.79501735	1.10841089	1.73540631	0.2211876	1.00121643	0.00067059	5.72675931	0.04580079	0.02455388	0.7173722	0.79342763	0.07481244	10.15244953	0.95319027	1.32032334	0.2829216	0.16250397	0.37009077
11/12/2019 22:00	7218.508493	143.407532	207.0421446	1.01071804	43.84152556	2.58135932	14.74990287	94.8292218	0.05360243	0.01414577	0.03656608	53.15309859	0.8987697	2.72752349	2.1863681	1.57302457	8.50842718	0.19783102	3.71974375	49.68105787	487.9037356	3.78448748	0.5890602	1.00249933	0.02892374	0.0354286	0.17702985	0.00219045	0.00614596	31.78575057	1.00369518	19.88449199	1.14412528	1.74060162	0.22282416	1.00367874	0.00067257	5.72933081	0.04579191	0.02469558	0.71839393	0.79942306	0.07503026	10.19284414	0.96120232	1.31161725	0.28345284	0.16323121	0.3701255
11/12/2019 23:00	7218.692546	143.5411828	207.1214178	1.0195144	43.93165801	2.5845069	14.77073707	94.72874023	0.05306359	0.01413504	0.03666365	53.14904447	0.89840945	2.72558677	2.18459965	1.56773593	8.51940094	0.19804409	3.75348061	49.73836948	489.2462341	3.78275637	0.58808738	1.00302773	0.02896125	0.03533726	0.1769575	0.00219127	0.00612299	31.61105073	1.00339157	19.90214445	1.19851972	1.74364918	0.2233438	1.00251155	0.00067221	5.72677393	0.04586555	0.02476288	0.7195189	0.80179386	0.07409416	10.1177507	0.9505259	1.30979835	0.28538955	0.16380314	0.37024398
12/12/2019 00:00	7216.738862	143.6156582	207.4246844	1.01039316	43.92269617	2.58019474	14.81962227	94.64222923	0.05270966	0.01418483	0.03665217	53.03646998	0.89720786	2.72309987	2.17804879	1.57590997	8.54084202	0.19868192	3.81440523	49.81897045	489.0002377	3.77700664	0.5910293	1.00076992	0.0289961	0.03528055	0.17714925	0.00218527	0.00605886	31.41110508	1.00172424	20.02466907	1.2066088	1.74775083	0.22229763	1.00144144	0.00067193	5.71852579	0.04577257	0.02505438	0.72095858	0.80069362	0.0752198	10.21270566	0.96018798	1.29756316	0.28487622	0.16357699	0.37057351
12/12/2019 01:00	7175.101159	142.596086	206.6412486	1.00371531	43.79354051	2.57988281	14.69020151	94.75011013	0.05260488	0.01409498	0.03650311	52.83867088	0.89742382	2.71642913	2.1373537	1.57318415	8.48451364	0.19759273	3.80851607	49.54940134	486.0122784	3.76887071	0.58614141	1.00337544	0.02895051	0.03509172	0.17613158	0.00217707	0.00602568	31.3504846	1.00552579	19.8657932	1.19904469	1.72547616	0.2196287	1.00444354	0.00066868	5.69300601	0.04574332	0.0244409	0.71753448	0.79796568	0.07477512	10.04760683	0.95564937	1.28811147	0.27775473	0.16209429	0.3726993
12/12/2019 02:00	7187.592125	141.4745729	206.1333166	1.00495587	43.78740905	2.56121041	14.56501512	94.87291128	0.05267227	0.01406732	0.03633139	52.72757529	0.8959148	2.71296753	2.10788567	1.5275442	8.43942448	0.19654944	3.81613882	49.2811125	483.2348017	3.76595833	0.58487744	1.00478604	0.02899677	0.03520368	0.17596912	0.00217634	0.00592237	31.12115059	1.00779028	19.89289949	1.20489807	1.72383911	0.21924053	1.00634924	0.00066555	5.68078723	0.04398494	0.02368305	0.71655318	0.7993561	0.07462112	9.98552375	0.95352199	1.28634216	0.27489701	0.16267656	0.3723001
12/12/2019 03:00	7210.076366	143.0700486	206.7032171	1.00601285	43.8445539	2.57791099	14.70468344	94.82687852	0.05303781	0.01412107	0.0364617	52.87760717	0.89783184	2.73798627	2.1102257	1.54239979	8.48251952	0.19795525	3.8957269	49.45256737	489.5884265	3.77648312	0.58535834	1.0049618	0.0289384	0.03525718	0.17636232	0.00218255	0.00592191	31.28580523	1.00807495	19.89979789	1.21371782	1.72891227	0.21737286	1.00654143	0.00067015	5.66979874	0.04406684	0.02408851	0.71957016	0.80139269	0.07468551	9.99349979	0.9546756	1.28838996	0.2725685	0.16362373	0.37370411
12/12/2019 04:00	7206.227781	142.9596646	206.3492561	1.00459822	43.82190716	2.57578389	14.66894334	94.76055676	0.05276328	0.01409473	0.03645588	52.86500229	0.89447419	2.72736169	2.1170718	1.54345904	8.47403571	0.19802928	3.9040745	49.52106129	487.7953975	3.76886129	0.58689033	1.00460986	0.02894055	0.03534711	0.17568319	0.00217991	0.00597463	31.48727364	1.00491448	19.78307433	1.23135527	1.72461144	0.21823992	1.00459544	0.00067058	5.67529715	0.04400277	0.02408987	0.71953639	0.79989556	0.07464476	9.98487859	0.95268249	1.27631357	0.27507561	0.16367159	0.37204267
12/12/2019 05:00	7198.488806	142.849739	205.9754424	1.00575663	43.78367156	2.57222715	14.64067972	94.61754772	0.05322054	0.01409355	0.03642924	52.74217845	0.89184496	2.72201673	2.10352877	1.56009292	8.45636026	0.19792106	3.81203434	49.32843717	486.7379226	3.76491855	0.58754876	1.00581353	0.02892685	0.03543268	0.17536885	0.00217867	0.00594258	31.06713794	1.00766549	19.85638486	1.2186334	1.7260755	0.21774979	1.00619906	0.00066794	5.67857443	0.04401524	0.02394733	0.72143861	0.79676081	0.07461379	10.03318859	0.95562306	1.29966741	0.27393062	0.16277495	0.3679633
12/12/2019 06:00	7212.105433	143.3480265	206.2913132	1.00649277	43.86045266	2.57844217	14.6564892	94.86750921	0.05359983	0.01414255	0.03667	53.06507235	0.89434095	2.72656378	2.08805712	1.55584532	8.46795225	0.19718315	3.83395181	49.31837238	492.2209581	3.7706629	0.5886624	1.00724396	0.02902567	0.03537594	0.17540744	0.00217951	0.0059625	31.17857873	1.00891583	19.88509251	1.21649213	1.73682642	0.21746471	1.0069455	0.00066961	5.68601961	0.04495756	0.02402747	0.72126144	0.80116264	0.07467365	10.04719058	0.95630777	1.29985302	0.27490913	0.16251067	0.36786345
12/12/2019 07:00	7208.416094	143.2838749	206.3726648	1.00538091	44.02114791	2.57940755	14.6409839	94.82523175	0.05341022	0.01415279	0.03666067	53.03394685	0.89261975	2.72285638	2.09583388	1.53281907	8.48419626	0.19647268	3.83962957	49.41482288	492.6060515	3.77494234	0.58879046	1.00619277	0.02895041	0.03541396	0.1754245	0.00217947	0.00595483	31.03805965	1.00815147	19.87228938	1.20953094	1.73603866	0.21750398	1.0056708	0.00066877	5.66694101	0.04554398	0.02425371	0.72020289	0.8008137	0.07475899	9.99863238	0.95302677	1.29307667	0.27398436	0.16257173	0.36808312
12/12/2019 08:00	7194.935462	142.9331996	206.0198424	1.0053132	43.85862847	2.57226556	14.67114152	92.77207469	0.05299775	0.01411993	0.03657482	52.86054508	0.89055651	2.71966574	2.08030792	1.52907185	8.45900041	0.19499581	3.84825045	49.34121652	490.0306922	3.76379847	0.58892307	1.00622546	0.0288975	0.03552799	0.17527706	0.00216918	0.00595403	30.9314172	1.00617951	19.90142964	1.1362781	1.73830799	0.21712723	1.00503413	0.00066739	5.66891302	0.04537352	0.02413493	0.71901357	0.79856598	0.0746651	10.06210822	0.95120598	1.28276465	0.27622475	0.16276337	0.36960722
12/12/2019 09:00	7187.836452	142.7017869	206.0822129	1.00530554	43.78199984	2.57760654	14.58110381	92.65545918	0.05282611	0.0140595	0.03646228	52.55119331	0.8920168	2.71883765	2.0731238	1.53869475	8.41852814	0.19548384	3.81793113	49.19881082	489.3325503	3.75875423	0.58545557	1.0066967	0.02921697	0.03545615	0.17444055	0.0021744	0.00590295	30.85924505	1.00830293	19.8401686	1.13177382	1.73822572	0.21730333	1.00543661	0.00066321	5.6581746	0.04480997	0.02397526	0.71120183	0.79566191	0.07450378	10.0365278	0.95317927	1.28704835	0.27574627	0.16235284	0.36776647
12/12/2019 10:00	7204.612209	144.0028239	207.1013638	1.00488987	43.97380834	2.58791109	14.65770216	93.07732847	0.05293117	0.01410324	0.03656389	54.06950329	0.8929688	2.72696313	2.09159635	1.54253412	8.48629014	0.19689665	3.84588375	49.53158351	489.1039751	3.78768945	0.59319601	1.00635623	0.02934954	0.03531492	0.1752495	0.00217966	0.00602576	30.93492429	1.00775022	19.88750104	1.13069784	1.74453841	0.21871486	1.00487671	0.00066529	5.65551339	0.04460604	0.0241652	0.71770325	0.79788551	0.07506594	10.10853041	0.95629765	1.30011673	0.277757	0.16287605	0.36931121
12/12/2019 11:00	7207.682477	144.623526	207.3289428	1.00644035	44.04283182	2.58992978	14.69736876	93.17966297	0.05322549	0.0141426	0.03657592	53.63096527	0.89318675	2.72057298	2.08021703	1.58818121	8.48799154	0.19710374	3.91893038	49.85283528	495.4142414	3.80916904	0.59216579	1.00879364	0.02942154	0.03542566	0.17560394	0.00218665	0.00599435	30.91224216	1.00812905	19.97379639	1.12494315	1.74694559	0.21801513	1.00596441	0.00066725	5.6689247	0.04480232	0.02396646	0.72330322	0.79727082	0.07504176	10.14127307	0.95281283	1.29786936	0.28172456	0.16267464	0.36917978
12/12/2019 12:00	7221.032478	144.4944521	207.3833767	1.00381717	43.97272032	2.59307037	14.71573461	93.16028973	0.05338068	0.01409422	0.03661628	53.63442015	0.8920517	2.7600178	2.1012986	1.57900843	8.47897687	0.19708018	4.01785045	49.77554393	491.3108991	3.80840746	0.59544604	1.00634941	0.02935744	0.03544161	0.17534469	0.00219017	0.0061667	30.98017961	1.00626523	19.98413371	1.11659669	1.7517791	0.21991977	1.00465681	0.00066544	5.68709495	0.0447828	0.02403482	0.7258147	0.7982364	0.07542264	10.08445677	0.95365946	1.29838762	0.28083147	0.16346513	0.37071451
12/12/2019 13:00	7226.617086	144.6824731	208.2637875	1.00516082	44.02079062	2.59440724	14.80112691	93.47739229	0.05312852	0.01413111	0.03664667	53.18038721	0.89541042	2.78461362	2.09942739	1.59348385	8.51885054	0.19748456	4.03819113	49.99902795	495.8694701	3.81895392	0.59338608	1.0066429	0.02941093	0.03548369	0.17546732	0.00219066	0.00612052	30.89602079	1.00890372	19.78846004	1.11847765	1.74962973	0.22052373	1.00534978	0.00066779	5.69578168	0.04474315	0.02399188	0.7253881	0.80233865	0.07536056	10.09542673	0.95980207	1.30936551	0.27959313	0.16368478	0.36800381
12/12/2019 14:00	7228.550053	144.7471568	207.9943103	1.0039713	43.96396686	2.59224635	14.79966904	93.49420579	0.05343756	0.01411391	0.03675107	53.17236782	0.89184073	2.76463684	2.11852554	1.60111307	8.53121548	0.19670492	4.0113996	50.42232289	494.4033545	3.81498987	0.59052487	1.00526706	0.02950595	0.03545791	0.1752409	0.00218608	0.00626478	30.76215952	1.00686754	19.49670851	1.11244446	1.73497195	0.2203831	1.00515051	0.00066767	5.72902298	0.04470895	0.02397419	0.72532964	0.79968904	0.07502715	10.06504416	0.95729493	1.30465242	0.28141141	0.16325708	0.36971373
12/12/2019 15:00	7208.59456	143.4997056	206.0451212	1.00448721	43.59532226	2.54826982	14.68139521	92.55681989	0.05295661	0.01352794	0.03635706	52.81685358	0.89327256	2.73610477	2.09253057	1.63737343	8.47915349	0.19558939	3.9596454	50.22362765	489.3477857	3.77373064	0.58511885	1.0072232	0.0293695	0.03547262	0.17451228	0.00217902	0.00605787	30.59357912	1.00681878	19.23387618	1.15594279	1.7308229	0.2186358	1.00527728	0.00066169	5.72016587	0.0447358	0.02369584	0.71293776	0.79188781	0.0740058	9.94559759	0.95679553	1.2863009	0.27480734	0.16333278	0.37049976
12/12/2019 16:00	7219.556668	143.9233778	206.5847658	1.00389458	43.56530418	2.55949523	14.66377337	92.89930911	0.05303083	0.01369779	0.03641197	52.77149026	0.8922999	2.75432868	2.10110633	1.683945	8.4819913	0.19433155	4.02476887	49.89625073	493.0869456	3.80543553	0.5858931	1.00506331	0.02936955	0.03545819	0.17470123	0.00218599	0.00613454	30.76935717	1.00588219	19.2455126	1.17194631	1.73345044	0.21907884	1.00426639	0.00066587	5.73280537	0.04425499	0.02367558	0.70867077	0.79700701	0.07455838	10.01104688	0.95954179	1.3027086	0.27381449	0.16245254	0.36936794
12/12/2019 17:00	7213.047255	144.3158079	206.9645137	1.00118207	43.64353705	2.56459528	14.71968895	92.57397872	0.05304298	0.01367148	0.03646801	52.80907666	0.88921657	2.76379978	2.09708531	1.71213917	8.47131464	0.19426718	4.05975319	50.1528374	492.1467489	3.81018565	0.58930962	1.00247616	0.02929745	0.0357802	0.17493862	0.00217921	0.00614286	31.01725431	1.00270518	19.24567847	1.17530785	1.74293811	0.21835222	1.0010581	0.00066748	5.69413133	0.0439739	0.02347875	0.71074235	0.80005998	0.07477639	10.06626749	0.95886913	1.31719778	0.27358796	0.16294646	0.3719062
12/12/2019 18:00	7217.08243	144.1500539	207.1457568	1.00162463	43.62108354	2.56335668	14.68838438	92.61092626	0.05254996	0.01371282	0.03645074	52.74620676	0.88867059	2.76165302	2.09251403	1.7470512	8.47977657	0.19416258	4.052225	50.15289591	494.686043	3.80408502	0.5907952	1.00223347	0.02922106	0.03580587	0.17428823	0.00218032	0.00610507	31.53163727	1.00309539	19.34715617	1.17337143	1.73901233	0.21776042	1.0015805	0.00066696	5.68798888	0.04438308	0.02344006	0.70996129	0.79957048	0.07477709	10.04446486	0.95469118	1.31840604	0.27278681	0.16278418	0.37205053
12/12/2019 19:00	7224.599091	145.0189937	207.8786818	1.00128962	43.90311421	2.59553764	14.73632053	92.99581039	0.0526711	0.01374199	0.03657024	53.04839019	0.88990174	2.7718235	2.11160786	1.73973196	8.51493325	0.19437741	4.01551517	50.26184733	498.6658696	3.83871386	0.59096178	1.00289713	0.02921787	0.03585108	0.17515246	0.00218304	0.00611203	31.34328762	1.00311816	19.37562616	1.1857998	1.74710708	0.21657287	1.00160499	0.00067244	5.70057694	0.04516739	0.02354897	0.71027706	0.79875588	0.07507038	10.10129322	0.96048989	1.34792878	0.27282283	0.16324215	0.37064827
12/12/2019 20:00	7226.23136	145.1527225	207.3874912	1.0024146	44.06302967	2.60302264	14.75357198	92.83359507	0.05258418	0.01377705	0.03663193	53.25313435	0.88941558	2.7719489	2.11278104	1.67171443	8.53235297	0.19466095	4.05930053	50.29680175	493.4668055	3.83051204	0.59179564	1.00362206	0.02940811	0.03591031	0.17421299	0.00218679	0.00612822	31.25078507	1.00458048	19.4316695	1.21730211	1.7525046	0.21859075	1.00257707	0.00067252	5.71203269	0.04518589	0.02351136	0.71073177	0.79671051	0.07507315	10.14982786	0.96323803	1.36802867	0.2735587	0.16319349	0.37242606
12/12/2019 21:00	7264.160809	145.6815098	207.3786834	1.00177152	44.18981762	2.61515476	14.82012667	92.90063712	0.05253118	0.01382373	0.03684568	53.46511229	0.88855886	2.77821388	2.13096215	1.69911487	8.60226689	0.19552855	4.07132369	50.36699224	492.2035867	3.85051201	0.59377263	1.00407827	0.02940454	0.03517147	0.17527689	0.00219509	0.00617742	31.66239599	1.0061246	19.52148058	1.23020452	1.79537952	0.21851015	1.00179778	0.00067427	5.74525918	0.04514562	0.02367006	0.71327253	0.80042144	0.07518479	10.13519751	0.96440565	1.38922205	0.2745634	0.16354302	0.37984031
12/12/2019 22:00	7222.051747	144.9506791	205.8891171	1.00143079	43.9483854	2.5935238	14.7358311	92.57049456	0.05222647	0.01376947	0.03663341	53.20333612	0.88738428	2.75727009	2.11148713	1.72575854	8.61638947	0.19439462	4.13893549	50.05672678	490.773655	3.82343768	0.59087974	1.00167973	0.02921988	0.03518639	0.17519143	0.00218238	0.00621304	31.53985363	1.00386606	19.4301387	1.23586142	1.78483456	0.21809043	1.00127731	0.00066838	5.72026821	0.0452379	0.0236162	0.71118389	0.7977352	0.07497832	10.11539639	0.9622449	1.38119276	0.27321696	0.16274784	0.37468359
12/12/2019 23:00	7239.183703	145.3472066	207.2620176	1.00500077	44.11175893	2.59622501	14.82104606	92.96631496	0.05238588	0.01382583	0.03667607	53.21432149	0.89067709	2.7662251	2.1145902	1.72416279	8.64346287	0.19429846	4.12416618	50.1610723	491.3603135	3.82429403	0.59407701	1.00600211	0.02938116	0.035311	0.17627116	0.00218732	0.00622854	31.74510563	1.00627926	19.55007456	1.24945718	1.79132206	0.21869353	1.00573305	0.00067353	5.75093198	0.04534829	0.02379722	0.71369371	0.7948595	0.07536731	10.13103131	0.96767223	1.39807031	0.27482915	0.16339587	0.36134243
13/12/2019 00:00	7244.662237	145.655689	207.7213411	1.0057291	44.01126402	2.59693029	14.81725654	93.06342845	0.05272437	0.01386172	0.03671916	53.29269298	0.89057634	2.76913521	2.1189205	1.77523999	8.67780841	0.19470105	4.11852784	50.17266582	493.9122782	3.84072445	0.59593062	1.00678102	0.02932128	0.03539424	0.17577973	0.00218733	0.006253	31.98893527	1.00727966	19.58733586	1.24029401	1.82657371	0.21843362	1.00535686	0.00067364	5.76500671	0.04484719	0.02373879	0.71512989	0.79954758	0.07548244	10.1562722	0.96737762	1.38092531	0.27707223	0.16344041	0.37942833
13/12/2019 01:00	7251.996696	145.6468126	208.1844267	1.00671753	44.10358046	2.59965791	14.84953171	93.29394213	0.05270004	0.0138227	0.03672158	53.30816884	0.88834627	2.77408684	2.10593913	1.81424933	8.69232054	0.19491259	4.14961463	50.1427412	494.2568402	3.83775583	0.5973213	1.00818514	0.02936079	0.03561116	0.17581222	0.00219146	0.00635408	31.72800828	1.0083068	19.32381905	1.2371234	1.81486805	0.21675599	1.00620168	0.0006758	5.76229347	0.04481514	0.02356288	0.71507365	0.80085434	0.07549531	10.19218618	0.96511658	1.35546604	0.27600301	0.16346368	0.36079997
13/12/2019 02:00	7249.431773	145.2324979	207.5762888	1.00630951	44.16461628	2.59440043	14.82828792	92.94866635	0.05259053	0.01380363	0.03676071	53.33405822	0.88891631	2.76760508	2.10898764	1.76066378	8.66732077	0.19433355	4.13803369	50.0832012	491.3729821	3.84214882	0.59819985	1.00767919	0.02935525	0.03564271	0.17666116	0.00219496	0.00649709	31.41516958	1.00865497	19.3160559	1.23708239	1.82301381	0.21724992	1.00573899	0.00067086	5.75807187	0.04467429	0.02387535	0.71468264	0.80436199	0.07562613	10.17383813	0.9602279	1.34405529	0.27519307	0.16347319	0.38104805
13/12/2019 03:00	7254.133336	145.1903545	207.4229275	1.00575976	44.15980241	2.59897155	14.81144835	92.86358289	0.05245178	0.01376491	0.03681058	53.31981529	0.88707975	2.77843587	2.10610283	1.75300578	8.69545959	0.19444957	4.12579449	50.2009757	491.1490583	3.84620713	0.60313416	1.00716836	0.02934202	0.03546585	0.1769862	0.00218478	0.00639305	31.60172736	1.00848509	19.41937107	1.2420767	1.83660238	0.21708886	1.00562252	0.00067484	5.77509841	0.04447838	0.02374521	0.7143096	0.79207302	0.07581616	10.22272287	0.96548126	1.36750698	0.27406761	0.16338747	0.36825631
13/12/2019 04:00	7266.719852	145.4555844	208.6068397	1.00624153	44.13584178	2.60482877	14.89482132	93.35049082	0.05240081	0.0137987	0.03688288	52.97657904	0.88996797	2.77440732	2.12290884	1.72372653	8.65378091	0.19477208	4.13570703	50.45961533	494.8538051	3.86346868	0.60214103	1.00766896	0.02942301	0.03597592	0.17760479	0.00218824	0.006516	31.29281367	1.00735641	19.47654729	1.25940624	1.84680881	0.21800332	1.00621563	0.00067477	5.74393093	0.04380382	0.02365468	0.71720499	0.79617113	0.07705426	10.20382317	0.96202428	1.36079094	0.27512541	0.16426505	0.35464728
13/12/2019 05:00	7267.714266	145.2825572	208.6592998	1.00511352	44.16852259	2.59851745	14.85583312	93.39175989	0.05304805	0.01381211	0.03688439	53.239105	0.88829129	2.77637662	2.1290283	1.73390149	8.69147224	0.19362125	4.10644232	50.32795552	493.085984	3.85560265	0.6062818	1.00649749	0.02932049	0.03594452	0.18014501	0.002189	0.00653198	31.09377483	1.00628576	19.48510178	1.26006946	1.84405685	0.22029605	1.00528017	0.00067322	5.69503857	0.04347099	0.02462663	0.71784601	0.79215358	0.07675764	10.22231619	0.95994614	1.35275106	0.27428686	0.1641306	0.36472801
13/12/2019 06:00	7236.544644	144.9195892	207.97423	1.00203202	44.02360666	2.59098511	14.80285248	92.61167514	0.05263071	0.01376913	0.03668344	53.17917964	0.88634351	2.76744124	2.09857725	1.74541354	8.66624513	0.19248876	4.09808646	50.33267841	498.4652476	3.83867568	0.6030742	1.00274617	0.02947004	0.03571113	0.18042583	0.00217989	0.00642007	31.02103611	1.00518516	19.39204578	1.24711657	1.85011088	0.21989677	1.0018264	0.00067092	5.65581802	0.04341388	0.02412144	0.71562103	0.79468316	0.07640946	10.21827686	0.95585901	1.35421096	0.27358868	0.16359761	0.38021418
13/12/2019 07:00	7238.472819	144.5942552	207.4285415	1.00170284	43.97032825	2.59127411	14.76670795	92.64072725	0.05247793	0.01374436	0.03671043	53.03649465	0.88391695	2.76306008	2.10172743	1.77539583	8.70058582	0.1919249	4.09877749	50.218159	502.9499713	3.84272883	0.60222763	1.00352674	0.02941338	0.03568621	0.17984697	0.0021817	0.00648609	31.30277746	1.00333102	19.36885874	1.24452576	1.84833	0.21947047	1.0015739	0.00066976	5.64000266	0.04244352	0.02427104	0.71382872	0.79513906	0.076314	10.18700511	0.95425919	1.36439227	0.27348285	0.16357878	0.37010503
13/12/2019 08:00	7255.403249	144.6347845	207.8649509	1.00181074	43.97935322	2.59921705	14.82892164	93.08285221	0.05273178	0.01379322	0.03676059	53.14030548	0.88533459	2.77446255	2.10439074	1.74732914	8.75953494	0.19215613	4.12590778	50.2952289	505.7312762	3.86487089	0.60660357	1.00351376	0.02936671	0.03570833	0.18019308	0.00218085	0.00665752	31.18531553	1.00472511	19.55769729	1.24734821	1.84711386	0.21993284	1.00147336	0.00067404	5.67493158	0.04351741	0.02433616	0.71546111	0.7927774	0.07633188	10.1588569	0.95541006	1.34743926	0.27191336	0.16938509	0.38286874
13/12/2019 09:00	7249.193311	144.4795108	207.8418072	1.00438986	43.86026052	2.60490011	14.8062049	92.95211773	0.05245439	0.01383695	0.03685386	53.22200997	0.88803593	2.77226536	2.1009414	1.72406105	8.74271274	0.19156982	4.14676076	50.41310402	504.6850479	3.87770034	0.60532885	1.00587435	0.02941372	0.0358047	0.17969151	0.00219105	0.00654731	31.40693576	1.00736941	19.56309438	1.24228328	1.86948829	0.22011715	1.0039567	0.00067235	5.66754946	0.04294045	0.02429082	0.71993705	0.79248269	0.07616285	10.13232459	0.9532311	1.36201148	0.2716757	0.17056918	0.383851
13/12/2019 10:00	7256.860018	144.7009939	209.2799186	1.00477878	43.89427034	2.62051471	14.85886266	93.09339057	0.0527408	0.01396529	0.03698442	53.27877165	0.88816971	2.77928656	2.11710961	1.73670016	8.7603308	0.19327034	4.14769097	50.39668007	501.319535	3.87009492	0.60588643	1.00746847	0.02962144	0.03581094	0.18069594	0.00220026	0.00654989	31.36724993	1.00808938	19.65207352	1.22517464	1.87591587	0.2203677	1.00480139	0.00067201	5.70613076	0.04294694	0.02481764	0.72159742	0.79394764	0.07631395	10.16982302	0.95285515	1.37495202	0.27376363	0.17847302	0.38438804
13/12/2019 11:00	7253.373413	144.6022409	208.3884523	1.00351163	44.00297481	2.61932759	14.82877163	92.72839942	0.05260445	0.01400202	0.03704897	53.41088803	0.88810669	2.78093768	2.10960408	1.72102817	8.75621086	0.19282407	4.14342796	50.46622742	508.8254008	3.8759801	0.60686676	1.00474434	0.02953834	0.03581415	0.18044212	0.00218892	0.00646604	31.58747276	1.00531356	19.63205688	1.22159847	1.88790133	0.22032431	1.00360371	0.00067394	5.7143551	0.04263677	0.02474167	0.72111112	0.79476302	0.0761778	10.14495778	0.95121368	1.38040756	0.27310563	0.18067003	0.35287085
13/12/2019 12:00	7260.972145	145.0296911	208.7679731	1.003794	44.05361361	2.62190671	14.84306683	92.98232751	0.05279752	0.01411826	0.03728306	53.08176378	0.88795316	2.80829562	2.10565363	1.71117369	8.79287569	0.19322428	4.2160645	50.53182929	506.7452359	3.87904929	0.61150961	1.00488355	0.02947089	0.03594456	0.18064027	0.00219285	0.00646334	31.48501559	1.00539611	19.6413876	1.22815764	1.88167507	0.22052494	1.0041206	0.00067541	5.72947126	0.0425866	0.02454636	0.7214622	0.79147344	0.07666798	10.13463656	0.95277699	1.37223744	0.27393426	0.18146308	0.35408168
13/12/2019 13:00	7257.889389	145.0732244	208.7442117	1.00379239	43.96795451	2.6225806	14.8365005	92.78132963	0.0531369	0.01415352	0.03726836	53.13560021	0.88767205	2.80810366	2.09602503	1.688052	8.70622962	0.19323854	4.19273002	50.28649115	505.3717395	3.87609504	0.6072226	1.00602947	0.0295589	0.03594318	0.18362384	0.00220012	0.00640819	31.46205153	1.00609613	19.65675279	1.21196017	1.89213103	0.22034831	1.00416657	0.00067419	5.68975369	0.04305714	0.02416251	0.7209492	0.79494041	0.07731618	10.13637005	0.95172221	1.36753823	0.27304076	0.18443785	0.35416063
13/12/2019 14:00	7252.570232	144.8076338	208.3762194	1.00221437	43.91225973	2.62543061	14.8412336	92.77805237	0.05313615	0.01417099	0.03697581	53.12227272	0.88676016	2.79928561	2.08053716	1.70785943	9.01035361	0.19307251	4.12767125	50.34989903	505.6450432	3.87123681	0.61434145	1.00339167	0.0295419	0.03578015	0.18437744	0.00220144	0.00632278	31.58086897	1.00352896	19.65765735	1.196821	1.92970103	0.21983772	1.00176825	0.000674	5.68437601	0.04332363	0.02418047	0.72009873	0.79124087	0.07768799	10.22629628	0.95030594	1.35777747	0.27355258	0.18349273	0.35516065
13/12/2019 15:00	7245.118434	144.2864747	208.5645303	1.00266641	43.9777224	2.61593247	14.86371333	92.64896334	0.05255153	0.01414274	0.03694574	53.08382061	0.88659686	2.79792567	2.09218638	1.74210238	9.00466314	0.19353259	4.03327271	50.33006754	503.5405783	3.86792934	0.61898516	1.00384283	0.02945551	0.03558895	0.18642272	0.00219889	0.00627834	31.40467834	1.00331296	19.64419071	1.18223742	1.92975611	0.21949673	1.00155165	0.00067873	5.69183125	0.04330114	0.02420359	0.71689162	0.79100723	0.07846229	10.25688649	0.94639315	1.35902132	0.272148	0.18337479	0.35417955
13/12/2019 16:00	7268.835594	144.9141675	211.3410983	1.00202766	44.30505142	2.63591985	14.93572763	92.96776356	0.05295193	0.01419686	0.03710087	53.17339989	0.88682196	2.79754865	2.09496985	1.79053013	9.04310755	0.19415672	4.05015657	50.40794683	505.2489995	3.87558606	0.62576355	1.00365185	0.02956784	0.03595183	0.18819032	0.00219809	0.00620914	32.07876358	1.00290957	19.66855322	1.19433305	1.91051833	0.22025046	1.00170582	0.00068087	5.69314992	0.04356367	0.02416156	0.72433241	0.78965158	0.07881717	10.18474684	0.94752684	1.36257762	0.27444233	0.1843524	0.35510625
13/12/2019 17:00	7284.159959	144.864792	211.2215171	1.0004502	44.33669495	2.63021448	14.97942682	93.19676187	0.05297312	0.01416213	0.03711507	53.09715462	0.88423039	2.78386719	2.09533653	1.8056793	9.02996462	0.19347345	4.05797253	50.54587112	504.771842	3.87474596	0.618483	1.00172651	0.02964836	0.03613183	0.1885386	0.00220026	0.00618944	32.55195798	1.00078336	19.67531822	1.19648264	1.90568068	0.22081002	0.99983442	0.00067993	5.66504115	0.04368121	0.02408588	0.72054148	0.786693	0.07872311	10.13333199	0.94866624	1.36194384	0.27300179	0.18423186	0.35578375
13/12/2019 18:00	7286.610393	144.9994111	212.3218474	1.00152271	44.36978232	2.63111871	14.95349838	93.41495059	0.05306615	0.01412162	0.03717343	53.02194313	0.88492401	2.78766356	2.08997749	1.78533056	9.03974544	0.19452831	4.04062116	50.60713822	513.8089086	3.88467021	0.61702464	1.00262629	0.02965501	0.03613942	0.19073892	0.00220084	0.00579816	33.13355994	1.00275674	19.63516714	1.20427306	1.89768302	0.22032872	1.00120401	0.00067912	5.67604654	0.04323198	0.0239176	0.71805703	0.78745756	0.07789736	10.19780321	0.94857413	1.35796256	0.27302783	0.18487894	0.35666434
13/12/2019 19:00	7261.779775	144.9731896	211.7361694	1.00221767	44.32018229	2.62148478	14.92145559	93.15599543	0.05284396	0.01413059	0.03710013	52.84742335	0.88677714	2.78089342	2.09650695	1.78499101	8.9599198	0.19418438	4.03801599	50.57892029	514.708702	3.87563952	0.61865531	1.00333206	0.0295861	0.03602204	0.19076791	0.00219217	0.00588398	32.92725015	1.00285323	19.67515527	1.18909825	1.90788622	0.22017986	1.0021922	0.000681	5.67215639	0.04327661	0.0239039	0.71559683	0.78655102	0.07797737	10.19345351	0.94857871	1.35805914	0.2721206	0.18401786	0.35623176
13/12/2019 20:00	7269.961172	144.7819906	211.6662259	1.00189434	44.33494593	2.62105593	14.88048451	93.59525848	0.05290099	0.01414122	0.03717674	52.86050773	0.88693597	2.78780901	2.08874553	1.77011768	8.96033533	0.19253113	3.98504434	50.53567698	509.7630812	3.8699313	0.61475584	1.00272324	0.02962085	0.03601704	0.19019199	0.00219739	0.00586235	32.96774174	1.00282443	19.66610559	1.21054481	1.88721409	0.22058407	1.00124177	0.00068686	5.67970423	0.04319816	0.02380892	0.71468924	0.78674153	0.07802373	10.22376946	0.95156622	1.33921177	0.27252567	0.18468662	0.35729619
13/12/2019 21:00	7273.415104	144.5665018	211.8217354	1.00260937	44.37181531	2.62068349	14.89448631	93.54689873	0.052882	0.01411619	0.03716494	52.81777195	0.88687276	2.78276946	2.08678074	1.77902689	8.9032955	0.19288487	4.00960745	50.44703631	508.9554763	3.86457903	0.60918699	1.00297138	0.02956754	0.03602338	0.18900187	0.00219241	0.00578254	32.69678177	1.00337773	19.70298136	1.23354049	1.86990212	0.22063933	1.00138268	0.00071301	5.67235476	0.04323651	0.02386077	0.71439691	0.78719303	0.07801024	10.24695087	0.95172932	1.36309985	0.27407367	0.1847822	0.35798459
13/12/2019 22:00	7266.421184	144.7170618	211.3127287	0.99898866	44.38475551	2.62207857	14.88266941	93.37997342	0.05308662	0.01411342	0.03716705	52.54840706	0.88695162	2.78195094	2.08556459	1.79083603	8.93517158	0.19323907	4.01248978	50.90605872	513.9857861	3.85992125	0.61222303	1.00469497	0.02957699	0.03612668	0.18873324	0.00219384	0.00592421	32.89764247	1.00473897	19.69622927	1.2336569	1.86241553	0.22048836	1.00269958	0.00070575	5.67603804	0.04325652	0.02408519	0.71368618	0.78873252	0.07809139	10.25854763	0.95114789	1.36730695	0.27524977	0.18483152	0.35881443
13/12/2019 23:00	7262.25659	144.8090318	211.1146705	0.99794842	44.40109845	2.62134157	14.82943731	93.36668303	0.05290637	0.01408497	0.03722348	52.45704967	0.88470133	2.78974846	2.08138435	1.78872809	8.87609862	0.19384516	4.00157397	50.57587215	504.6352789	3.86426186	0.6142901	1.00320357	0.02951978	0.03595422	0.18763119	0.00217724	0.00585314	32.74400219	1.00421358	19.56310245	1.24054678	1.8642976	0.2203575	1.00214912	0.00069324	5.64863093	0.043234	0.02395851	0.70923619	0.78759125	0.07783732	10.2269312	0.95015717	1.36639253	0.27448755	0.18475121	0.35394804
14/12/2019 00:00	7268.902712	144.9534177	211.237427	1.00165888	44.44956876	2.62680898	14.88323737	93.33873931	0.0530722	0.01409004	0.03715997	52.64708168	0.88663399	2.78193469	2.07644586	1.76850245	8.91420643	0.19423866	3.98262261	50.74246032	509.4063212	3.86007971	0.61368234	1.00332485	0.02948742	0.03597147	0.18850559	0.00217468	0.00587186	33.41159038	1.00318244	19.57695675	1.25199102	1.8681876	0.2202749	1.00114674	0.00069362	5.67324199	0.04313421	0.02419252	0.7108345	0.78655278	0.07734321	10.17924148	0.9510272	1.36843637	0.27305665	0.18391594	0.35479409
14/12/2019 01:00	7263.754643	144.9041057	211.1601262	1.00160866	44.4963947	2.62751299	14.89624583	93.08040905	0.05255237	0.01410134	0.03727028	52.47151431	0.88477805	2.77991467	2.07730665	1.76057106	8.92031418	0.19395484	4.01591147	50.56370343	513.9696854	3.86767351	0.61060354	1.00229317	0.02955645	0.03557144	0.1873554	0.00218833	0.00583197	33.06350093	1.00413637	19.6246589	1.24478228	1.85683979	0.22035336	1.00156451	0.00069251	5.66449267	0.04334093	0.0241758	0.7180466	0.78626325	0.07675276	10.1063738	0.95073031	1.36566348	0.27378137	0.18188959	0.35552324
14/12/2019 02:00	7277.80001	145.0988956	212.3064512	1.00186003	44.53662049	2.62639151	14.92933861	93.29638376	0.05277837	0.01457416	0.03730432	52.36943874	0.88577561	2.78023242	2.07432371	1.73733584	8.98009561	0.19455255	4.04414932	51.03173422	508.9385086	3.86677772	0.60787469	1.00287316	0.02963223	0.03592489	0.18675342	0.0021929	0.00587471	33.06472019	1.0034389	19.8293306	1.24953912	1.84327415	0.22060791	1.00074317	0.00069032	5.70160381	0.04317475	0.02417156	0.72602222	0.78898093	0.0762199	10.05887592	0.95113614	1.36301614	0.2734761	0.18229118	0.3565909
14/12/2019 03:00	7272.143156	144.8256361	211.8869075	1.00193079	44.47763938	2.62727516	14.92925887	93.49020011	0.05290699	0.01449734	0.03723857	52.36458545	0.885371	2.78193252	2.07378396	1.74530029	8.96233478	0.19403073	4.06815196	50.97845472	506.2183606	3.85988692	0.61006261	1.00307049	0.02966724	0.03652175	0.18666684	0.00219759	0.0058567	33.1943597	1.00244979	19.84773117	1.25293037	1.85717225	0.22122324	1.00174189	0.00069121	5.69941941	0.0431385	0.0241638	0.72646744	0.78924298	0.07665792	10.05374433	0.95178672	1.36489101	0.27301687	0.1822017	0.36717235
14/12/2019 04:00	7267.154493	144.7826633	212.2481968	1.00174396	44.50227601	2.62804294	14.93680282	93.78306096	0.05265649	0.01445637	0.03719619	52.67782463	0.88618197	2.78143318	2.07958397	1.73953566	9.10487476	0.19368059	4.10229799	51.10962958	507.9995352	3.86076026	0.6086088	1.00226346	0.02960023	0.03609706	0.18742684	0.00219455	0.00588772	32.92394305	1.00236392	19.91697062	1.25622518	1.85663602	0.22069921	1.00057304	0.00069046	5.71326302	0.04316183	0.02407929	0.71904358	0.78863385	0.07625484	10.12096232	0.95450654	1.3812137	0.27383832	0.18032789	0.36791189
14/12/2019 05:00	7276.466676	144.7511677	212.2234572	1.00197226	44.49957951	2.62747423	14.97004887	94.24885852	0.05270354	0.01447298	0.03736342	52.66408096	0.88623154	2.79243265	2.0929356	1.74504752	9.08039159	0.19363706	4.11209202	51.0878816	506.4019319	3.86629284	0.61130584	1.00312087	0.02958523	0.03591265	0.18987039	0.00219967	0.0059416	32.98056591	1.00291743	19.95705441	1.26318918	1.87097984	0.22166591	1.0013868	0.00069272	5.71290206	0.04306051	0.02418515	0.71729172	0.78820652	0.07723901	10.12653963	0.95519226	1.36699167	0.27246093	0.18053515	0.3643922
14/12/2019 06:00	7274.547003	144.5985939	211.6014366	1.00165983	44.4270742	2.62368898	14.97834179	94.12339048	0.05299432	0.01452491	0.03724985	52.57189646	0.88308932	2.77896635	2.08696604	1.73133403	9.11912123	0.19367081	4.1152709	51.11225916	509.942411	3.86510967	0.60789826	1.00262295	0.02957095	0.03644718	0.19019053	0.00219777	0.00593546	32.86642464	1.00242365	19.94673503	1.25954118	1.87144219	0.22184323	1.000368	0.00069614	5.71084045	0.04304962	0.02422822	0.71935826	0.78955725	0.07720497	10.13459552	0.95338794	1.37076014	0.27256432	0.18026685	0.37148074
14/12/2019 07:00	7264.077782	144.0881495	210.7932828	1.00181781	44.41228352	2.61805974	14.90846184	93.90920069	0.05286448	0.01450274	0.03719032	52.43191939	0.88291264	2.78266803	2.08315388	1.70094134	9.13107276	0.19322413	4.12424576	50.93941807	506.8169799	3.85580113	0.60602749	1.00267275	0.02958196	0.03580651	0.18831194	0.00219438	0.00587727	32.68662074	1.00293426	19.93192187	1.25165152	1.86336869	0.22131794	1.00118198	0.00069768	5.68968605	0.04296762	0.02415838	0.71718298	0.78652861	0.07651781	10.08276964	0.94997975	1.37450063	0.27183748	0.18089552	0.37312975
14/12/2019 08:00	7271.136828	144.354063	211.753662	1.00183013	44.35997965	2.61671927	14.92761675	94.0581704	0.05287032	0.01447855	0.03717533	52.42903276	0.88402333	2.77956696	2.07606082	1.71863675	9.0743622	0.19350727	4.12679689	51.06422043	512.2828207	3.85419738	0.60454889	1.0030166	0.0300989	0.03651043	0.19119314	0.0021889	0.00589555	32.88270327	1.00316074	19.94839122	1.25571995	1.86722612	0.22249824	1.00141845	0.00069487	5.7152795	0.0432157	0.02405066	0.71645141	0.78386208	0.07634913	10.08150168	0.95075688	1.37821226	0.27252103	0.18203989	0.38135947
14/12/2019 09:00	7220.717465	143.611584	210.4162409	1.00326859	44.27462999	2.60684582	14.83574106	93.39476911	0.05266368	0.01437031	0.03681623	52.19449482	0.88463465	2.76144689	2.06657593	1.70806419	8.99516893	0.19173179	4.07703235	50.79828291	509.8769089	3.83184767	0.60110133	1.00439759	0.03021768	0.03568691	0.18824604	0.00218327	0.00587291	32.59507272	1.00477	19.90447671	1.24193457	1.83112854	0.22159174	1.00313254	0.000686	5.70629586	0.04318423	0.02377218	0.71346516	0.77431544	0.07557638	9.96342697	0.94934401	1.36317246	0.27152194	0.18273425	0.3642647
14/12/2019 10:00	7215.056443	143.6076966	209.7694291	1.00237362	44.18591327	2.60903759	14.79963831	93.43810684	0.05233264	0.01434986	0.03688861	52.27839747	0.8842373	2.75235018	2.06689536	1.70557299	8.96130996	0.19160321	4.09379587	50.66984551	510.8470045	3.83878611	0.60214655	1.00265903	0.03008572	0.03590308	0.18768066	0.00218466	0.00589928	32.50109975	1.00347357	19.87763084	1.24707032	1.8371032	0.22067569	1.00205981	0.00068833	5.70508785	0.04270296	0.02391214	0.71505661	0.77377554	0.07561788	9.95220163	0.94717393	1.3700086	0.26595321	0.1826819	0.35332136
14/12/2019 11:00	7220.1298	143.4130667	209.8614317	1.00359078	44.05338849	2.60880902	14.79212099	93.42542036	0.05246287	0.01435362	0.0366829	52.11853653	0.88429211	2.75060892	2.07132739	1.69357978	8.95779713	0.19193802	4.09097246	50.79800379	510.6176289	3.82674813	0.6006383	1.00441006	0.03020542	0.03572857	0.18799534	0.00216333	0.00587895	32.48271205	1.00389689	19.92857534	1.23306043	1.82789841	0.21985556	1.00340845	0.00068731	5.71916262	0.04241895	0.02392835	0.71262243	0.77424433	0.07564474	9.91859182	0.94578722	1.38963584	0.26289813	0.1825809	0.37971231
14/12/2019 12:00	7221.204327	143.8057127	210.0329687	1.01041067	44.00975394	2.60656759	14.78362126	93.30744234	0.0530542	0.01420857	0.03655729	52.01537795	0.88728209	2.74452481	2.0575562	1.66293323	8.93017947	0.19211365	4.07041789	50.49014827	511.8186855	3.82672034	0.59785262	1.00572533	0.03039937	0.03559422	0.18576561	0.00216084	0.00575554	32.56195385	1.00524719	19.91134266	1.19085201	1.80947869	0.21815946	1.00437776	0.00067993	5.72275694	0.04243532	0.02356749	0.71213673	0.76184469	0.07502724	9.91644361	0.94242611	1.38843109	0.25991058	0.18286735	0.3780974
14/12/2019 13:00	7202.05558	143.2305852	208.6618037	1.00972115	44.06380689	2.59810432	14.71505608	92.94060323	0.05246207	0.01418798	0.03651169	52.142448	0.88670442	2.73943271	2.0434525	1.71992145	8.87533334	0.19126553	4.06372868	50.28392462	508.4441256	3.81909641	0.59692493	1.00534391	0.03021534	0.0357949	0.18491958	0.0021668	0.00577529	32.43274674	1.00475369	19.83855252	1.19042314	1.79484776	0.2173992	1.00429092	0.00067918	5.6780492	0.04245276	0.02330919	0.70640898	0.75476122	0.07484153	9.94280907	0.9437236	1.37311801	0.2547433	0.18234109	0.37808884
14/12/2019 14:00	7186.956842	143.168131	209.0370592	1.0073019	44.06867685	2.59439967	14.66420318	92.90077954	0.05231584	0.01423865	0.03644121	52.04633162	0.8853469	2.73849	2.03584214	1.66167451	8.88266542	0.19119826	4.06202251	50.21549014	510.2154874	3.82078622	0.59424234	1.00530408	0.0301946	0.03544236	0.18331026	0.002171	0.00574759	32.20438265	1.00494562	19.83068365	1.17858157	1.79339259	0.21576923	1.00342598	0.00067383	5.67352372	0.0424501	0.02291941	0.70725217	0.75199309	0.07470256	9.93404531	0.93900203	1.36292028	0.25488178	0.18269328	0.37166315
14/12/2019 15:00	7193.033638	143.3954276	209.6383111	1.00443177	44.10453744	2.59297106	14.71094848	92.90569256	0.05187527	0.01423676	0.03678593	51.89988617	0.88520477	2.74735008	2.0311485	1.67399233	8.92624823	0.19165982	4.10831928	50.17530074	511.6813814	3.82016523	0.59852767	1.005637	0.03020688	0.0354485	0.18361769	0.00217214	0.00569794	32.24131955	1.00561277	19.83456662	1.16342104	1.8151423	0.21561757	1.00463629	0.00067085	5.69168022	0.04220892	0.02292804	0.70896633	0.75645413	0.07480959	9.9530089	0.94030131	1.38426834	0.2570944	0.18342113	0.37270146
14/12/2019 16:00	7128.380088	142.7839624	207.7495228	1.00718777	43.88032361	2.58148549	14.45359899	92.59360313	0.05148668	0.01403846	0.03630645	51.40638574	0.88685242	2.71995887	2.01955284	1.65617774	8.80599657	0.18890999	4.08663725	49.83875223	509.6630034	3.79922538	0.58953732	1.00838019	0.02995854	0.03546364	0.18126112	0.00217402	0.00544125	31.86147663	1.00930226	19.64593336	1.23627404	1.77962781	0.2140087	1.00669792	0.00067021	5.64455919	0.0418055	0.02256168	0.70286522	0.74968401	0.07424506	9.9080091	0.93250782	1.38517235	0.25530104	0.18207904	0.37685921
14/12/2019 17:00	7109.770496	142.6571001	207.4122561	1.00358087	43.66712066	2.58271388	14.40617236	93.34794559	0.05128765	0.0139617	0.03614341	51.62929287	0.88404079	2.72400054	2.0131268	1.68757211	8.8466265	0.1891285	4.1747096	49.92410843	509.0816953	3.8016007	0.59078701	1.00498766	0.02979844	0.03506687	0.18024725	0.00215432	0.00548098	32.24519394	1.00597024	19.55275335	1.24750123	1.79723369	0.21279337	1.00391276	0.00066254	5.59132047	0.04084861	0.02241687	0.7097608	0.7431285	0.07418181	9.86572787	0.92927195	1.39626286	0.25390041	0.18234098	0.37442728
14/12/2019 18:00	7118.316945	142.8716198	207.1238593	1.00604501	43.58177335	2.58181483	14.45839525	93.03348951	0.05137045	0.0139864	0.03624915	51.69621783	0.88536644	2.73274362	2.01060886	1.67996239	8.85578438	0.19082502	4.23925069	49.80688898	509.0755018	3.80139488	0.59301836	1.00687132	0.02992112	0.03521849	0.17983937	0.0021576	0.00548819	32.15310218	1.00772839	19.58630967	1.22013226	1.79051695	0.21318168	1.00576991	0.00066495	5.61293976	0.04088339	0.02260211	0.71068031	0.74213399	0.0746306	9.90423925	0.93093088	1.40291077	0.25879301	0.18297759	0.35408611
14/12/2019 19:00	7142.216035	143.1072573	207.2777021	1.00599847	43.69659753	2.59019588	14.49698046	93.00857506	0.0517536	0.0140584	0.03651545	51.90222496	0.88403152	2.73568284	2.0336842	1.66745528	8.89517002	0.19004132	4.24690881	49.85791116	513.2849529	3.81243371	0.59425281	1.00612156	0.02987685	0.03537959	0.18032772	0.00217007	0.00557438	32.60441807	1.00762661	19.65105465	1.22376122	1.77821739	0.21345004	1.00566035	0.00066266	5.63454337	0.04068617	0.02271797	0.7102366	0.7440507	0.0747389	9.91939711	0.93416685	1.40704784	0.25910245	0.18309851	0.37311575
14/12/2019 20:00	7136.884541	143.3039208	207.6144592	1.00738269	43.54401391	2.59093229	14.53993703	93.37867705	0.05184424	0.01404489	0.03656347	51.56741102	0.88368275	2.73983928	2.03639866	1.69201127	8.94074967	0.19060098	4.25288982	49.94082282	513.6889921	3.82222108	0.59322497	1.00771512	0.02988203	0.03523837	0.18041724	0.00216128	0.00556348	32.88801658	1.00901537	19.60108377	1.22587964	1.77029605	0.21279936	1.00742526	0.00066343	5.62540048	0.04069378	0.0228847	0.7100576	0.74271043	0.07500693	9.91302151	0.93252614	1.40552713	0.25907568	0.18353889	0.34787713
14/12/2019 21:00	7134.671715	143.0822338	207.5924537	1.00860982	43.56859197	2.59086315	14.50877466	93.47599502	0.05175938	0.01397016	0.03649581	51.61637672	0.88424108	2.74692116	2.0316193	1.68891814	8.92168256	0.19031222	4.21873761	50.20161717	507.7156941	3.81827399	0.59249097	1.00936944	0.02995254	0.03517418	0.18089759	0.00216655	0.00552568	32.72781657	1.00917276	19.57668597	1.23244705	1.77079898	0.21290963	1.00806298	0.00066291	5.63178573	0.04084815	0.02296629	0.70974168	0.74927156	0.07495178	9.96927815	0.93019262	1.41566002	0.2592955	0.18247771	0.35057485
14/12/2019 22:00	7139.895818	143.2463601	207.6978625	1.0070183	43.67654354	2.59772386	14.46392587	93.46896037	0.05186762	0.01399301	0.03646506	51.64102791	0.88562264	2.73456856	2.03274415	1.69860139	8.91019118	0.1901308	4.23706314	50.20569579	514.2458814	3.81856911	0.59256807	1.00742673	0.0299366	0.03529847	0.18140833	0.00216852	0.0054905	32.51449935	1.0078744	19.5874052	1.23766892	1.77375942	0.21278625	1.00687489	0.00065874	5.61641751	0.04072001	0.02274809	0.71182417	0.75079374	0.07423793	9.94207272	0.93269876	1.41302792	0.2588602	0.18272498	0.36672357
14/12/2019 23:00	7139.121601	143.1034237	207.872273	1.00542376	43.93624982	2.59343399	14.50687582	93.34248895	0.05161644	0.01398021	0.03647928	51.71080304	0.88201017	2.72362197	2.02563796	1.7175754	8.88872585	0.19046411	4.27941854	50.07011104	507.287163	3.82381321	0.58984295	1.00678224	0.0299817	0.0353015	0.18155568	0.00216594	0.00548522	32.27322774	1.00699402	19.61473729	1.23391695	1.77926588	0.21289674	1.00605031	0.00066211	5.61481531	0.04076853	0.02268224	0.71374313	0.74772986	0.0747585	9.98419207	0.93087832	1.41148666	0.2583735	0.1828575	0.35666053
15/12/2019 00:00	7124.239525	142.8649886	207.4626286	1.00571152	43.84593804	2.58447214	14.51248204	93.04741567	0.05170927	0.0139367	0.03644893	51.62681177	0.88143973	2.71747102	2.01055853	1.68455644	8.87029057	0.19048969	4.24690842	49.95184774	512.6042727	3.82159588	0.591165	1.00686568	0.02983302	0.03532351	0.18107934	0.00217053	0.00548325	32.33328501	1.00769401	19.57020582	1.23574494	1.76547456	0.21237036	1.00587681	0.0006604	5.60700749	0.04085429	0.02257151	0.71163319	0.74054429	0.07441337	9.92191588	0.94436998	1.40572872	0.25599397	0.18240845	0.34283519
15/12/2019 01:00	7098.924882	141.5873834	206.9402241	1.00525586	43.64178442	2.56692759	14.3457377	92.54387225	0.05182823	0.01387269	0.03616698	51.01725588	0.88096688	2.68533	1.99041633	1.67207461	8.74488182	0.18959894	4.21773113	49.50578853	505.940287	3.78942981	0.58635684	1.00672042	0.02977231	0.03518695	0.18065985	0.00215059	0.00530107	31.73209899	1.00793851	19.46359617	1.22885835	1.74063467	0.21112293	1.00616322	0.00066082	5.58413272	0.040625	0.02234612	0.70177305	0.73209154	0.07335817	9.86636293	0.93067159	1.3912916	0.25420727	0.18197876	0.34111146
15/12/2019 02:00	7107.430356	141.8724419	206.4932909	1.00577751	43.68765308	2.56941345	14.34462039	92.53721679	0.05162918	0.01399681	0.03623493	51.16155118	0.88284862	2.69021411	1.98449212	1.61913253	8.75921873	0.18932589	4.29418533	49.52287349	508.7057553	3.7946184	0.58758058	1.00625019	0.02980714	0.03527475	0.18054972	0.00215187	0.00531334	32.21879527	1.00803147	19.46198102	1.22860373	1.72167581	0.20419593	1.00620889	0.00066439	5.4131503	0.03978725	0.02240444	0.70130633	0.73314554	0.07344857	9.84601284	0.93221263	1.40420222	0.25394276	0.18297031	0.35447014
15/12/2019 03:00	7121.579653	142.0719138	207.0747163	1.00565506	43.83575494	2.57941253	14.37405791	92.66106283	0.05182483	0.01399978	0.03623949	51.33359751	0.88174931	2.71133689	2.00280108	1.62316263	8.76922141	0.18970036	4.31722583	49.78250994	504.1875302	3.81711545	0.59113151	1.00571637	0.02983308	0.03522808	0.18116227	0.00215737	0.00535944	32.00558956	1.00729794	19.45986054	1.23125691	1.73731283	0.20567697	1.00621011	0.00066282	5.44535318	0.04059411	0.02243776	0.70306944	0.73518026	0.07381034	9.94714763	0.93190674	1.39971969	0.25743141	0.18292543	0.36758709
15/12/2019 04:00	7111.240239	141.9617438	206.3803705	1.00596257	43.86230768	2.57486375	14.35357794	92.44500085	0.05126302	0.01402258	0.03618073	51.24840689	0.88244948	2.70590699	2.00435812	1.63727116	8.75942957	0.18989747	4.40142507	49.8471587	507.2202211	3.81635924	0.58616461	1.00698938	0.02980187	0.03514019	0.17720861	0.0021533	0.00536568	32.01590293	1.00806118	19.45198993	1.23239246	1.72509036	0.20490411	1.00597439	0.00066339	5.43627138	0.04020812	0.02244657	0.69595515	0.73533002	0.07389941	9.88820329	0.93008101	1.39411158	0.25672346	0.18355866	0.36767441
15/12/2019 05:00	7111.576443	142.006942	206.4937148	1.00568101	43.9738775	2.57662141	14.37177473	92.52282167	0.05132268	0.01403998	0.03619865	51.30429054	0.88051764	2.72027627	2.00639201	1.64227506	8.75920147	0.18973334	4.37240695	49.90373874	501.5007041	3.82029725	0.58892631	1.00618285	0.02986121	0.03513231	0.17799652	0.00214948	0.00543068	31.99878761	1.00763878	19.45820137	1.23433237	1.73405717	0.20469351	1.00572463	0.00066289	5.45042671	0.03935409	0.0224392	0.69804297	0.73558859	0.07372582	9.95793564	0.92790149	1.38735893	0.25734136	0.18377318	0.34945051
15/12/2019 06:00	7071.213615	141.249278	205.5509468	1.00020878	43.62016024	2.56042518	14.31151404	92.11898567	0.0515531	0.01394741	0.03598865	51.1740713	0.87408764	2.70930216	2.00170635	1.64288825	8.72041662	0.18875311	4.35363266	49.59589783	502.4702243	3.78528237	0.58411515	1.00088224	0.03024442	0.03486879	0.17689491	0.00213817	0.00534038	31.71830794	1.00179172	19.38497802	1.22530288	1.71762489	0.20392639	1.00012821	0.00065686	5.43927205	0.03894979	0.02232066	0.69325424	0.73282978	0.07325713	9.84816546	0.91910422	1.36863034	0.25567235	0.18566869	0.38111343
15/12/2019 07:00	7070.872753	141.093307	205.84512	1.0005379	43.64726976	2.55519197	14.2979695	92.21172865	0.05131792	0.01388465	0.03595435	51.09926817	0.87257136	2.7037833	1.99228717	1.61239586	8.75697023	0.18841394	4.33289739	49.63625777	495.621552	3.79427632	0.58397354	1.00111906	0.03032393	0.03494251	0.17614536	0.00214024	0.0053176	31.54299005	1.00167676	19.38398486	1.22502532	1.70880251	0.20391124	1.00093923	0.00065885	5.44044022	0.03893768	0.0223545	0.69423542	0.73471457	0.07371178	9.86257698	0.91815257	1.35022992	0.2537708	0.18615157	0.35086284
15/12/2019 08:00	7159.242729	143.3042604	208.2157797	1.0160778	44.03157082	2.58474264	14.50541656	93.08731339	0.05191696	0.01409367	0.03638489	51.82392597	0.87633304	2.72644157	2.05546652	1.6687275	8.88820883	0.19092845	4.38158882	50.27268932	500.5867067	3.83684239	0.59273805	1.00219424	0.03070721	0.03539663	0.17879514	0.00216282	0.00548958	32.39700223	1.00229212	19.63622854	1.24038039	1.74618745	0.20788487	1.0017138	0.00066861	5.50783674	0.03980876	0.02286402	0.70291665	0.7413789	0.07528114	9.95049452	0.92663001	1.3752768	0.25759405	0.1870786	0.34002065
15/12/2019 09:00	7155.007525	143.3685174	208.9163429	1.00023167	44.03262646	2.58434911	14.48926861	93.09865572	0.05205023	0.0141356	0.03649576	51.71131829	0.87795031	2.73123926	2.07437597	1.65139873	8.83156299	0.19078785	4.4250589	50.09211049	503.73572	3.8332384	0.59195299	1.00229707	0.03053549	0.03500236	0.18035021	0.00214265	0.00551257	32.21526844	1.0014967	19.62714209	1.23675135	1.746904	0.2086317	1.00098185	0.00066784	5.52207036	0.04003257	0.02278516	0.70279968	0.74278863	0.07470766	9.99897797	0.92643085	1.36908092	0.25709278	0.18808801	0.37325251
15/12/2019 10:00	7178.049751	143.9253512	208.8586252	1.00471006	44.28805411	2.59064585	14.55953758	93.38033302	0.05172547	0.014128	0.03663133	51.9809344	0.87914998	2.73810264	2.07406672	1.65829835	8.87376671	0.19147064	4.5134552	50.38762772	502.2337428	3.85100394	0.59196509	1.00693442	0.03066068	0.03536491	0.1813764	0.00215973	0.00553516	32.33239064	1.00590174	19.61410593	1.2387143	1.76274008	0.20924292	1.00534329	0.00066901	5.53138353	0.04043682	0.02293634	0.70826028	0.74739738	0.0750025	10.10885499	0.92860069	1.35131517	0.25944672	0.1889801	0.3643616
15/12/2019 11:00	7146.409158	143.4790347	207.8517262	1.006404	43.98181542	2.58607014	14.4751663	93.15532093	0.05180954	0.01408051	0.03640621	51.7811926	0.88197838	2.72937087	2.05785751	1.64996118	8.8116274	0.19089222	4.54200459	50.04247147	502.5970693	3.83022194	0.58988124	1.00633777	0.03054115	0.03525315	0.18173024	0.00215444	0.0055101	32.35542083	1.00661619	19.5359168	1.23002188	1.75004212	0.20862181	1.00654599	0.00066618	5.51466082	0.04027596	0.02288154	0.7073045	0.74398562	0.0747482	10.01233858	0.92324946	1.39074489	0.26094309	0.1885317	0.38444955
15/12/2019 12:00	7119.369384	142.934096	207.5600404	1.0002427	43.79911354	2.57410641	14.4805454	93.03977833	0.05147002	0.01404475	0.03632193	51.42260212	0.87876839	2.71548906	2.04702494	1.6659342	8.79708572	0.19019392	4.48036072	49.88202461	497.7173663	3.81680818	0.59112073	1.0015835	0.03041243	0.0352332	0.18043057	0.00214555	0.00546141	32.29888992	1.00191923	19.45780226	1.22356061	1.76199658	0.20908372	1.00054256	0.00066427	5.49617923	0.03993242	0.02275893	0.70562666	0.74254561	0.07445879	9.98948617	0.92019794	1.38535938	0.26087224	0.18838918	0.36221001
15/12/2019 13:00	7082.964758	142.3320801	206.4113258	1.0140147	43.61240296	2.5603121	14.35752784	92.46633472	0.05118695	0.01400995	0.03617248	51.07391149	0.87452624	2.69788609	2.03526801	1.66297301	8.72403865	0.18843589	4.47789244	49.6554451	493.3705097	3.79077469	0.58684586	1.000815	0.03027984	0.03519871	0.17976032	0.00213427	0.00542505	32.18225527	1.00077972	19.41540633	1.21816204	1.74809362	0.20754927	0.99991157	0.00066077	5.47989713	0.03995332	0.02258589	0.69641192	0.73510669	0.07414354	9.94245218	0.91312369	1.37813773	0.25981226	0.18901122	0.36137726
15/12/2019 14:00	7094.421277	142.4616652	206.4143135	1.00053766	43.65466017	2.55946069	14.3972923	92.61081283	0.0509883	0.01400568	0.03616469	51.05184218	0.87815407	2.69742532	2.05471691	1.7010835	8.7518417	0.18850657	4.49392987	49.80726606	497.4843942	3.79494715	0.58596294	1.00231944	0.03026991	0.0351753	0.17937655	0.00214153	0.00548571	32.41921306	1.00134244	19.62151771	1.216517	1.7409649	0.20592138	1.00018068	0.00066131	5.48508918	0.04005375	0.02257453	0.69680047	0.73588121	0.07423785	9.92133763	0.91493006	1.37972725	0.26044874	0.18878195	0.35927511
15/12/2019 15:00	7126.947594	142.8732167	207.3466119	1.00060699	43.8307509	2.56805915	14.44959878	92.65049123	0.05174186	0.01405492	0.03618977	51.24620008	0.8782415	2.72782088	2.07653239	1.72008711	8.78901049	0.1888543	4.5505437	49.86538028	499.5410875	3.80918544	0.58648004	1.00279919	0.0304234	0.03537227	0.18065894	0.0021572	0.00544149	32.56489107	1.00208469	19.97821108	1.22076525	1.74628482	0.20843599	1.00065207	0.00066196	5.52250087	0.04007637	0.02268983	0.70145923	0.74020309	0.07436169	9.96282596	0.93380825	1.37959766	0.26048672	0.18939346	0.36203752
15/12/2019 16:00	7127.199863	143.1823324	206.9114294	1.00136029	43.82901778	2.56790394	14.46391041	92.94604273	0.0514452	0.01403679	0.03618667	51.06313393	0.87673486	2.71550322	2.07762698	1.7172502	8.79900026	0.18761565	4.51232485	49.95988432	500.1564253	3.80889619	0.59029324	1.00307694	0.03042891	0.03528382	0.18372599	0.00215175	0.00555289	32.32778459	1.0016284	20.08756938	1.22130756	1.75817075	0.20666674	1.00039908	0.00066062	5.5377158	0.0404079	0.02264206	0.69906758	0.74349954	0.07433983	10.07007686	0.94918222	1.38416029	0.2658799	0.19011312	0.36817004
15/12/2019 17:00	7134.509413	143.1913265	207.0355432	1.00512209	43.74119001	2.57253169	14.47378314	93.04217379	0.0516354	0.0140305	0.03621221	51.18297828	0.87838097	2.71871082	2.10872361	1.70473463	8.83389895	0.18816831	4.52439628	49.9206051	492.8147282	3.8168248	0.59198842	1.0063661	0.03051247	0.03528128	0.18513582	0.00215097	0.00562215	32.64133639	1.00634371	20.19016289	1.22297886	1.76209567	0.2071215	1.00442658	0.00066588	5.53679297	0.04033144	0.02265986	0.70075165	0.74155981	0.07451105	10.215551	0.95211466	1.38189932	0.2639408	0.18974033	0.36821149
15/12/2019 18:00	7124.988923	142.8827126	207.1565105	1.00106584	43.72978499	2.56321696	14.45246864	92.90612091	0.05140185	0.01403533	0.03623378	50.78345945	0.87787425	2.70693022	2.09513556	1.71245374	8.88836685	0.18790309	4.48387167	50.2440751	489.8509278	3.81011656	0.59607278	1.00337401	0.03049831	0.03558531	0.18409091	0.00214657	0.00551528	32.87475437	1.00229973	20.23377056	1.21979193	1.7850864	0.20763797	1.00128884	0.00066635	5.53265778	0.04031594	0.02263917	0.70034584	0.74409596	0.07436547	10.20260619	0.94090371	1.38247751	0.26222177	0.18679586	0.36220156
15/12/2019 19:00	7132.966712	143.0008667	206.8672639	1.00104048	43.71953369	2.57375749	14.47894124	93.10812634	0.0513671	0.01405344	0.03645086	50.82891735	0.87534708	2.71002019	2.10516473	1.70526518	8.84901946	0.18817241	4.53598101	50.80435817	494.1904895	3.82102931	0.5987316	1.00316364	0.03050712	0.03564053	0.18433182	0.00215246	0.00559424	33.1059894	1.00286644	20.38682435	1.22404894	1.77217095	0.20970731	1.00100577	0.00066606	5.54074893	0.04026613	0.02275298	0.70387891	0.74591047	0.07425887	10.20243258	0.95450235	1.38523708	0.26264225	0.1880115	0.34474456
15/12/2019 20:00	7124.389893	142.960389	207.138263	1.00060215	43.8404069	2.5722973	14.49579781	92.92601675	0.05183382	0.01403013	0.03654771	50.82360543	0.8740599	2.70653632	2.09762803	1.6857874	8.95770921	0.18854667	4.51777399	50.76215364	494.577794	3.82136371	0.60425033	1.00312128	0.03049149	0.03530015	0.18562863	0.00214828	0.00558244	33.16366431	1.00227109	20.64650802	1.22677975	1.76846157	0.2089566	1.0012423	0.00066718	5.54108415	0.04014741	0.02258133	0.70468701	0.74310413	0.07388435	10.14910052	0.94747997	1.37390668	0.26259717	0.18829243	0.36252168
15/12/2019 21:00	7160.604603	143.4847203	207.3930633	1.00355184	43.99455927	2.58525539	14.53690552	93.26723417	0.05173129	0.01406855	0.03679023	51.17976577	0.87564901	2.71730762	2.10118516	1.69828503	8.98439232	0.18914351	4.57918972	51.26785879	491.9597086	3.82950547	0.60602625	1.0062795	0.03061742	0.03537252	0.18650661	0.00215437	0.00559248	33.58804607	1.00564872	20.53853095	1.23708201	1.77063979	0.20953177	1.0038477	0.00066956	5.56523605	0.04055302	0.02273253	0.70881018	0.74900788	0.07412077	10.16127351	0.94869228	1.36431583	0.26457081	0.18915844	0.36326994
15/12/2019 22:00	7157.335974	143.3517401	207.4411131	1.00406283	43.97865716	2.57799836	14.52336111	93.45765767	0.05152845	0.014075	0.03662355	50.98867496	0.87632283	2.71673886	2.0880176	1.70056353	8.95994477	0.18894883	4.53592856	51.29278303	492.6720311	3.82711954	0.60235893	1.00595703	0.03060355	0.03529324	0.1861348	0.00215493	0.00560754	33.54783431	1.0052726	20.54990514	1.23932131	1.77213737	0.20888495	1.00365876	0.00066956	5.55331152	0.04058938	0.02286927	0.707978	0.74713948	0.0741313	10.09220253	0.94589868	1.38190218	0.2652344	0.18929909	0.36385946
15/12/2019 23:00	7152.67193	143.0392351	207.4885473	1.0034791	43.73759465	2.57861447	14.48388647	93.40984309	0.05146773	0.01403126	0.03658037	50.85589747	0.87606871	2.72363878	2.07820228	1.68962301	8.96674339	0.1886205	4.50872322	51.01430458	494.8582001	3.82730014	0.60231236	1.00410439	0.03059076	0.03524965	0.18466965	0.00214956	0.00559076	33.27972838	1.00355569	20.6576956	1.22826093	1.76737866	0.20766906	1.0037552	0.00067026	5.55940647	0.04078451	0.02306723	0.70607631	0.74905642	0.07430207	10.08483596	0.94541042	1.39085855	0.26503608	0.18965242	0.38055841
16/12/2019 00:00	7153.663228	143.1395331	207.5449473	1.00449399	43.78415901	2.57389503	14.48874272	93.42137765	0.05140208	0.01402555	0.03666184	50.9227353	0.87564562	2.72761255	2.086924	1.67836841	8.9659262	0.18821156	4.49436984	51.02756009	490.515645	3.8205895	0.59902413	1.00570927	0.03060668	0.03561991	0.18516011	0.00215382	0.00560425	33.05776127	1.0052667	20.7120658	1.23259331	1.76814691	0.20840966	1.00400063	0.00067039	5.55631849	0.04127131	0.02309194	0.70564363	0.74654245	0.07421429	10.0789534	0.94367349	1.38659005	0.26672921	0.19005382	0.37775089
16/12/2019 01:00	7095.592503	142.1951859	206.2042412	1.0006328	43.45536997	2.55733931	14.43196029	92.78355208	0.05137183	0.01390755	0.03632107	50.65866736	0.87282664	2.70568427	2.0581545	1.64427769	8.84823073	0.1874219	4.38389479	50.26585992	487.7664195	3.79312499	0.59230213	1.00258043	0.03029289	0.0350992	0.1844747	0.0021448	0.00551524	32.76224868	1.00226698	20.56245406	1.22077347	1.74046282	0.20696621	1.00034471	0.00066355	5.51106356	0.04052123	0.02280115	0.70063893	0.73948032	0.07364374	10.0283076	0.9381944	1.35778272	0.26451736	0.18853234	0.36325839
16/12/2019 02:00	7108.176999	142.2245903	206.7710319	1.00151591	43.4661822	2.56419975	14.4939201	93.07268228	0.05136081	0.01396349	0.03644244	50.70386801	0.8752208	2.7096054	2.0573107	1.66886839	8.86639668	0.1880985	4.36002492	50.25685328	490.0828859	3.79403528	0.59382358	1.00284811	0.03040249	0.03511565	0.18551868	0.00214195	0.00554218	32.73126574	1.00224875	20.68070339	1.22275735	1.74349612	0.20998816	1.00106819	0.00066569	5.52663623	0.04030372	0.02288196	0.69918192	0.72295455	0.07347149	10.017428	0.93446329	1.35824564	0.26347605	0.18853308	0.35376158
16/12/2019 03:00	7103.482681	141.9916984	206.6891082	1.00099612	43.29368522	2.5621671	14.44753176	92.90388713	0.0513553	0.01392637	0.03633302	50.46845471	0.87326171	2.70686029	2.05126048	1.65755452	8.82537115	0.18752599	4.37061699	50.16665655	489.6949068	3.79234044	0.59561487	1.00267873	0.03025616	0.03504016	0.18546527	0.00214179	0.00549848	32.59634391	1.00286726	20.56214237	1.22125821	1.73629332	0.20948603	1.00147823	0.00066243	5.51533859	0.04034335	0.02296518	0.6989151	0.71728639	0.07359577	9.95138039	0.93891723	1.34784161	0.26135422	0.18765153	0.36402546
16/12/2019 04:00	7091.045469	141.6229205	205.8611249	1.00137301	43.21354404	2.5608506	14.38368855	92.79227521	0.05083218	0.01394421	0.0361859	50.41742345	0.87351689	2.7004895	2.05128419	1.65433049	8.81185598	0.18743421	4.33814574	50.28161171	490.123866	3.79654764	0.59072768	1.00276576	0.03052337	0.03538028	0.185279	0.00215422	0.00547432	32.53118851	1.00313221	20.60886236	1.22191027	1.7271503	0.21016229	1.00142909	0.00066251	5.4780518	0.04031408	0.02303517	0.7009261	0.71899325	0.0733395	10.06994087	0.93572417	1.36035034	0.2612462	0.18777337	0.36346414
16/12/2019 05:00	7081.341525	141.5253529	205.2047872	1.00119449	43.07018416	2.55500399	14.30497855	92.59686836	0.05095221	0.0138977	0.03607122	50.53644782	0.8746118	2.68940972	2.03363119	1.63729421	8.79088631	0.18713881	4.16683528	50.32986412	488.8798744	3.79121659	0.58675673	1.00168033	0.03037066	0.03501655	0.18452258	0.00214741	0.00546285	32.4923306	1.00207811	20.55226971	1.22226805	1.72365544	0.20686414	1.00133575	0.00066185	5.4888755	0.04024787	0.02293771	0.7004633	0.71525391	0.07325223	9.96814678	0.93400077	1.35429312	0.25983138	0.18715861	0.36620838
16/12/2019 06:00	7082.323351	141.4093481	204.7720598	1.00103875	42.9812629	2.55592182	14.32906214	92.83796567	0.05182597	0.01390739	0.03612195	50.70685478	0.87393886	2.69494216	2.031943	1.64480949	8.78337385	0.18724744	4.15144522	50.35606144	483.698547	3.80112369	0.58668152	1.00248947	0.03055924	0.03526442	0.18396874	0.00214874	0.00545262	32.46033166	1.00236053	20.55200428	1.23017648	1.72500375	0.20690971	1.00086954	0.00065977	5.52253893	0.04040247	0.02294498	0.69867026	0.71327739	0.07301705	10.05495082	0.93200902	1.3677906	0.25612846	0.18711068	0.37157353
16/12/2019 07:00	7103.361204	141.9100438	205.8507396	1.0023513	43.19764948	2.56148323	14.32085267	92.75114137	0.05118963	0.01394832	0.03624558	50.90504336	0.87532094	2.69417607	2.0492165	1.65015564	8.80625921	0.18777212	4.20312851	50.59063335	478.5970287	3.82025615	0.59006028	1.00303391	0.03062694	0.03501744	0.1843963	0.00215275	0.0054872	32.61555542	1.00385001	20.59615003	1.23432351	1.73246174	0.20623008	1.00248991	0.00066485	5.5331293	0.0403512	0.02327347	0.70198972	0.71628729	0.07315151	10.03888469	0.93192476	1.37005204	0.25930733	0.18761286	0.3732167
16/12/2019 08:00	7085.606362	141.539919	205.1955435	1.00163506	43.22375268	2.54106287	14.32798154	92.56759873	0.05107315	0.01390439	0.03609957	50.79952888	0.87214545	2.68810839	2.03704067	1.65473593	8.79426786	0.18751348	4.23828935	50.04529638	480.0255107	3.81418655	0.58779371	1.00285086	0.03066734	0.03492627	0.18334818	0.00215243	0.00546156	32.0727808	1.00335901	20.46959821	1.23193485	1.73524597	0.2057229	1.00096563	0.00066351	5.4825946	0.04030964	0.02338618	0.70185537	0.71209119	0.07306981	10.06680001	0.92632308	1.38651194	0.2576269	0.187624	0.37453122
16/12/2019 09:00	7103.139653	141.6083672	206.0133404	1.00386656	43.37683142	2.54700214	14.32059835	92.66457046	0.05115412	0.013908	0.03616892	50.63021934	0.87778637	2.68828813	2.03649047	1.65768889	8.80052326	0.18770022	4.22905301	49.57849558	479.5242333	3.82791192	0.58658674	1.00517081	0.03065345	0.03503211	0.18333607	0.00215683	0.00546714	32.15672167	1.00568461	20.41857068	1.22661507	1.73130682	0.20515784	1.00428354	0.00066838	5.50657989	0.04047049	0.02324185	0.70190183	0.70996574	0.07350116	10.10076124	0.92633277	1.3826691	0.25760556	0.18885315	0.37835742
16/12/2019 10:00	7091.991494	141.3386254	205.5785389	1.00275692	43.12847074	2.53851206	14.28959883	92.28325896	0.05093781	0.01389204	0.03605845	50.81551414	0.87421375	2.67292714	2.03005087	1.64622682	8.74063815	0.18694478	4.22995734	49.58569202	478.8749373	3.8184486	0.58613077	1.00416089	0.03061072	0.03514258	0.18140849	0.00215673	0.00544476	31.80517418	1.00448	19.90942398	1.22296808	1.72419757	0.20507685	1.00243372	0.00066469	5.48955276	0.04043816	0.02313955	0.69773475	0.70879552	0.07295225	10.30981589	0.92421967	1.38108311	0.26014445	0.18824466	0.34893091
16/12/2019 11:00	7103.399731	141.5330831	206.0503653	1.0027992	43.22026526	2.54084345	14.30290178	92.38063383	0.05141502	0.01389161	0.03612879	50.62316586	0.8756114	2.68158498	2.07347048	1.6577911	8.77822961	0.18709394	4.22874587	49.6894517	478.9127603	3.8223953	0.5878379	1.00467062	0.03134607	0.03499101	0.18048791	0.00215703	0.00541064	32.0437762	1.00557933	19.97447833	1.22379387	1.7248944	0.20507306	1.00367479	0.00066423	5.49923009	0.04037571	0.02321864	0.69835224	0.71165647	0.07303203	10.21646418	0.92536721	1.38002222	0.25915729	0.18905503	0.36528686
16/12/2019 12:00	7140.226865	142.0887883	207.1849394	1.00551973	43.40850989	2.55478159	14.35850838	92.70440049	0.05138165	0.01397031	0.03624806	51.07915987	0.87597297	2.69887494	2.08105977	1.67319645	8.83878695	0.18833498	4.32962174	49.64253226	487.5365116	3.84115036	0.59169616	1.00728433	0.03143997	0.03506474	0.18200671	0.00216149	0.00549422	32.18638476	1.00841409	19.99452612	1.22907203	1.7366323	0.20568437	1.0053776	0.0006686	5.51043143	0.0403606	0.02325454	0.70247329	0.71482856	0.07330775	10.16575511	0.93081873	1.38924951	0.26080496	0.18843984	0.38044551
16/12/2019 13:00	7150.356412	142.0148835	207.7814955	1.00382121	43.33346467	2.55602569	14.36377689	92.73614184	0.05119624	0.01394579	0.036267	51.11372521	0.87768016	2.70668139	2.07015531	1.70118888	8.79775216	0.18782366	4.29182842	49.48756845	492.3170618	3.83831602	0.59819354	1.00599137	0.03159509	0.035119	0.18175691	0.00216516	0.00553591	32.00714284	1.00609635	19.81891017	1.17636882	1.73672722	0.20555384	1.00438111	0.00067165	5.51731929	0.04010109	0.0233493	0.70154456	0.72177366	0.0735748	10.16538449	0.93280169	1.38050005	0.26362999	0.18866049	0.37368354
16/12/2019 14:00	7159.441977	142.33572	207.7467878	1.00559686	43.4380448	2.5603889	14.38593395	92.9173741	0.05146961	0.01393556	0.03626902	50.98776987	0.87816702	2.70889642	2.06157602	1.68302617	8.84439809	0.1882238	4.29001449	49.49070138	491.6559874	3.8449495	0.5974945	1.00557049	0.03186108	0.03514314	0.18217771	0.00216777	0.00549029	31.91831155	1.00511847	19.72545895	1.16987507	1.75276788	0.20569287	1.00353919	0.00067168	5.55704597	0.04050086	0.02318574	0.70009719	0.72350659	0.07389897	10.15550201	0.93052925	1.3791131	0.26471595	0.18802155	0.37668565
16/12/2019 15:00	7161.528619	142.7022054	207.1705422	1.00666908	43.45902832	2.56140419	14.35585968	93.07562812	0.05126098	0.01395562	0.03623972	51.02192218	0.87721856	2.70478242	2.06116615	1.67599352	8.83292082	0.18938883	4.31361165	49.51348086	497.3150436	3.855708	0.59467043	1.00779633	0.03194955	0.03522196	0.18433897	0.00218065	0.00543327	31.90644377	1.00804761	19.73086814	1.16236896	1.75488916	0.20649844	1.00621118	0.00067238	5.56712986	0.04055348	0.0232949	0.70240935	0.72690446	0.07378689	10.19555274	0.93194588	1.3768429	0.26396901	0.1888034	0.37741454
16/12/2019 16:00	7140.682178	142.1849794	207.1587582	1.00710994	43.30634662	2.55173998	14.31094045	92.68677287	0.05136654	0.01393429	0.03620798	50.96480153	0.87769514	2.70742136	2.05366875	1.68062493	8.79712641	0.18863697	4.243802	49.41857281	493.1917104	3.85402123	0.59240689	1.00903819	0.03198835	0.0351115	0.18391785	0.00217419	0.00539896	31.84017956	1.01015865	19.76670139	1.16578171	1.73999672	0.20601502	1.00659983	0.00068259	5.55792008	0.0409022	0.02327097	0.69915213	0.72125425	0.07342967	10.22320297	0.93051263	1.36958871	0.26230109	0.18851346	0.37617325
16/12/2019 17:00	7139.63619	141.9417386	206.6392472	1.00507395	43.37080194	2.54859157	14.32533294	92.30141874	0.05180877	0.01392502	0.03620406	50.82617026	0.87725382	2.70110953	2.05254396	1.70149012	8.83951379	0.18850288	4.25927707	49.11080622	490.4959897	3.85907321	0.59292703	1.00695167	0.03201883	0.03505561	0.18350011	0.00217368	0.00544016	31.8638694	1.00713828	19.7669652	1.16698519	1.7412635	0.20598144	1.00512169	0.0006772	5.54997547	0.04192335	0.0231702	0.69809033	0.72042027	0.0731698	10.26431237	0.92811632	1.36986843	0.26349573	0.18772198	0.37642273
16/12/2019 18:00	7125.935683	141.6034724	206.0296536	1.00167132	43.29114543	2.54279118	14.26566097	92.13859605	0.05091682	0.01392288	0.03615026	50.76914886	0.87490785	2.69782914	2.04556821	1.69553067	8.82043685	0.18804396	4.25971521	49.02564494	487.4907612	3.84303774	0.59174502	1.00367977	0.03189266	0.0350456	0.18512847	0.00216973	0.00543735	31.72833244	1.00449659	19.75916295	1.18582377	1.73949708	0.20430986	1.00236614	0.00067299	5.54933021	0.04289117	0.02310767	0.69427871	0.72982974	0.0732956	10.23049483	0.92596578	1.36938942	0.26097754	0.18577327	0.36076558
16/12/2019 19:00	6983.834	134.9820937	198.6467622	1.00570172	40.67859691	2.36453457	13.7028613	89.49335304	0.04887187	0.01348262	0.03480268	49.21605245	0.87682817	2.65076891	1.99662518	1.62193696	8.44062289	0.182505	4.14510243	47.09441065	469.880179	3.69052686	0.56767255	1.00765816	0.03127142	0.03415063	0.18099857	0.00213247	0.00511647	29.87985535	1.0004181	18.82152301	1.1763893	1.68267765	0.19508451	1.00731164	0.00064537	5.4024727	0.04126777	0.0221447	0.66098911	0.7054149	0.06912288	9.82736457	0.91308608	1.32023356	0.2538474	0.17990921	0.35163536
16/12/2019 20:00	6946.034859	133.1628905	196.0968754	1.00335046	40.29183907	2.34959871	13.5175633	88.82534554	0.04878273	0.01336019	0.03400048	48.89882509	0.86933654	2.62363886	1.98543548	1.62245193	8.39595377	0.17533708	4.07971435	46.15424911	452.3119563	3.66402296	0.5625577	1.00397258	0.03093898	0.03390496	0.17585923	0.0021241	0.00506069	29.47904395	0.99870734	18.55402506	1.18835959	1.69768271	0.1945361	1.00367593	0.00064473	5.29805885	0.04048624	0.02207896	0.64494073	0.69615952	0.06910922	9.68400131	0.90135365	1.29535186	0.24975814	0.17818393	0.36654386
16/12/2019 21:00	6903.682773	132.4566579	195.7615274	1.00455352	40.19879545	2.352774	13.47029738	89.19164287	0.04860997	0.01340271	0.03397073	49.01613542	0.86853945	2.61069474	1.98095143	1.63880513	8.41812533	0.17478525	4.09053683	46.32713323	456.0247168	3.66040871	0.56175236	1.00453015	0.0306871	0.03374706	0.17550023	0.00211697	0.00507714	29.6853088	1.0079421	18.43251699	1.19101092	1.68939166	0.1923594	1.00470569	0.00064132	5.2702012	0.04047983	0.02195743	0.6419374	0.69349947	0.06880558	9.53195445	0.90508233	1.31485525	0.24825465	0.17846431	0.36565218
16/12/2019 22:00	6927.339909	132.7626246	197.4189199	1.00419549	40.42063313	2.37284605	13.58998061	89.96621506	0.04898555	0.01355956	0.0344145	49.48130886	0.86763992	2.63308756	1.99846208	1.66922146	8.4928398	0.17682072	4.0896804	46.89349384	458.741403	3.70241471	0.56654696	1.00315953	0.03057877	0.03407094	0.17631569	0.00213834	0.00511517	30.15186056	1.00608954	18.25539934	1.19203833	1.68715272	0.19855791	1.00380517	0.00064228	5.36174526	0.04005533	0.02200846	0.65124447	0.69608678	0.06949432	9.61905433	0.91167393	1.31147016	0.24703048	0.17878712	0.36646694
16/12/2019 23:00	6929.607491	133.3075823	196.8981119	1.0039985	40.47169735	2.38586238	13.61692238	89.7646845	0.04892082	0.01350473	0.03426641	49.42615072	0.8693028	2.6084409	1.98480703	1.65490849	8.3994254	0.17606976	4.09464252	46.42693882	461.3191292	3.70128116	0.56521754	1.00298837	0.03039244	0.03397813	0.17574671	0.00211477	0.00515722	29.83243147	1.00614825	18.24235768	1.21023509	1.67044906	0.19445548	1.00335102	0.0006412	5.27250685	0.03987161	0.02217001	0.65493692	0.70012864	0.06960623	9.6466115	0.91151011	1.31194909	0.24749739	0.17853913	0.36162077
17/12/2019 00:00	6931.315218	133.647182	197.117273	1.00413348	40.35862417	2.38331268	13.55548075	89.60107558	0.04855845	0.0134971	0.03426911	49.45279826	0.86759586	2.59344498	1.98179586	1.67275988	8.40389612	0.1748116	4.07994804	46.4233552	461.6302442	3.69881397	0.56201195	1.00361708	0.03087442	0.03394223	0.17609845	0.00211974	0.00508046	29.67385917	1.0070169	18.26485992	1.21680716	1.65900934	0.19389424	1.00384817	0.00064519	5.2608547	0.03944758	0.02209981	0.658317	0.70350736	0.06958729	9.63906799	0.91276927	1.32330043	0.2453291	0.17935057	0.36423623
17/12/2019 01:00	6929.010518	133.4997683	197.3818837	1.00455199	40.20887807	2.36768402	13.50013027	89.43444994	0.04858837	0.01347098	0.03412744	49.37305725	0.87195165	2.57852391	1.97926676	1.6920601	8.4190978	0.17358324	4.12604014	46.27862288	462.8115492	3.68660236	0.562064	1.00367707	0.03094927	0.03299317	0.17595441	0.00212015	0.00500038	29.33756899	1.00715111	18.29522431	1.20325357	1.65005713	0.19565699	1.00413886	0.00064534	5.24351743	0.03899201	0.02202525	0.65706445	0.690664	0.06886314	9.59087276	0.90730213	1.32191088	0.24343379	0.1788502	0.36270382
17/12/2019 02:00	6922.167145	133.4604837	197.0118405	1.00382614	40.25627736	2.36649945	13.46736331	88.7723223	0.04836901	0.01344377	0.03413049	49.22627032	0.8697687	2.58407738	1.97716449	1.68503993	8.40961073	0.1734606	4.07869679	46.01782787	461.914818	3.70626637	0.56410693	1.00312965	0.03093508	0.03403114	0.17551758	0.00211359	0.00501103	29.56818511	1.00678025	18.32978202	1.19794096	1.63263982	0.19579535	1.00390456	0.00064305	5.24344314	0.0383233	0.0219856	0.65432494	0.68799534	0.06879887	9.42152725	0.90238778	1.31993117	0.24263323	0.17733371	0.35225442
17/12/2019 03:00	6934.476648	133.4946014	197.0487139	1.00496313	40.28480787	2.37317172	13.48242625	89.24329455	0.04869202	0.01345903	0.03421487	49.36113834	0.87074704	2.5909642	1.99498917	1.73336784	8.39614482	0.17447491	4.13091606	46.06510127	461.1740518	3.70498079	0.56565523	1.00411184	0.03119612	0.03375928	0.17627249	0.00211266	0.00505009	29.67972727	1.00766748	18.31797437	1.20876569	1.6364268	0.19550862	1.00465036	0.00064392	5.24172718	0.03891845	0.02194511	0.65448506	0.68848288	0.06879658	9.39974339	0.90484293	1.366825	0.24278611	0.17698932	0.3581286
17/12/2019 04:00	6912.114256	132.8434903	196.2282034	1.00383159	40.02160865	2.35732041	13.28180373	88.34506769	0.04753842	0.01337615	0.03383944	49.22846058	0.87187965	2.57193666	1.98256528	1.74087104	8.3423804	0.17379821	4.06825492	45.53283559	457.8455482	3.68396804	0.55790238	1.0025035	0.03137523	0.0336288	0.17577113	0.00214029	0.00493478	29.03884579	1.00678279	18.15113024	1.21625253	1.55736804	0.19410073	1.00350595	0.00063861	5.21633364	0.03835577	0.0219331	0.6489275	0.68596139	0.06801863	9.28600918	0.90277037	1.34698358	0.23995971	0.17554637	0.35117875
17/12/2019 05:00	6943.81235	132.9596625	196.4735348	1.00749279	40.16175235	2.36811866	13.3102863	88.62160757	0.04838086	0.01342513	0.03389723	49.36399183	0.87413564	2.58090821	1.94015722	1.76648524	8.36175917	0.17451333	4.00924622	45.71508006	455.6360259	3.70498287	0.55587298	1.0059814	0.03165593	0.0335802	0.17280804	0.00214714	0.00501879	29.00689549	1.00986649	17.97778548	1.221351	1.58727005	0.19529768	1.00681177	0.00063324	5.22945372	0.03856425	0.02186467	0.64725983	0.68652	0.0683351	9.32605569	0.9051967	1.34472498	0.23670135	0.17608076	0.35758887
17/12/2019 06:00	6948.417374	133.2600834	196.7130798	1.00829306	40.18647811	2.37105888	13.42733714	87.7232673	0.04851389	0.01340685	0.03401628	49.55043853	0.87460937	2.58207854	1.92196638	1.77216308	8.40036352	0.17548692	4.02451743	45.80169723	456.5892546	3.71416734	0.55503535	1.00659556	0.03182379	0.03374811	0.16890372	0.00214919	0.00505411	29.0368573	1.01038333	17.91801601	1.2184365	1.5928759	0.1947896	1.00617274	0.00064239	5.19460036	0.03855878	0.02193417	0.64655742	0.68719807	0.0692387	9.37172252	0.90553462	1.40289214	0.23977967	0.17773701	0.36210622
17/12/2019 07:00	6930.070376	132.4661783	195.9654082	1.00538165	40.0653669	2.35848711	13.3270516	87.2537709	0.04788704	0.01337015	0.03384646	49.483527	0.87533344	2.57559668	1.89737225	1.7435792	8.36049112	0.17599228	3.95479764	45.57697097	450.8760356	3.71096821	0.55359845	1.00447288	0.03189145	0.03288834	0.16810256	0.00213961	0.00500823	28.95081438	1.00759774	17.91911033	1.21010113	1.58296722	0.19387496	1.00334422	0.000632	5.18620199	0.03876164	0.02185	0.64273549	0.67581548	0.06891136	9.4243012	0.90260807	1.40763147	0.24109642	0.17770231	0.3495283
17/12/2019 08:00	6921.754767	132.3020427	195.4579899	1.00579843	39.90794122	2.35580605	13.13226216	86.70082131	0.04781203	0.01331577	0.03380544	49.1491319	0.87657501	2.57460436	1.89525461	1.70441083	8.37579286	0.17506799	3.91808903	45.3826833	453.395196	3.71278895	0.55146461	1.00410017	0.03221903	0.03365186	0.16848105	0.00212849	0.005004	28.71314206	1.00757324	17.96375539	1.20610876	1.5719991	0.19401513	1.00456214	0.00063211	5.17335499	0.03934652	0.0218239	0.63940138	0.67579382	0.06872122	9.38866366	0.9023708	1.39959949	0.23996245	0.17711572	0.35966986
17/12/2019 09:00	6917.548036	132.3820062	194.8079349	1.0056582	39.74233239	2.35268009	13.06426827	86.89083337	0.04741749	0.01334153	0.0336752	48.83089517	0.87399492	2.57073488	1.88460593	1.74853323	8.31329498	0.17372939	3.91902613	45.12858107	453.3291114	3.70088075	0.54502057	1.00384656	0.03236596	0.03312075	0.16886442	0.00211354	0.00496638	28.35829512	1.00754315	18.06130708	1.20894863	1.55816969	0.19341111	1.00500236	0.00062944	5.15260223	0.03994943	0.02180584	0.63886053	0.68397248	0.06824718	9.37900782	0.90053905	1.41186201	0.23953774	0.17728595	0.36192112
17/12/2019 10:00	6929.694603	132.7045039	195.1894817	1.006119	39.92250389	2.35846625	13.15650663	87.11851676	0.04735772	0.01334575	0.03379859	48.72267106	0.87541274	2.57343259	1.89941753	1.70628769	8.34287573	0.17234432	3.85286274	45.18277335	451.5318497	3.7045306	0.54735888	1.00418223	0.0323122	0.03329515	0.17013751	0.00211604	0.00503186	28.65455908	1.00773219	17.83536399	1.18612551	1.57129574	0.19342899	1.00502611	0.00062208	5.21740366	0.04299953	0.02178652	0.64060922	0.67974537	0.06855505	9.37492352	0.90112664	1.41518133	0.24204402	0.1753416	0.35984375
17/12/2019 11:00	6936.814789	133.0193491	196.2236797	1.00703412	39.92618355	2.36259467	13.19715359	87.34865548	0.04711346	0.01340529	0.03392613	48.93529145	0.87387726	2.57469511	1.89699603	1.68983326	8.34472641	0.17332181	3.86099513	45.19313042	453.7947967	3.70610739	0.54875559	1.00546867	0.03231757	0.03393486	0.17228361	0.00212052	0.00498947	28.72585209	1.00843657	17.85703851	1.1832893	1.58481491	0.19324973	1.00671125	0.00061616	5.21030367	0.04132202	0.0219058	0.64085702	0.67726719	0.06882461	9.3617253	0.90313139	1.40381416	0.24227058	0.17878607	0.35934721
17/12/2019 12:00	6948.534084	132.8956635	196.2321705	1.00574189	39.89278928	2.35742517	13.16464007	87.40943884	0.0478704	0.01339491	0.03393815	49.31517673	0.86894098	2.57871777	1.89442491	1.67355663	8.36389707	0.17348234	3.81260231	45.12275733	460.5424289	3.718752	0.55021177	1.00421193	0.0321989	0.03352825	0.17255952	0.00211789	0.00502635	28.71127711	1.00586206	17.64713874	1.18337221	1.582078	0.1938652	1.00323005	0.00061949	5.21192173	0.04282502	0.02198805	0.64268081	0.67884947	0.0686238	9.24979318	0.90361489	1.34278037	0.24124268	0.17854912	0.35671574
17/12/2019 13:00	6948.458114	133.0052639	195.5889858	1.00856416	39.87430001	2.36322308	13.17221405	87.21188614	0.04671239	0.01341732	0.03417432	48.81603277	0.87075372	2.57598822	1.91099669	1.6982848	8.35587091	0.17446405	3.82770687	44.95864403	463.7807924	3.70612708	0.55129777	1.0071239	0.03145244	0.0336785	0.1724901	0.00210751	0.0050072	28.52457512	1.00909741	17.30026527	1.18579847	1.5908568	0.19368834	1.00745874	0.00062501	5.22024805	0.04284347	0.02215748	0.64439576	0.68080137	0.06910846	9.2059184	0.90512542	1.36241672	0.24179838	0.17901775	0.35957145
17/12/2019 14:00	6869.194355	132.4672411	191.7919422	1.01191581	39.58582937	2.3564358	12.85304666	86.9362578	0.04551131	0.01325437	0.03365191	48.06931339	0.87689559	2.54639214	1.87377045	1.66562119	8.25238685	0.17187974	3.74054348	44.15901452	467.8962461	3.64810329	0.54145558	1.01015819	0.03130055	0.03302947	0.16718759	0.00209089	0.00497298	27.79682152	1.01271213	17.11907497	1.16919034	1.56522157	0.19037674	1.01114254	0.00061526	5.16004466	0.04131166	0.0216353	0.63045531	0.6634855	0.06747776	9.18321045	0.89771381	1.35102066	0.23872831	0.17771128	0.36189386
17/12/2019 15:00	6854.140933	131.0228872	191.1433951	1.01440605	39.42944459	2.35207346	12.80852211	85.85861859	0.04576814	0.01323538	0.03353193	47.48575636	0.87395404	2.56488021	1.85551943	1.64647747	8.2317953	0.16798243	3.79572193	44.21166086	449.1122477	3.64611991	0.54224154	1.01086829	0.03109926	0.03327715	0.16601974	0.00208466	0.00491144	28.30443936	1.0141212	17.11845897	1.14366737	1.57043397	0.19091136	1.01319546	0.00060838	5.12457172	0.03995174	0.0211976	0.63611067	0.66242426	0.06759021	8.97009771	0.88892204	1.33550531	0.2345502	0.17720323	0.35851455
17/12/2019 16:00	6831.081238	129.9267148	189.1677695	1.01612032	39.30576261	2.34359374	12.78912302	84.11275021	0.04592698	0.01319441	0.03333098	47.39949651	0.8750162	2.53125109	1.8248211	1.64235913	8.17312131	0.16803431	3.78169512	43.82216117	443.9032984	3.62384404	0.54132905	1.01966449	0.03118022	0.03394342	0.16721053	0.0020837	0.00488927	28.04064666	1.01704244	17.22015075	1.1505641	1.5767712	0.18871046	1.0134154	0.00060941	5.13165055	0.03993594	0.02112971	0.63411427	0.6596493	0.06755545	8.92069351	0.88389087	1.31735068	0.23477273	0.17612898	0.36018004
17/12/2019 17:00	6834.912766	130.5089782	188.9117653	1.01430291	39.6682035	2.34046828	12.85548224	84.40089204	0.04608015	0.01318099	0.03339615	47.62266424	0.8684158	2.52669383	1.81840215	1.65333879	8.20322423	0.16767534	3.86851328	44.3661976	446.1522877	3.63170821	0.54302483	1.0171332	0.03145144	0.03355705	0.16637479	0.00208264	0.00496272	28.57076223	1.01544363	17.27681758	1.15424578	1.58099841	0.18746636	1.01340888	0.00060682	5.13662315	0.0409098	0.02113541	0.63184661	0.66151073	0.06753572	8.97769929	0.87857203	1.31598688	0.23462595	0.17658992	0.35771598
17/12/2019 18:00	6818.615777	129.6810271	188.0930633	1.01365307	39.58955983	2.33830311	12.79375049	84.69247128	0.04545176	0.01313293	0.03329113	47.11853838	0.86804715	2.52901456	1.80320592	1.64339214	8.17187723	0.16501198	3.85868481	44.00581857	446.6610918	3.63045769	0.54107368	1.01567174	0.03142518	0.0332215	0.16568994	0.00207394	0.0049017	28.85433067	1.01453491	17.24969821	1.1510642	1.56325015	0.18700425	1.01284924	0.00060906	5.12677451	0.04109107	0.02104217	0.62841452	0.66080005	0.0674553	8.94567827	0.87794731	1.29154836	0.23416606	0.17605449	0.35576006
17/12/2019 19:00	6761.080823	128.196658	185.6397041	1.00627571	39.13031324	2.31162133	12.7721934	83.79813448	0.04537485	0.01304672	0.03296075	46.92004031	0.86122452	2.50161446	1.78018554	1.64663972	8.09189239	0.16374689	3.79784471	43.67719573	443.5138762	3.59745237	0.53601626	1.00767014	0.03108892	0.03287962	0.16399775	0.00207111	0.00488581	28.2283722	1.0068728	17.11821913	1.14839268	1.55700126	0.18459129	1.00469505	0.00060389	5.06488457	0.04118838	0.02089336	0.61050007	0.65488734	0.06711433	8.89455364	0.86945665	1.30575736	0.23250459	0.17370009	0.35145362
17/12/2019 20:00	6623.639337	123.4372586	175.5430955	0.99707539	37.2058491	2.18545854	12.30690258	81.6370988	0.04510399	0.01248066	0.0318101	45.21439637	0.85469893	2.42207077	1.73121027	1.58640363	7.85184189	0.15686791	3.64793689	41.85284384	421.2643752	3.44279905	0.51601687	0.99726162	0.03041247	0.03156154	0.15705085	0.00200943	0.00474542	26.80085626	0.9960958	16.54658057	1.14418878	1.51044402	0.18149768	0.99655337	0.00058539	4.93261354	0.04137044	0.02033097	0.58336838	0.63899092	0.06509743	8.65450187	0.84653214	1.25040754	0.22560523	0.17091485	0.34358527
17/12/2019 21:00	6594.424685	121.8582359	175.6374456	0.99995867	37.17557453	2.18995781	12.19792929	80.78912044	0.04496155	0.01234074	0.03134904	45.15055461	0.85116395	2.40285416	1.73026147	1.58503247	7.81283083	0.15493731	3.61047247	41.31259864	414.9288649	3.44049158	0.51386331	0.99963874	0.03042783	0.03115855	0.15292301	0.00201416	0.00458272	26.97659985	1.00173644	16.48622208	1.1421367	1.50473766	0.17900355	0.99698661	0.00057308	4.87493423	0.04190719	0.02028354	0.58206142	0.62694886	0.06429506	8.59884923	0.84366898	1.22833601	0.2197503	0.16932437	0.34269974
17/12/2019 22:00	6603.650381	122.2111461	176.9435306	0.99677098	37.2860932	2.19590825	12.37022974	80.97988501	0.04365016	0.01245548	0.03167119	44.90060218	0.84920288	2.40147799	1.75078304	1.58047501	7.85550397	0.15952285	3.58628233	41.30847368	415.1138561	3.45325802	0.51692545	0.99616279	0.0303622	0.03109406	0.15479355	0.00202527	0.00470289	27.70343521	0.99741904	16.50105374	1.15622173	1.51817637	0.1786026	0.9959716	0.00057639	4.84169869	0.04204375	0.0202905	0.58182272	0.62792298	0.06462866	8.61657968	0.8366405	1.25848095	0.22098223	0.16793905	0.3423829
17/12/2019 23:00	6589.314511	121.449814	176.0556213	0.99837937	37.24424413	2.18679105	12.31721911	80.43858786	0.04338255	0.01235946	0.03138975	44.71207411	0.849598	2.40043467	1.73251048	1.52528323	7.80851002	0.15501561	3.58361083	41.24953418	416.5999117	3.44273625	0.51719198	0.99798109	0.03044009	0.03112879	0.15499374	0.00201173	0.00462241	27.25342936	0.99954711	16.51012583	1.20484929	1.51749264	0.17899405	0.99704831	0.00057063	4.90040811	0.04130845	0.02020495	0.59012846	0.62999741	0.06427468	8.65962966	0.83483086	1.28284835	0.21955593	0.16631333	0.34221301
18/12/2019 00:00	6647.698469	122.6568358	177.2616266	0.99828514	37.11627734	2.20556115	12.38169762	80.68038378	0.04424648	0.01245981	0.03179446	45.063248	0.87739052	2.38279602	1.75599521	1.54122146	7.89934541	0.15876982	3.61478444	41.48617112	411.7870989	3.47545576	0.52277183	0.99787235	0.03057198	0.03104297	0.15575025	0.00202451	0.00463414	27.74421506	1.00021351	16.67911676	1.19364445	1.53045385	0.17882888	0.99838313	0.00058344	4.92976976	0.04125241	0.02047541	0.59143426	0.6361707	0.06475638	8.65612629	0.83416572	1.25780604	0.21973003	0.16770994	0.34214868
18/12/2019 01:00	6625.00884	123.4823088	178.566266	0.99570057	37.55437482	2.2166277	12.46442755	80.83988429	0.04398056	0.01253994	0.03170285	45.22188423	0.88413439	2.41506929	1.75190148	1.55170287	7.91715598	0.15705907	3.65553867	41.74684819	397.1587006	3.5033298	0.52778691	0.99535056	0.03071544	0.03111551	0.1560845	0.00203304	0.00468918	27.9893973	0.99699898	16.58643911	1.20868706	1.54959969	0.17717017	0.99603321	0.00059068	4.95666249	0.0406179	0.02050671	0.60067816	0.63349323	0.06512672	8.75215048	0.83363142	1.25090808	0.22184535	0.1673098	0.34240042
18/12/2019 02:00	6638.880976	124.1088207	179.0200875	0.99588197	37.56323783	2.2209124	12.53201427	81.74828653	0.04468731	0.01258071	0.03186503	45.28549729	0.87864149	2.42408788	1.76065586	1.57018587	7.94217499	0.1598458	3.65968735	41.96374981	419.0524556	3.50382631	0.52969928	0.9970529	0.03050883	0.03141616	0.15794039	0.00203646	0.00472636	28.08465815	0.99738622	16.52440697	1.2148337	1.55329758	0.18086674	0.99629732	0.0005952	4.94561872	0.03977101	0.02071839	0.6052928	0.63911403	0.06652275	8.82255798	0.83659119	1.23799981	0.22407356	0.17030049	0.34367206
18/12/2019 03:00	6662.286137	124.3434914	179.5271692	0.99330569	37.69139926	2.23326804	12.6273367	81.56968546	0.04513254	0.01264106	0.03203078	45.1968271	0.87528392	2.45760377	1.78723005	1.58340618	8.05172411	0.15999982	3.79825288	42.24204499	421.1471213	3.5191435	0.53558866	0.99390251	0.03058747	0.03148107	0.15988157	0.00204249	0.00472305	28.35002358	0.99435079	16.39898205	1.22145478	1.55708397	0.18246848	0.99371974	0.00059714	4.95809612	0.03986803	0.02074851	0.60483652	0.65047902	0.06657778	8.87165778	0.82589771	1.24445142	0.22743151	0.16990305	0.3468717
18/12/2019 04:00	6698.252364	124.5081024	179.8700606	1.00116145	37.86847254	2.24031657	12.62583032	81.73077808	0.04502771	0.01262509	0.03225863	46.19001872	0.87651832	2.49365517	1.80974938	1.58884289	8.10451385	0.16024603	3.78785093	42.27689532	421.8820505	3.53150081	0.53887053	1.00191195	0.03074641	0.03158442	0.16025635	0.00204829	0.00482726	28.29669838	1.0030231	16.46873766	1.24544152	1.56776421	0.18397179	1.00058457	0.00059516	4.97570288	0.04066923	0.02094076	0.60501876	0.64930453	0.06660088	8.91442614	0.82751703	1.24641543	0.22805019	0.17069085	0.34663039
18/12/2019 05:00	6683.645778	124.2249469	179.2040908	1.00078645	37.84929203	2.23795082	12.57743936	81.54001258	0.04383262	0.01259642	0.03212297	46.07973379	0.87444273	2.49758535	1.79041001	1.58473767	8.05682226	0.15892847	3.75730071	42.15795742	418.6181519	3.53093383	0.53775083	1.00131624	0.03065262	0.03160903	0.16008743	0.0020443	0.00478732	28.21444247	1.00258184	16.21963152	1.31401323	1.5585083	0.18520257	1.00007678	0.00059126	4.97821421	0.04038406	0.02086943	0.60130954	0.63816724	0.0663587	8.89840544	0.82860028	1.24248257	0.22656582	0.16975632	0.34597794
18/12/2019 06:00	6718.678189	124.6111372	178.9527998	1.00809036	38.01558906	2.24079915	12.60718215	81.7804963	0.04454905	0.01265772	0.03220387	46.63876861	0.87030399	2.49527215	1.80567977	1.59210328	8.10548623	0.16112824	3.80162564	42.27851273	420.2431178	3.53586112	0.54112378	1.00853147	0.0308406	0.031831	0.16093405	0.00204008	0.00478695	28.13976105	1.0095079	16.34373029	1.31175275	1.55965055	0.18506122	1.00693178	0.00059518	5.0296212	0.04067748	0.02096799	0.60268493	0.6367423	0.06682237	8.94541493	0.83377346	1.2478441	0.22875523	0.17098523	0.34697215
18/12/2019 07:00	6691.906319	123.5683526	177.2783348	1.0093377	37.59572043	2.22709219	12.57900136	80.98481933	0.0442128	0.01255053	0.03203881	46.03005552	0.87000807	2.46067896	1.79644096	1.58329166	8.12032844	0.15885052	3.78850606	41.89635321	414.7671972	3.51264957	0.53282298	1.0101698	0.03082305	0.03158073	0.15747157	0.00204835	0.00471978	27.82484326	1.01150397	16.27521973	1.24363357	1.54597877	0.18266242	1.00872553	0.00059647	5.01788864	0.04110471	0.02083462	0.60135924	0.63266831	0.06556301	8.92543641	0.83711136	1.23981492	0.22300877	0.17079655	0.34736119
18/12/2019 08:00	6685.752948	123.3913455	177.2054817	1.00974396	37.30624138	2.22909129	12.5615673	79.99321823	0.04391639	0.01255252	0.03189141	45.91733226	0.86324742	2.46481592	1.77611678	1.55058388	8.05681069	0.15892969	3.82463006	41.78623754	419.0353669	3.5125235	0.53344004	1.01050773	0.03057835	0.03112019	0.15505826	0.00204219	0.00471238	27.91610255	1.01027103	16.24824644	1.24286079	1.54766337	0.18236754	1.00882197	0.00059846	4.98529643	0.04127305	0.02067026	0.59978681	0.6503676	0.06592646	8.93054397	0.84056115	1.22935755	0.22339635	0.17075945	0.34653316
18/12/2019 09:00	6692.530339	123.4365862	177.5831848	1.01206442	37.59803434	2.23328597	12.59583194	79.98380691	0.04440023	0.01257653	0.0318761	45.64731097	0.86114824	2.48715049	1.76662372	1.57814203	8.07574738	0.15892118	3.81923845	41.99502758	419.4040064	3.51217356	0.53338862	1.00928222	0.03045237	0.03130302	0.15522755	0.00204424	0.00462212	27.93600565	1.01053487	16.18093583	1.24367123	1.55089013	0.18151223	1.00789964	0.0006179	4.99269729	0.04110477	0.0207996	0.59875573	0.65518779	0.06557514	8.8913055	0.84372064	1.20847591	0.22354678	0.17170404	0.34712836
18/12/2019 10:00	6655.062055	122.8884628	177.2600577	1.00182256	37.46801753	2.22289779	12.61886945	80.18008048	0.04462161	0.01247911	0.03179218	45.58594819	0.85158161	2.54031543	1.75657833	1.55910577	8.04312448	0.1587941	3.84873454	41.91572175	413.3745643	3.50037769	0.53442133	1.00149702	0.03034664	0.03111839	0.15451958	0.00204144	0.00461167	28.15038888	1.00213565	16.07865574	1.20604337	1.56346146	0.18165539	1.00050947	0.00062062	4.96650086	0.0404748	0.02063939	0.59556418	0.64156283	0.06537814	8.84956562	0.84543701	1.19430435	0.22480493	0.1709696	0.34550645
18/12/2019 11:00	6667.560702	123.978457	177.6185999	1.00102776	37.81658474	2.23904387	12.92743761	80.55320458	0.0446602	0.01252602	0.03209203	45.72553102	0.84764789	2.53717927	1.77999966	1.57136336	8.09315265	0.15911142	3.92146348	42.19803425	419.9972952	3.51746996	0.53647515	1.0020178	0.03046551	0.03141086	0.15699889	0.00204388	0.00467579	28.225724	1.00158396	16.05655628	1.22059531	1.56777737	0.18230209	0.99923769	0.00062021	5.00516223	0.04004817	0.02071676	0.60086824	0.64330305	0.06589634	8.8958425	0.84713891	1.26032767	0.22643411	0.17117491	0.34784187
18/12/2019 12:00	6667.118321	123.1578448	176.2870442	1.00654502	37.47944067	2.22962182	12.71888274	79.92487813	0.04430408	0.01245309	0.03189321	45.99453445	0.8533396	2.52158584	1.75430211	1.55269195	8.03790876	0.15827193	3.87925616	41.75790616	418.1325944	3.48885645	0.5304568	1.00653058	0.03048311	0.03114513	0.15508949	0.0020393	0.00467648	28.0729303	1.0072751	15.95338801	1.21235898	1.55004495	0.18094103	1.00526866	0.00062493	5.0584455	0.04030251	0.02077624	0.59542456	0.65469887	0.0654738	8.87406437	0.8495057	1.24422699	0.22609879	0.17090527	0.34792424
18/12/2019 13:00	6625.660457	122.4966807	174.5479689	1.01098977	37.17970468	2.22698311	12.61822197	79.64795613	0.04370538	0.01246203	0.03163363	45.08777473	0.85926421	2.48722725	1.71240956	1.48995788	8.01594841	0.15573896	3.78110027	41.51668897	418.9777067	3.48056745	0.52473683	1.01124296	0.03034227	0.0309144	0.15151085	0.00202932	0.00462939	27.96752962	1.01279819	15.86509648	1.18960049	1.53625055	0.1776035	1.01016068	0.00061596	5.01627716	0.04020671	0.02051871	0.58798682	0.6370622	0.06345515	8.85358769	0.84922168	1.24157487	0.22361996	0.16995353	0.34338115
18/12/2019 14:00	6687.002093	122.767919	177.3367187	1.00307652	37.84475513	2.26310478	12.73565567	79.95964143	0.04437568	0.01253286	0.03175915	45.78274191	0.86119396	2.5253622	1.71947601	1.52449143	8.07549442	0.15195396	3.87608621	41.77642722	414.2928283	3.5170855	0.53061107	1.00360506	0.03049888	0.03281306	0.15482629	0.00204682	0.00469485	28.01237528	1.00437823	15.74545413	1.18954675	1.56500215	0.18067117	1.00286724	0.00061383	5.04373002	0.03966014	0.02063919	0.60373787	0.64390301	0.06468214	8.87219384	0.8488902	1.2334064	0.22555729	0.16960271	0.3443948
18/12/2019 15:00	6714.627357	123.9811042	178.2700107	1.00423116	38.13478918	2.27376506	12.90460758	80.1897944	0.04437981	0.01260449	0.03204695	45.57023398	0.8602683	2.57956604	1.74569734	1.53889111	8.113784	0.15299118	3.88745078	42.43829632	419.6178305	3.53606228	0.53632584	1.00597557	0.03073745	0.03239641	0.15674804	0.00203235	0.00480653	28.18098864	1.00482294	15.9663333	1.20048503	1.60103205	0.18226217	1.00211519	0.00062611	5.06875869	0.03960833	0.0209764	0.60806531	0.65886837	0.06616649	8.8836897	0.85714267	1.25731401	0.22759531	0.1707358	0.34768688
18/12/2019 16:00	6817.438411	127.299105	181.8847094	1.00113322	39.45854735	2.32608975	13.12458017	83.30809769	0.04473265	0.01289797	0.03276234	46.42141791	0.86033183	2.61146033	1.80951751	1.55934067	8.26653433	0.15543057	3.97743	43.57336393	426.7300842	3.60954448	0.54176681	1.00311694	0.03117567	0.03117582	0.16149178	0.00204938	0.00493028	28.60541834	0.99990351	16.43311868	1.20688518	1.61623815	0.18460847	1.00031279	0.00063898	5.11596903	0.04052736	0.02156518	0.62229042	0.67987595	0.06649365	9.07951891	0.88017237	1.28988974	0.23235635	0.1726595	0.35401183
18/12/2019 17:00	6871.741312	128.1223865	182.1387075	1.00329709	39.61514924	2.34569865	13.24257074	82.91077932	0.04522899	0.01292978	0.03315928	46.52208751	0.86596207	2.62800691	1.83602628	1.56627096	8.29898156	0.15550062	3.99173098	43.62411621	436.9967053	3.62522589	0.54411921	1.00480759	0.03131078	0.03281995	0.1632562	0.00206174	0.0049422	28.5164629	1.00196932	16.71973775	1.2308487	1.65665474	0.18786307	1.00216405	0.00064197	5.17053308	0.04034739	0.02188765	0.62304441	0.67543558	0.06692781	9.21687443	0.88013364	1.30156062	0.24056393	0.17362102	0.35635314
18/12/2019 18:00	6866.331341	127.7380841	180.2430776	1.00320096	39.73549576	2.33740005	13.15153838	82.10773604	0.0451369	0.01301403	0.0330438	46.49272272	0.8833286	2.61416937	1.81648628	1.5484105	8.29880406	0.15532381	3.9943124	43.78874377	439.106377	3.60909744	0.54419559	1.00460373	0.03152299	0.03271672	0.16204569	0.00207001	0.00493019	28.46631394	1.00156836	16.61993143	1.21643683	1.62983056	0.19080268	1.00123468	0.00063188	5.14826105	0.04025849	0.02179293	0.6220541	0.67455381	0.06652333	9.24503403	0.87182974	1.28597477	0.23770786	0.17374248	0.35702365
18/12/2019 19:00	6861.679928	127.5867023	180.4010385	1.00301548	39.75196956	2.33384555	13.16742164	81.76462939	0.04497876	0.01300475	0.03305213	46.00018241	0.88027107	2.63632822	1.78956351	1.52551987	8.26052513	0.15547031	3.96981053	43.59503493	441.5494141	3.60637532	0.5427907	1.00353108	0.03139487	0.03270311	0.16154861	0.00207173	0.00495975	28.38286741	1.00085905	16.75456166	1.23529371	1.62593011	0.19708614	1.0006075	0.00063726	5.13580091	0.04017573	0.02170457	0.62075287	0.67003342	0.06660605	9.25515518	0.87319402	1.30295009	0.23756456	0.17299835	0.35726235
18/12/2019 20:00	6960.22059	129.0132289	182.3935261	1.00643387	39.91056258	2.35485086	13.14534903	82.6199114	0.04547138	0.01306521	0.03347519	46.41257366	0.88400292	2.63884131	1.83013716	1.57202436	8.36068896	0.15653752	4.23041429	44.11931248	442.6618966	3.64794228	0.54864206	1.00723977	0.03182486	0.03300194	0.16640661	0.0020962	0.00514207	29.04493297	1.004207	16.91098153	1.26819402	1.64064502	0.19870418	1.00401481	0.00064972	5.19172907	0.04027203	0.0219127	0.62966434	0.67978226	0.06775435	9.37591215	0.88625943	1.32582804	0.24101438	0.17514306	0.36135992
18/12/2019 21:00	7129.346251	130.3438914	187.4955484	1.00575897	40.56740556	2.47981161	13.35757009	84.54825923	0.04642123	0.01340512	0.03388556	47.3361489	0.86075219	2.67423863	1.84697774	1.56808837	8.55887779	0.15882439	4.39691148	44.77552734	452.6025403	3.74930364	0.55806008	1.00807065	0.03269131	0.03355654	0.16831818	0.00213436	0.00520071	29.34493677	1.003892	17.03175996	1.30449404	1.66055746	0.19999367	1.00277172	0.0006585	5.32111505	0.04063481	0.02246761	0.65869139	0.69388137	0.06890626	9.50662044	0.89879851	1.34346046	0.24237058	0.17849194	0.36169637
18/12/2019 22:00	7140.260567	130.8062775	187.920093	1.00561909	40.8017477	2.46674037	13.35235699	84.9628639	0.04595365	0.01336395	0.03377899	47.50809682	0.87874217	2.68682845	1.85195536	1.5524925	8.55679798	0.15716901	4.32236528	44.54759404	449.6836373	3.74808105	0.55829232	1.00802269	0.03274067	0.03355232	0.16829186	0.00214917	0.00526118	29.27483412	1.00263942	16.72768234	1.60924675	1.67321265	0.19988219	1.00097664	0.0006556	5.34417937	0.04036092	0.02233795	0.65387217	0.69938975	0.06900822	9.56645054	0.89627325	1.33083707	0.24489787	0.17932815	0.3614342
18/12/2019 23:00	7275.599331	132.515677	190.0038306	1.00131874	40.92369984	2.4803077	13.50527481	86.4871441	0.04619019	0.01347449	0.03415467	48.41203016	0.87817651	2.70434282	1.86612973	1.61761802	8.72521049	0.15835525	4.34389908	44.99835609	460.4287226	3.77967552	0.5628857	1.0048489	0.03326626	0.03404733	0.16863337	0.00217815	0.00535284	29.64934766	0.99851989	17.2009833	1.33788932	1.69151072	0.20306596	1.00019188	0.00065921	5.39923965	0.04065404	0.02255352	0.66581928	0.71106726	0.07032601	9.81665839	0.90535029	1.32699968	0.24495081	0.18144534	0.36497392
19/12/2019 00:00	7277.590992	133.0527791	189.3997223	1.00600609	40.79345467	2.46313864	13.56822191	86.33693337	0.04603253	0.01338733	0.03445593	47.97023794	0.87843738	2.69232093	1.88117395	1.5920385	8.80570884	0.15928008	4.30423079	44.55339169	465.4173734	3.77834293	0.56137333	1.00934137	0.03324557	0.03361537	0.16857065	0.0021824	0.00535094	29.34058348	1.00261346	16.98322772	1.34565886	1.68065308	0.20142355	1.00252848	0.00066555	5.39718106	0.04251008	0.02263903	0.66171996	0.70478532	0.07070768	9.88700385	0.91915624	1.36690371	0.2467318	0.18286798	0.3667992
19/12/2019 01:00	7325.117413	133.0066487	191.3834473	1.01500364	40.94296035	2.46639092	13.65276694	87.55276714	0.04592603	0.01349946	0.0346573	48.03342077	0.87233216	2.71127752	1.86862965	1.58219034	8.8293873	0.16031395	4.36424241	44.78005902	469.4263552	3.80230358	0.56067088	1.01687655	0.03332833	0.03155952	0.16894902	0.0021843	0.00537107	29.42004348	1.01096259	16.98148146	1.33793703	1.68386985	0.19937641	1.01040879	0.00066609	5.42682332	0.0423662	0.02287782	0.66247812	0.70945917	0.06977825	10.00092722	0.91321392	1.36753108	0.24348069	0.18348738	0.35731596
19/12/2019 02:00	7245.259957	130.1991819	189.8655835	1.01339921	40.68195431	2.45393495	13.4155948	86.00493641	0.04574049	0.01331468	0.03433202	47.56181285	0.87957393	2.70265351	1.8448372	1.55524831	8.73043933	0.15726815	4.29430121	43.82271069	460.6773835	3.7628268	0.55738229	1.01704794	0.03298202	0.03572539	0.1663782	0.0020882	0.00518251	29.4748151	1.0114799	16.90645942	1.32476361	1.65855593	0.19350514	1.01201893	0.00065839	5.37022283	0.04143826	0.02251822	0.65173795	0.68384807	0.06949228	9.86950191	0.90486315	1.34637007	0.23840568	0.18190536	0.34602189
19/12/2019 03:00	7230.458885	130.3908495	189.3101924	1.01386618	40.78712453	2.45637715	13.40677683	86.05930943	0.04580364	0.0133264	0.03440608	47.46857006	0.88118404	2.72681198	1.84600926	1.58013405	8.72399434	0.15888633	4.28982933	43.93185441	451.0455974	3.7671826	0.55455224	1.01708114	0.03304512	0.03377727	0.16709103	0.00213424	0.00519531	29.35070586	1.01217451	16.85193606	1.32576198	1.65999772	0.1939702	1.01218105	0.0006536	5.3717616	0.04142983	0.02242507	0.65311442	0.69046794	0.069546	9.7904535	0.90756578	1.35659404	0.23821172	0.18180738	0.35306483
19/12/2019 04:00	7247.817196	130.7880107	189.4345658	1.01360665	40.84350294	2.45908016	13.39479877	86.13907278	0.04567982	0.01331512	0.03449533	47.80194931	0.87165667	2.72095784	1.84175496	1.58627535	8.74953637	0.15795745	4.29100907	43.91314575	467.9745877	3.77614472	0.55338242	1.01794095	0.03315564	0.033359	0.1668757	0.00213025	0.00519807	29.46828273	1.01257512	16.89335536	1.34194248	1.66413551	0.19345135	1.01242305	0.00065496	5.34943005	0.04173577	0.02245279	0.65394763	0.69924841	0.06959243	9.64690454	0.90768115	1.36171332	0.23781895	0.18188561	0.3609556
19/12/2019 05:00	7191.420766	129.4530674	186.6627136	1.00881108	40.1899994	2.43809082	13.34750106	84.16367517	0.04536638	0.01313604	0.03413991	47.56271443	0.86683967	2.69701932	1.84449843	1.59941357	8.64689859	0.15614952	4.2863366	43.68620034	463.955559	3.7175369	0.55236002	1.01280514	0.03282937	0.03233987	0.16630864	0.00213192	0.00511385	29.041078	1.0079775	16.78238727	1.33499659	1.65481716	0.19152596	1.00562894	0.00064959	5.27326646	0.04132155	0.02229461	0.64434818	0.68787924	0.06901604	9.51653924	0.89917327	1.34729555	0.23546095	0.18009965	0.35563849
19/12/2019 06:00	7193.772535	129.4646245	187.0353232	1.00826666	40.16740466	2.44289402	13.32656757	84.23726266	0.04552298	0.01309798	0.03403968	47.43222818	0.86631026	2.69800021	1.83324242	1.5948531	8.65405065	0.15612558	4.25855741	43.46776331	467.9514521	3.71524608	0.54945394	1.01254885	0.03296967	0.03314414	0.16551734	0.00212101	0.00509463	29.01423554	1.00676025	16.75323696	1.33436785	1.64825661	0.19167918	1.00438693	0.00065573	5.28082713	0.04118353	0.02238009	0.643485	0.68701024	0.06905398	9.5394865	0.89505773	1.33391031	0.23634218	0.18005527	0.35452536
19/12/2019 07:00	7182.312333	128.8931223	185.8346284	1.00860475	39.90957881	2.43787037	13.26695846	83.96177191	0.04490207	0.01309278	0.03396042	47.31843872	0.86529144	2.69947396	1.82508553	1.57592144	8.61310246	0.15663797	4.25109829	43.33059366	468.0057753	3.70336758	0.54532185	1.01263783	0.03290685	0.03301024	0.16694987	0.00211202	0.00510529	28.74019158	1.00717781	16.70605855	1.32365222	1.64595952	0.18916406	1.00697199	0.00064859	5.25469422	0.04092065	0.02223564	0.64406471	0.67975651	0.06861546	9.48708354	0.89770514	1.32693069	0.23610966	0.17987289	0.35703199
19/12/2019 08:00	7157.502083	128.9015182	185.5944076	1.00968459	39.72667789	2.43376417	13.17554782	83.63817837	0.04490128	0.01297839	0.03378223	47.068333	0.85293867	2.67053373	1.80685172	1.57092314	8.59497766	0.15471596	4.2166667	43.17254789	472.0366041	3.70195455	0.54579998	1.01594516	0.03294309	0.03249331	0.16681498	0.00207196	0.00505481	28.67851174	1.01029484	16.71073591	1.34458611	1.62535797	0.188149	1.006719	0.00064498	5.2327452	0.04038335	0.02232921	0.64307562	0.67294663	0.06804917	9.44738101	0.89787238	1.37956991	0.23625102	0.17983458	0.35123739
19/12/2019 09:00	7065.638801	127.1936319	183.6654563	0.99843723	39.21474117	2.40002197	13.05055022	82.48702191	0.04432957	0.01283225	0.0333042	46.48979653	0.84100975	2.63421801	1.75413177	1.52910703	8.51999037	0.15368734	4.13822905	42.56322957	456.1899738	3.66706881	0.53861107	1.00226772	0.03250235	0.03182958	0.16211282	0.00206429	0.004953	28.50967693	0.99749734	16.59334595	1.32232486	1.61354955	0.18567418	0.99618926	0.00064275	5.14125204	0.03985157	0.02199512	0.63250416	0.66822956	0.06715501	9.31577799	0.88083703	1.34765871	0.23220362	0.17722205	0.34993018
19/12/2019 10:00	7078.783107	126.6727813	184.4719768	0.99695388	39.5343539	2.41593017	13.05347807	82.22067255	0.04441832	0.01280431	0.03334301	46.50967735	0.84124528	2.65075326	1.76150717	1.52955305	8.54402508	0.15370182	4.1444642	42.60296248	462.1488484	3.68391353	0.53650433	1.00079254	0.03254533	0.03199364	0.16204985	0.0020611	0.00499432	28.36489543	0.99651567	16.67784756	1.32076929	1.62244536	0.18456541	0.99448443	0.00063175	5.1637935	0.03981624	0.02202384	0.63298607	0.66871257	0.06701058	9.35503432	0.88288868	1.3452617	0.2295841	0.17746457	0.35398988
19/12/2019 11:00	7156.992409	128.2251893	186.9613123	1.00177339	39.84522145	2.44210385	13.32621731	84.21993355	0.04480498	0.01291689	0.03376242	49.24811822	0.84814684	2.68940481	1.82610821	1.53973555	8.6573472	0.15673654	4.21395868	43.17305729	474.0169803	3.73566597	0.5434303	1.00671202	0.03273086	0.03184981	0.16328787	0.00207722	0.00507506	28.87986481	1.00056676	16.87006848	1.32946932	1.6323489	0.18710008	0.99857173	0.0006526	5.24499129	0.04013548	0.02229212	0.63895794	0.68798571	0.06815659	9.38925348	0.91178697	1.35783046	0.23408853	0.17917327	0.3510292
19/12/2019 12:00	7170.043108	126.9346108	187.0273075	1.00257125	39.97398492	2.44065154	13.30837408	84.0486435	0.04509024	0.01294011	0.03383234	47.46359717	0.84848384	2.70414539	1.82917738	1.543583	8.64377104	0.15601649	4.21695882	43.09030288	471.843832	3.73766261	0.54224099	1.0064853	0.03298257	0.03198043	0.16263295	0.00207558	0.00505518	28.70553174	0.99985259	17.12908487	1.34494843	1.6348842	0.185713	0.99915802	0.00065267	5.24609519	0.04025743	0.0223448	0.63742154	0.68875263	0.06846314	9.45456034	0.9126432	1.34772319	0.23353251	0.17916848	0.34674763
19/12/2019 13:00	7192.473115	127.4573753	187.2053568	1.00312541	39.93979239	2.44075931	13.33373916	84.82168192	0.04483558	0.0128539	0.03395421	47.51326642	0.84805915	2.70664143	1.82740144	1.55377317	8.67668157	0.15703644	4.26526403	43.20546239	462.946088	3.75072882	0.54364754	1.00791057	0.03321649	0.0338363	0.16356337	0.00207162	0.00506251	28.8294766	1.00352782	17.30312476	1.33227614	1.63669466	0.18609878	0.99981121	0.00065865	5.24947449	0.04097982	0.02274194	0.64160772	0.67781209	0.06887543	9.40542515	0.90133066	1.36616983	0.23440861	0.17949092	0.35310185
19/12/2019 14:00	7141.674018	127.4523656	186.8773747	1.00760392	39.65320983	2.43286555	13.21957432	84.25940247	0.04508352	0.01284804	0.03397469	48.02801322	0.85485915	2.70399116	1.82461774	1.51386075	8.60824536	0.15625399	4.23713594	42.92912059	472.8980709	3.7311116	0.54044401	1.00752041	0.03295664	0.03220084	0.16343626	0.00205996	0.00503986	28.71255116	1.00880371	17.21903847	1.31933622	1.62712091	0.18386545	1.00500273	0.0006499	5.23218035	0.04041817	0.02318923	0.63602401	0.67262539	0.06797842	9.46126644	0.9197601	1.36241643	0.23351737	0.17794871	0.34742574
19/12/2019 15:00	7127.153097	127.2917205	186.4110107	1.00237138	39.53983823	2.42444686	13.25015574	84.28990838	0.04458657	0.01281755	0.03400417	47.60623973	0.84385301	2.69106027	1.83148676	1.51504119	8.58237841	0.15587784	4.25986701	42.8241923	469.6801212	3.72783809	0.54179144	1.00216681	0.03278412	0.03226401	0.16409177	0.00205835	0.0050434	28.5613808	1.00217375	17.04794256	1.31457338	1.63126296	0.18351565	1.00017978	0.00064902	5.20151251	0.04076711	0.02333461	0.63983149	0.68709219	0.06795282	9.5429527	0.94093206	1.35713812	0.23327313	0.17763754	0.35534051
19/12/2019 16:00	7160.100427	127.9776346	187.2031852	1.00207165	39.80672798	2.43193499	13.28229038	84.76369865	0.04443104	0.01291314	0.03372994	47.76820441	0.84221481	2.72132442	1.82172555	1.51806828	8.60779114	0.1588673	4.29857473	42.97768567	474.0614401	3.7357877	0.54349713	1.00264531	0.0329654	0.03228209	0.16458792	0.00206753	0.00505351	28.55862659	1.00237014	17.12062709	1.32094122	1.63362796	0.18520068	1.00013215	0.00064731	5.24290756	0.04085687	0.02325071	0.64263461	0.68998843	0.06817132	9.53650629	0.96215301	1.3599237	0.23375858	0.17842761	0.35380999
19/12/2019 17:00	7154.72726	127.7996215	188.8992903	1.00343186	39.89597011	2.45129522	13.28049331	85.07646409	0.04456318	0.01297093	0.03371785	47.70099441	0.83932778	2.69846257	1.82128801	1.49148689	8.66243653	0.16005263	4.27772633	43.03601373	468.2008059	3.75578545	0.54272662	1.00352264	0.0329582	0.03313051	0.16485789	0.00206528	0.00505168	28.68793924	1.00403422	17.10943606	1.27876448	1.64579926	0.18501195	1.00002157	0.00065398	5.24653546	0.04070351	0.02330428	0.64353834	0.6861577	0.06847181	9.56446582	0.95485698	1.35655224	0.23446727	0.17909787	0.35213347
19/12/2019 18:00	7153.438721	127.3877429	187.6013884	1.00261049	39.8924924	2.45482739	13.27397604	84.20678864	0.0447929	0.01293847	0.03365876	47.59509004	0.84106145	2.70137296	1.81565746	1.49586949	8.58015886	0.15962345	4.27026932	43.012084	460.9810298	3.7427724	0.5422339	1.00241952	0.03292436	0.03197314	0.16570595	0.00206234	0.00504087	28.52132937	1.0033226	17.1259692	1.27905359	1.63749085	0.18491209	1.00064291	0.00064741	5.23434247	0.04024678	0.02302664	0.64015274	0.67677074	0.06811575	9.47664556	0.9524213	1.35381723	0.23265783	0.17867236	0.35564888
19/12/2019 19:00	7139.241361	127.5752411	187.4951957	0.99835372	39.93014284	2.47481708	13.28428249	84.11481492	0.04474414	0.01309311	0.03372568	47.54633733	0.83856368	2.70458877	1.80259337	1.48931959	8.57230547	0.1621225	4.28412236	43.05598857	471.073968	3.75153329	0.54119603	0.99792258	0.03290138	0.0321214	0.16635038	0.00206045	0.00510598	28.5869188	0.99919647	17.0895146	1.26626821	1.63794137	0.1872566	0.99645871	0.00065387	5.22094472	0.03999902	0.02309151	0.6401001	0.6757703	0.06819765	9.47800837	0.96207737	1.33974473	0.23225264	0.17669867	0.35614614
19/12/2019 20:00	7182.49616	128.2748346	188.7826372	1.0026752	40.08097026	2.48589889	13.380027	85.02991988	0.04477891	0.01307317	0.033778	47.92048701	0.84871408	2.71663744	1.81487066	1.48504334	8.62839793	0.16301472	4.26889615	43.58188117	466.9893209	3.76680511	0.54243506	1.0030191	0.0331306	0.03234163	0.16694091	0.00207361	0.00513675	28.71414635	1.00319574	17.23237646	1.28572805	1.65011803	0.18851402	1.00038222	0.00065347	5.25379973	0.03998923	0.02309484	0.64252841	0.68100619	0.06854985	9.53264474	0.95844242	1.31987023	0.23357947	0.17766694	0.35706621
19/12/2019 21:00	7211.431306	128.3513236	189.3425341	1.00874791	40.01905067	2.48594198	13.40069574	85.40641478	0.04510394	0.01309703	0.03360433	47.81364514	0.84974887	2.72163194	1.81758054	1.47859085	8.64181368	0.16361253	4.2367485	43.61827293	475.6952009	3.78389047	0.54357643	1.00954214	0.03322389	0.03240574	0.16735047	0.00208207	0.00513554	28.81327037	1.00968085	17.24846618	1.29909273	1.64962035	0.19024689	1.00606914	0.00065293	5.24713012	0.04058297	0.0232356	0.64088666	0.69002054	0.06877037	9.51454888	0.97210084	1.27975918	0.23412867	0.1769019	0.35994289
19/12/2019 22:00	7207.624467	128.0143787	188.7858401	1.00801138	39.92942765	2.48664875	13.37961923	85.35021166	0.04473931	0.01306587	0.03349831	47.81396182	0.84605694	2.70394906	1.82050238	1.48380939	8.66026522	0.16611785	4.23098921	43.52178232	473.7361201	3.77356871	0.54393715	1.00905977	0.03327192	0.03255782	0.16697941	0.00211633	0.00511078	28.70735413	1.0089372	17.33961108	1.31115036	1.65036181	0.18818512	1.00541953	0.00065596	5.25568749	0.04074209	0.02313619	0.63928456	0.69201164	0.06885186	9.58026699	0.97398189	1.27897771	0.23323519	0.17679657	0.35726968
19/12/2019 23:00	7192.232872	128.3532238	187.7194258	1.00558968	39.71252575	2.46803421	13.33157343	85.0276261	0.04563254	0.01303322	0.03316909	47.68299493	0.84670734	2.69454365	1.8113237	1.49935064	8.63806421	0.16425769	4.22835733	43.42329151	473.4577506	3.75131666	0.54387146	1.00657018	0.03310516	0.03258021	0.16717444	0.00211724	0.00508352	28.54342678	1.00676471	17.36309255	1.31514377	1.64590852	0.18897856	1.00326756	0.00065984	5.31806445	0.0410421	0.02289329	0.63624776	0.6818371	0.06884687	9.56170446	0.96993585	1.32704151	0.23023069	0.17737489	0.35745879
20/12/2019 00:00	7208.636959	129.3843667	187.6816508	1.00859133	39.93990595	2.47075767	13.45949082	85.5378445	0.04498494	0.01308244	0.03326441	47.81642841	0.84963661	2.7176278	1.82049258	1.51423919	8.66421015	0.16438722	4.28869366	43.54316266	481.3053221	3.76662933	0.54686417	1.00981544	0.03333068	0.03231629	0.16829731	0.00212706	0.00509719	28.78511722	1.00899138	17.4140907	1.37444109	1.66401993	0.18923829	1.00651047	0.00065564	5.32168823	0.04145957	0.02304706	0.63806704	0.68146687	0.06894979	9.60381608	0.96756324	1.3387876	0.23119418	0.17698243	0.35170725
20/12/2019 01:00	7175.146603	128.4624105	186.1433507	1.00794355	39.76553562	2.45252623	13.27263844	84.72928222	0.04575328	0.01297401	0.03299445	47.35109339	0.84488355	2.70371193	1.8075119	1.5356131	8.63214808	0.16132576	4.25085143	43.19003938	471.5373483	3.73770623	0.53724845	1.00854752	0.03303655	0.03340242	0.16731148	0.0021181	0.00510122	28.43048006	1.00975817	17.35287638	1.34918878	1.64435899	0.1877043	1.00573374	0.00065072	5.29194057	0.04124786	0.02340452	0.63330714	0.6828209	0.06843281	9.54197399	0.95916515	1.33173133	0.22685222	0.17459988	0.35736638
20/12/2019 02:00	7175.854685	128.5700358	186.3699279	1.00848559	39.93558776	2.45580094	13.33618906	84.80209579	0.04664877	0.01298388	0.03309216	47.39383717	0.84628724	2.71194894	1.80905755	1.55846281	8.63108011	0.1618455	4.27449473	43.19990247	467.9420468	3.74255106	0.53712799	1.01072281	0.03316913	0.03505195	0.16686129	0.00210816	0.00510723	28.39839098	1.01062771	17.35234274	1.35809142	1.64066756	0.18825959	1.0067707	0.0006504	5.29044703	0.04084352	0.0234683	0.63433698	0.68177707	0.068126	9.56232315	0.97204112	1.32900193	0.22529191	0.17525235	0.35321447
20/12/2019 03:00	7189.704891	128.3814512	186.7295652	1.00909337	40.03228343	2.45971027	13.31316574	84.9422462	0.04566868	0.012994	0.03322406	47.37279058	0.85593101	2.71206561	1.81132402	1.56042617	8.67180473	0.16176538	4.23760463	43.22981479	472.6210616	3.7536756	0.54057231	1.01120102	0.03323494	0.03296926	0.16675278	0.00212128	0.00511469	28.48342611	1.0113508	17.47797949	1.36505195	1.64301332	0.18925125	1.00699787	0.00065386	5.31960989	0.04081909	0.02345054	0.63563817	0.67658429	0.06819525	9.56967723	0.97053848	1.33626905	0.22641001	0.17452927	0.35376502
20/12/2019 04:00	7194.870087	128.4406767	188.1163267	1.00888643	40.10231537	2.46767843	13.37869876	85.24697608	0.04432745	0.01301352	0.0334457	47.35611531	0.85765733	2.70619769	1.8291052	1.54034645	8.66407473	0.16062149	4.24847768	43.26432982	473.9139039	3.75806937	0.54312838	1.01015819	0.03326273	0.03304323	0.16666263	0.00213978	0.00528776	28.43859913	1.01116451	17.06280914	1.388191	1.65353013	0.18985874	1.00620236	0.00065322	5.34875681	0.04066449	0.02337922	0.63591251	0.67941143	0.06805967	9.60144522	0.97311049	1.32924804	0.22990792	0.17443209	0.35570907
20/12/2019 05:00	7196.076488	128.3419038	187.3877525	1.00977656	40.08799483	2.46591872	13.36891343	85.19180721	0.0447269	0.01302626	0.03338302	47.56015646	0.85696962	2.71115744	1.8292337	1.53142614	8.66954915	0.16088324	4.21827295	43.27696588	473.4176909	3.75782152	0.54537834	1.01167243	0.03320894	0.03254731	0.1674515	0.00213317	0.0052789	28.51190145	1.01167936	17.09648445	1.39574128	1.6516582	0.18971089	1.00777422	0.00065438	5.34231514	0.04045072	0.02337321	0.63706623	0.68401458	0.06779967	9.60916215	0.97324139	1.32332793	0.22991049	0.17494428	0.35290346
20/12/2019 06:00	7173.612661	127.9313847	186.7109924	1.01016462	39.98014871	2.46552374	13.2691361	85.0153308	0.04565858	0.01299757	0.03298654	47.21134901	0.86304521	2.72007011	1.82754082	1.51902204	8.56706016	0.16007535	4.19457977	43.1575609	470.8588362	3.75649715	0.53943887	1.01177016	0.03315552	0.03188977	0.16606838	0.00211777	0.00522403	28.38042494	1.01132965	17.05591828	1.38117957	1.64529276	0.18974383	1.00791934	0.00064653	5.31362403	0.04024806	0.02311373	0.63666306	0.67840266	0.06781071	9.54361766	0.96843242	1.32650964	0.22825613	0.17579524	0.34695482
20/12/2019 07:00	7177.666017	127.9714518	187.2817434	1.00901917	40.09069394	2.46728786	13.33722816	85.72593983	0.04598939	0.01300784	0.033074	47.24449947	0.86297242	2.72457085	1.85990255	1.52322705	8.58151454	0.16163433	4.19986954	43.18710978	465.2467759	3.77160383	0.54226992	1.01058081	0.03272498	0.0324456	0.16685207	0.00211426	0.00522471	28.33224878	1.01074735	17.15534414	1.37356077	1.6439181	0.18910854	1.00714632	0.00065025	5.32614392	0.04057288	0.0231908	0.63529389	0.68356893	0.06769618	9.58083937	0.97122835	1.34067963	0.229582	0.17597709	0.3474347
20/12/2019 08:00	7198.274896	128.5598404	189.4080326	1.00807918	40.02480103	2.48118432	13.39491145	87.82917402	0.04526313	0.01313366	0.03307821	47.3719736	0.87297362	2.73755126	1.87975206	1.52087424	8.61450438	0.1621276	4.24534058	43.49675761	462.4856262	3.82562476	0.54498892	1.00915346	0.0329836	0.03285567	0.16773887	0.00210772	0.00526213	28.30711022	1.00990489	17.24980443	1.37250473	1.65551222	0.18913056	1.00591547	0.00064781	5.32558944	0.04092117	0.02326135	0.63566211	0.68210203	0.06789221	9.62476085	0.97088057	1.34642375	0.23026335	0.17643989	0.34917587
20/12/2019 09:00	7182.632654	128.2994853	188.6540756	1.00887817	40.08842868	2.46945215	13.38249443	88.01914171	0.0456356	0.01315945	0.03328583	47.5715215	0.87377937	2.76676523	1.89318517	1.50743135	8.63303221	0.16230686	4.2482199	43.60660047	463.0286646	3.82014008	0.5486608	1.00967567	0.032874	0.03292374	0.16766701	0.00205373	0.00527848	28.37865996	1.0098265	17.21533866	1.35480946	1.66201104	0.18944457	1.00639748	0.00064797	5.35130935	0.03995219	0.02338491	0.63834668	0.67856636	0.06799546	9.63606403	0.96487989	1.34498617	0.232134	0.17526649	0.35431712
20/12/2019 10:00	7196.783389	128.3602495	188.931704	1.00831491	40.03168838	2.47555808	13.32949789	87.6668617	0.04592283	0.01315474	0.03337833	47.46679874	0.87560696	2.76439557	1.86768128	1.51576861	8.6581115	0.16262287	4.25031147	43.55761798	466.8347372	3.82524578	0.55237556	1.00840459	0.03287558	0.03365128	0.17015454	0.00205247	0.00536834	28.43877241	1.00963742	17.26024107	1.3509918	1.66121439	0.19127346	1.00692478	0.00064852	5.36518871	0.04010504	0.02349694	0.63797205	0.6874738	0.06819893	9.62902796	0.95841397	1.311947	0.23285805	0.17558852	0.34679763
20/12/2019 11:00	7219.548302	128.6793244	189.2969765	1.01115651	40.23105242	2.48561623	13.50441385	88.34860443	0.04629695	0.01321072	0.03329058	47.48566304	0.87881178	2.79293002	1.86400257	1.51814831	8.67558248	0.16284076	4.23887531	43.65021634	460.8376589	3.8591795	0.55503067	1.01206043	0.03301622	0.03308919	0.17000544	0.00205952	0.0053891	28.33049232	1.012291	17.30070849	1.32059074	1.66144402	0.19149533	1.00911395	0.00065372	5.37944393	0.04015118	0.02343986	0.64272982	0.68157593	0.06871759	9.6556399	0.95852223	1.30192397	0.23578901	0.17512149	0.35130317
20/12/2019 12:00	7196.382523	128.4330598	189.6536485	1.00747671	40.3765125	2.48505967	13.55024225	88.55604541	0.04619066	0.013236	0.03336626	47.32577911	0.87065895	2.7836974	1.86206258	1.53979329	8.66296708	0.16238869	4.25288637	43.64182416	456.9715281	3.87809493	0.55244771	1.00868953	0.03281391	0.03196316	0.16851152	0.00205932	0.00542236	28.21426865	1.00882852	17.30384913	1.33956909	1.66808217	0.19266203	1.00610412	0.00065159	5.35092078	0.0395908	0.02340712	0.64209562	0.68067205	0.06882371	9.67654674	0.96385028	1.30614218	0.23465247	0.17378703	0.35505971
20/12/2019 13:00	7212.730507	129.0621907	189.6743131	1.00577204	40.47784623	2.49944812	13.55485846	88.85185545	0.04657692	0.0132797	0.0335019	47.19300011	0.86676814	2.7702634	1.86936399	1.53277139	8.66562325	0.16241641	4.2588997	43.74279185	470.0557281	3.90152239	0.55482924	1.00716603	0.03307905	0.03281003	0.16977555	0.00206189	0.00536304	28.45030692	1.00632745	17.38210202	1.33550041	1.67005954	0.19449767	1.00330181	0.00065082	5.405022	0.03888546	0.02397245	0.64587298	0.69548717	0.06895646	9.69598459	0.96631947	1.3086616	0.24109263	0.17388809	0.33607
20/12/2019 14:00	7221.316717	129.0278575	189.923167	1.00598899	40.41738773	2.50060261	13.54330744	89.21175032	0.04628223	0.01332335	0.03347998	47.5228042	0.86613458	2.75962941	1.87627605	1.55364304	8.68454928	0.16231617	4.26065804	43.89989794	460.6718536	3.8978516	0.55457208	1.00679925	0.03305287	0.0331618	0.16982833	0.00206216	0.00529092	28.43481366	1.00682121	17.35249122	1.31583832	1.66974994	0.19264806	1.0042968	0.00065336	5.40133149	0.03898233	0.02385063	0.64920207	0.68735318	0.06893461	9.81012545	0.97247454	1.32911983	0.24117979	0.17386525	0.33087083
20/12/2019 15:00	7207.612499	128.8893874	190.1021022	1.00243097	40.42301728	2.53501168	13.53353361	89.07411705	0.04544757	0.01335338	0.03354372	47.26253731	0.86295679	2.76662409	1.87119025	1.55545334	8.69108234	0.1626544	4.27222021	43.99352917	459.9029127	3.90148999	0.55468714	1.00538987	0.0329883	0.03285428	0.16931303	0.00207014	0.00527565	28.46648581	1.00411379	17.26380894	1.32189411	1.6752868	0.19572671	1.0012592	0.00065014	5.40381419	0.03908102	0.02409839	0.65082384	0.68766039	0.06907376	9.77965518	0.96893751	1.32629732	0.24053087	0.17401059	0.34240671
20/12/2019 16:00	7188.427815	128.1411895	187.6855232	1.0053156	40.08043081	2.47952971	13.4425458	87.8912258	0.04643447	0.01325493	0.03325032	47.04512665	0.8674969	2.74948724	1.86070626	1.550302	8.63195704	0.16198983	4.31603186	43.77103554	460.775393	3.8677662	0.55645142	1.00617746	0.03289769	0.03257574	0.16910295	0.00206445	0.0052728	28.20679514	1.00636085	17.09865371	1.3193535	1.66350312	0.19619843	1.00303983	0.00064893	5.40723331	0.03927888	0.0242279	0.64307608	0.69080322	0.06884519	9.75601714	0.96552887	1.31183094	0.23878306	0.17307158	0.35230161
20/12/2019 17:00	7197.258773	128.5513711	188.1493397	1.00510523	40.23315733	2.48805344	13.51502678	87.90556546	0.04627368	0.01332229	0.03333082	47.03545071	0.87728693	2.75426733	1.86118507	1.57073933	8.65700835	0.16321264	4.38123702	43.89305882	477.9908921	3.91246083	0.55462268	1.00535333	0.03276362	0.03285947	0.17001048	0.00207864	0.00538502	28.48090315	1.00671579	17.47471328	1.32560115	1.66625615	0.19440954	1.00285482	0.0006503	5.4261921	0.03918705	0.02413055	0.6426467	0.68634025	0.06886439	9.77650078	0.96160298	1.31109335	0.2408015	0.17272492	0.34060159
20/12/2019 18:00	7224.127698	129.0567937	189.6284448	1.00690745	40.33473847	2.50966684	13.53880236	88.99255529	0.04607622	0.01342776	0.03356731	47.10963415	0.88071979	2.77503958	1.85952014	1.59308392	8.69330339	0.16328441	4.34937026	44.00214079	490.5353044	4.05776124	0.55829569	1.00593985	0.03280239	0.03303127	0.17058533	0.00207992	0.00541076	28.47086298	1.00815344	17.50890056	1.32242592	1.6716983	0.19695326	1.00469209	0.00065241	5.4222556	0.03917785	0.02392117	0.64600514	0.69755896	0.06930947	9.6972447	0.969884	1.32509863	0.24412899	0.17250392	0.35533124
20/12/2019 19:00	7219.527817	128.81432	188.653906	1.01165796	40.15986498	2.49421545	13.50493128	88.40587476	0.0461722	0.01344004	0.03356017	47.2564518	0.85879476	2.76273353	1.86301439	1.57354927	8.69053734	0.16341009	4.35253023	43.52850586	476.100873	4.06469203	0.55517005	1.00574331	0.03286262	0.03298542	0.17056812	0.00208509	0.00541841	28.45732408	1.00637361	17.8151628	1.34364202	1.66280468	0.19525717	1.00337798	0.00065052	5.43120743	0.03964279	0.02365955	0.64958628	0.69143036	0.06966953	9.75536187	0.96122414	1.33000751	0.24110533	0.17146019	0.34918632
20/12/2019 20:00	7223.513521	128.9820825	188.6511943	1.00592212	40.11847884	2.49176332	13.51553928	88.53147332	0.04610651	0.01350079	0.03388346	47.12611566	0.86137232	2.77206934	1.86858962	1.56993185	8.68932784	0.16307601	4.34605138	43.60458134	477.263022	4.10916944	0.55639265	1.00637732	0.03431343	0.03441798	0.17252058	0.0020868	0.00543672	28.66543026	1.00637852	18.06024088	1.3460721	1.66195819	0.19653509	1.0038195	0.000652	5.41604067	0.03993997	0.02361735	0.65122825	0.69154954	0.06958174	9.79975358	0.95978626	1.30770698	0.24063398	0.1725617	0.33767547
20/12/2019 21:00	7237.290842	129.2538934	188.812768	1.00469078	40.27434589	2.50156904	13.53771846	88.84087918	0.04558139	0.01352475	0.0338226	46.71893209	0.85854692	2.77430914	1.86999745	1.56322095	8.69758471	0.16403067	4.34332926	43.70106924	483.4173185	4.10962051	0.55707309	1.0052906	0.03416175	0.03297192	0.17180296	0.00207659	0.00544111	28.76513063	1.00575263	18.2645388	1.35943269	1.67890311	0.19450128	1.00280614	0.00065338	5.42772964	0.04009702	0.0237261	0.65584748	0.70173801	0.06968184	9.69605442	0.96943529	1.31099642	0.24129986	0.17222599	0.3473203
20/12/2019 22:00	7226.781586	128.9793994	188.7777282	1.00574679	40.37285481	2.4991574	13.51770614	88.93708388	0.04592274	0.01352393	0.0337003	46.9193073	0.8545293	2.77455316	1.88395552	1.60093106	8.68560285	0.16373508	4.35409761	43.63691547	491.3483013	4.09987641	0.55556563	1.00573402	0.03610368	0.03295901	0.1709142	0.00207866	0.00543421	28.72574697	1.00624376	18.01852962	1.44991631	1.68057458	0.19348722	1.00327624	0.00065279	5.43240924	0.03946737	0.0237142	0.66040107	0.69780631	0.06965251	9.7101791	0.97423662	1.31201917	0.24090788	0.17166864	0.35159087
20/12/2019 23:00	7224.220806	129.1044577	188.381499	1.00576345	40.40314289	2.49792477	13.55381815	88.45773352	0.0464244	0.01349725	0.03371356	47.06821107	0.856155	2.7650154	1.91781029	1.57693425	8.66522782	0.16490117	4.34427682	43.58511431	487.0827391	4.07993419	0.55403996	1.00615964	0.03618272	0.03286852	0.17088308	0.0020777	0.00554271	28.59902204	1.00669006	18.00529315	1.43386997	1.67722355	0.19450807	1.00391266	0.00065329	5.42384042	0.03951558	0.02374617	0.65717638	0.70473869	0.06965479	9.75737877	0.97199708	1.31784559	0.24119596	0.17218516	0.3460408
21/12/2019 00:00	7220.593553	129.0959661	188.2224413	1.00567579	40.30481773	2.50137667	13.56809109	88.55935783	0.04620379	0.01346489	0.03400021	47.04837349	0.85448821	2.76414019	1.92382654	1.60139363	8.65742434	0.16536176	4.31978262	43.52476541	490.3483721	4.06394855	0.55228024	1.0056634	0.03539662	0.03292908	0.17142376	0.00207685	0.00542861	28.56412559	1.00638079	18.02166418	1.459919	1.6672166	0.19402142	1.00382458	0.00065311	5.41688626	0.03939164	0.02375296	0.65889878	0.71031312	0.0696091	9.77476202	0.97408641	1.31698017	0.24080313	0.17170304	0.35464398
21/12/2019 01:00	7209.860382	128.7701379	187.6181327	1.00705464	40.27104978	2.48340047	13.51950085	87.94750063	0.0464242	0.01343315	0.03386013	46.93245058	0.8487993	2.76699236	1.91815947	1.60545012	8.65017003	0.16529092	4.32515867	43.40748513	486.3649335	4.06024399	0.54978174	1.00689619	0.03405416	0.0329002	0.17118519	0.00207692	0.00544174	28.39704984	1.00730839	17.93977013	1.45552538	1.66642526	0.19319946	1.00463296	0.00065102	5.40803436	0.03913844	0.02395224	0.65411878	0.70314755	0.06920997	9.78311411	0.97557191	1.31279566	0.24020305	0.17126758	0.32809684
21/12/2019 02:00	7198.294148	128.43912	187.1644416	1.00582822	40.10979383	2.47027485	13.44494539	87.44155516	0.04581684	0.0133639	0.03372916	46.65984629	0.84826634	2.74858031	1.9105721	1.57267063	8.62716797	0.1635318	4.28813314	43.40084382	487.5613404	4.02217678	0.54640821	1.00599255	0.03392976	0.03279453	0.17102323	0.0020726	0.00543549	28.29075336	1.00818572	17.90852062	1.40271487	1.66108707	0.19279403	1.00483992	0.00065083	5.40184385	0.03927294	0.02374477	0.64971736	0.6984571	0.06871577	9.73457525	0.97069027	1.30643229	0.23829871	0.17024669	0.33650932
21/12/2019 03:00	7210.19988	128.4610891	187.9134428	1.00579177	40.19917747	2.47801849	13.50208312	87.71233837	0.04482449	0.01340025	0.03384586	46.49020821	0.85018548	2.76330885	1.92035268	1.56841795	8.61378528	0.16324373	4.29070022	43.55420539	490.1081986	4.06361179	0.5522268	1.00545498	0.03391403	0.03300688	0.17188176	0.00207302	0.0054729	28.45401046	1.00700882	17.90326218	1.40933616	1.65113344	0.19250582	1.00363065	0.00065096	5.395958	0.03987576	0.02380467	0.64856254	0.70318558	0.06942369	9.75336286	0.97066447	1.29214301	0.2385037	0.17040433	0.3368191
21/12/2019 04:00	7201.608709	128.6981044	188.2599565	1.00604583	40.15694324	2.4778441	13.53883275	87.74160248	0.04490894	0.01340483	0.03382342	46.67814927	0.85104234	2.75531964	1.91599304	1.56148883	8.60608131	0.16397915	4.21449348	43.47783612	495.2973388	4.0823746	0.5502514	1.00587509	0.03383076	0.0329223	0.17119766	0.00206874	0.00547027	28.34557212	1.00734225	17.88205509	1.41913902	1.65017478	0.19293428	1.00423752	0.00065152	5.39060712	0.04017518	0.02383316	0.64732434	0.69403307	0.0691601	9.72689815	0.97413209	1.32737109	0.23871435	0.16942791	0.35567552
21/12/2019 05:00	7194.132887	128.5227974	188.217616	1.00667601	40.08785863	2.47987247	13.5070436	87.57361697	0.0460998	0.01338415	0.03361549	46.54493336	0.85169807	2.76087429	1.91153299	1.57358998	8.57108325	0.16474249	4.22638814	43.46484516	495.2444072	4.06111539	0.54841903	1.00656493	0.03406369	0.03303332	0.17169668	0.00206927	0.00543396	28.17795699	1.00658299	17.76990144	1.4223125	1.64046301	0.19416929	1.00418396	0.00065044	5.3730188	0.04019865	0.02396588	0.64743406	0.69750556	0.06902875	9.74994861	0.97057435	1.32268102	0.24003645	0.16952346	0.35580525
21/12/2019 06:00	7197.52831	128.3687881	188.6639004	1.00644547	40.10806495	2.47830852	13.47979222	88.84013086	0.04543995	0.0133582	0.03362136	46.64075803	0.85054104	2.75152471	1.91889929	1.55697101	8.57748589	0.16501336	4.23681053	43.45026895	487.7045152	4.08830389	0.55121814	1.00531333	0.03404931	0.03144634	0.17232839	0.00207079	0.00545077	28.20887634	1.00674579	17.76967438	1.4176331	1.64211641	0.19253563	1.00446238	0.00064917	5.38768805	0.03994197	0.02394362	0.64756496	0.69087246	0.06948443	9.67460529	0.97059578	1.33168099	0.24005473	0.16966879	0.33872241
21/12/2019 07:00	7192.1842	128.2824867	188.1744005	1.00664718	40.06771833	2.47545284	13.42988623	88.5333472	0.04671203	0.01341243	0.03359794	46.50344066	0.85304895	2.75077567	1.91524915	1.54736754	8.61002094	0.16461222	4.22456871	43.39586278	493.3742016	4.06977768	0.55039887	1.00661254	0.03412378	0.03207427	0.17283654	0.00206642	0.0055164	28.1210684	1.00803058	17.68949303	1.4240898	1.64469197	0.19170563	1.00417435	0.00065034	5.36724744	0.03877966	0.02405161	0.64745772	0.68992411	0.06929626	9.70893775	0.96991218	1.31869129	0.24023331	0.16902538	0.3472199
21/12/2019 08:00	7175.758814	128.441358	188.1022253	1.0051401	40.06821973	2.46790142	13.42612738	87.60431832	0.045848	0.01339149	0.03356119	46.19910281	0.8526183	2.72904652	1.90643979	1.53325512	8.56530658	0.16512846	4.21166125	43.30540417	489.5252509	4.04840306	0.54706745	1.00531853	0.033979	0.03404919	0.17208292	0.00206803	0.00551707	28.14883423	1.00698392	17.64092937	1.45410383	1.64283346	0.19154629	1.00384956	0.00065003	5.35396655	0.03870769	0.02364549	0.6450636	0.69056209	0.06832395	9.71064021	0.96799749	1.31815099	0.23951818	0.17109836	0.34533376
21/12/2019 09:00	7185.626047	128.5386091	187.623087	1.00585351	40.07932306	2.4751378	13.44702089	87.94843746	0.04661229	0.01344319	0.03358013	46.15901825	0.85267659	2.73033038	1.90803734	1.53927008	8.56473081	0.16428368	4.23457577	43.28973249	474.8456234	4.05848353	0.54858597	1.00693396	0.03404388	0.03302205	0.17283129	0.00206468	0.00556093	28.34333043	1.00727558	17.67654593	1.46486697	1.64290522	0.19152333	1.00359891	0.00064986	5.3445862	0.0387764	0.02356856	0.64683533	0.67522944	0.06824991	9.671286	0.95802159	1.33001266	0.24017596	0.16969218	0.34407772
21/12/2019 10:00	7156.597173	128.1995114	187.5329947	1.00256551	39.91054645	2.46108816	13.37193218	87.15197894	0.04674139	0.01336324	0.03317925	45.59153105	0.8513888	2.73179375	1.90036941	1.55760622	8.51365473	0.16306904	4.20285336	43.05032972	487.8645952	4.0447844	0.54357569	1.00675774	0.03395389	0.0316958	0.17226502	0.00205702	0.00548435	28.25543964	1.00634412	17.56783084	1.44303222	1.64000673	0.19154874	1.00350097	0.00064545	5.32646509	0.03860839	0.02343071	0.64470632	0.6776372	0.06799657	9.64807684	0.95211761	1.32774027	0.23734599	0.16782775	0.33747358
21/12/2019 11:00	7187.421633	128.5103259	188.2085618	1.00100949	40.17525538	2.47556186	13.41870957	87.06999778	0.04797488	0.01339067	0.03331164	46.17176537	0.85472182	2.74471716	1.91213388	1.56586562	8.55721326	0.16340706	4.21140198	43.29151484	494.4974815	4.10684763	0.5464202	1.00939437	0.03437004	0.0328145	0.17385414	0.00206326	0.00546105	28.4200653	1.010207	17.69785344	1.38180667	1.64602808	0.19173829	1.00508004	0.00064818	5.33249127	0.03880352	0.02348099	0.64925832	0.68246765	0.06816947	9.71463068	0.95369732	1.33037889	0.23516365	0.16864805	0.35563603
21/12/2019 12:00	7186.933197	128.4798887	189.1753069	1.00476597	40.16205077	2.47716489	13.40495288	87.52738917	0.04781058	0.0134137	0.03325796	46.14989486	0.85901827	2.74465838	1.92034108	1.54725121	8.57120308	0.1629876	4.22613603	43.34738065	483.1850513	4.13740361	0.54653003	1.00569462	0.03409942	0.03308346	0.17384929	0.00206023	0.00545147	28.37061047	1.00702022	17.68244157	1.48221192	1.64335985	0.19210221	1.00263857	0.00064846	5.30310054	0.03865753	0.0232695	0.65370292	0.68149078	0.06787529	9.67978693	0.94778903	1.31679777	0.23521364	0.16976867	0.35296275
21/12/2019 13:00	7185.88477	128.6814044	188.1637068	0.99113171	40.1802765	2.47503012	13.46305762	87.16544129	0.04595506	0.01342094	0.03316255	45.86775548	0.85823408	2.75043167	1.92231929	1.52789165	8.56379061	0.16308759	4.22145791	43.38077978	474.2535056	4.11525932	0.5452034	1.00685514	0.03399029	0.03276113	0.17435132	0.002083	0.0054348	28.34248158	1.00800854	17.67688053	1.67370018	1.64474818	0.19108207	1.00315588	0.00064939	5.31441145	0.03854689	0.02334927	0.65757227	0.67652875	0.06786484	9.62255871	0.94670047	1.31357859	0.23551587	0.16945667	0.33732464
21/12/2019 14:00	7170.499867	128.1067569	187.4461773	0.99050495	39.86785571	2.46451757	13.39771	86.08061313	0.045678	0.01342123	0.03314226	45.64950476	0.85145348	2.74747899	1.90414439	1.51489096	8.53696406	0.16300778	4.1331503	43.06997926	487.9415778	4.06414102	0.53933206	1.00602175	0.03387056	0.03271966	0.1727602	0.00206414	0.00538791	28.2825192	1.00717392	17.62277704	1.40337963	1.6334331	0.19091843	1.00319379	0.00064866	5.30319331	0.03859973	0.02325065	0.65208124	0.67668675	0.06762017	9.69746964	0.94783727	1.3094049	0.23579402	0.1696759	0.31602308
21/12/2019 15:00	7180.563738	128.2019932	187.6940652	0.99067766	40.08716692	2.47010273	13.42614822	86.18262046	0.04572152	0.01344457	0.03316031	45.58228215	0.8542722	2.74845151	1.90790228	1.53193947	8.54757178	0.16351889	4.17078557	42.98480356	479.8262834	4.08244783	0.54015698	1.00725771	0.03392545	0.03275634	0.17265625	0.00206406	0.00539914	28.52268029	1.00751591	17.66364368	1.36602793	1.6357322	0.19188674	1.00400127	0.00064604	5.32138478	0.03863651	0.02318733	0.65015516	0.67704272	0.06781535	9.67033031	0.95082949	1.3050794	0.23570409	0.16983576	0.35848402
21/12/2019 16:00	7178.340703	128.2168184	187.6956325	1.00620744	40.11005005	2.46382585	13.43546546	86.28872338	0.04587732	0.01343221	0.03315284	45.64739363	0.85364071	2.79692662	1.90603776	1.49690736	8.56237878	0.1638655	4.16100834	43.10210616	487.8420021	4.09693555	0.54106059	1.00676445	0.03393939	0.03266292	0.17201583	0.00207024	0.00538044	28.52486388	1.00654844	17.69209789	1.42198994	1.63441423	0.1919458	1.00316162	0.00064653	5.31501439	0.03868995	0.0231447	0.65060775	0.67911107	0.06810528	9.73470058	0.95084569	1.30637625	0.23499212	0.16970963	0.33897504
21/12/2019 17:00	7180.258502	128.1270047	187.8706728	1.00554741	40.1036265	2.46469706	13.42518407	85.97197285	0.04673956	0.01343325	0.0331542	45.48158295	0.85245157	2.79443895	1.90526287	1.49840549	8.54191422	0.16352163	4.14985339	42.95982069	491.3463286	4.11270639	0.54302182	1.00606767	0.03394641	0.0325693	0.17096836	0.00207097	0.00538379	28.53202671	1.00614814	17.72411598	1.4788791	1.63544914	0.19126062	1.00324461	0.00064603	5.31664744	0.03868643	0.02318295	0.65244329	0.67384855	0.06813118	9.69936334	0.95003794	1.30551465	0.23430692	0.16864048	0.35544459
21/12/2019 18:00	7193.989497	128.2244807	187.4500059	0.99022691	40.11617595	2.46469803	13.44321063	85.07994493	0.04638728	0.01345344	0.03329019	45.54876164	0.85135237	2.80075223	1.89088694	1.5163895	8.56041645	0.16376163	4.13850134	42.96385973	482.5779391	4.11465846	0.54325605	1.00670953	0.03403311	0.0326979	0.17037802	0.00207291	0.00537297	28.43195343	1.00735153	17.7186309	1.55431274	1.62777411	0.19064787	1.00421439	0.00064669	5.31575962	0.03868362	0.0231242	0.65314409	0.67491333	0.06813893	9.72016784	0.95156322	1.30696629	0.23474314	0.16870724	0.33715663
21/12/2019 19:00	7192.256565	128.0614068	187.4115236	0.99272582	40.05074384	2.46842791	13.43199507	85.22638807	0.0456709	0.01346022	0.03326568	45.41575548	0.85253857	2.80664555	1.89162832	1.50864041	8.559267	0.16260473	4.10007166	42.94011896	492.3982943	4.11479738	0.54051186	1.00665425	0.03402663	0.03267762	0.16965461	0.00206519	0.00533067	28.44985436	1.00702475	17.75231596	1.55641026	1.62387149	0.19021472	1.00317004	0.00064664	5.3021147	0.03869414	0.02312695	0.6537627	0.67318089	0.06809334	9.711045	0.94737775	1.29225425	0.23353444	0.16933016	0.32391039
21/12/2019 20:00	7192.261193	128.0978198	187.7112834	1.00071637	40.15004414	2.47237534	13.41296237	85.23991744	0.04741976	0.0134814	0.03323103	45.42333134	0.85316826	2.81263446	1.88779317	1.49861401	8.54875609	0.16215631	4.10125932	42.84300892	483.8551626	4.12754294	0.54113776	1.00731162	0.03403926	0.03266552	0.17043406	0.00206536	0.0053313	28.49649534	1.00790623	17.75910292	1.61135125	1.62440258	0.19000666	1.00443476	0.00064516	5.30457664	0.03879892	0.02308278	0.65533359	0.67433392	0.06803396	9.7627787	0.952932	1.30022511	0.23347743	0.17051814	0.35291612
21/12/2019 21:00	7193.395254	127.97643	187.5866762	1.00333618	40.15534298	2.4779433	13.40799976	85.21678882	0.04751697	0.01349251	0.03323383	45.47748268	0.8491346	2.82472495	1.88784932	1.48011334	8.57346678	0.17243736	4.08666979	42.97493087	489.5530219	4.14395796	0.5415865	1.00653803	0.03400978	0.03260711	0.16929474	0.00207991	0.0053434	28.59182824	1.00750024	17.7602019	1.59162111	1.62500229	0.18997388	1.00354959	0.00064554	5.30150571	0.03869891	0.02302464	0.65547876	0.67971594	0.06807053	9.67660332	0.95353115	1.29987768	0.2331916	0.17080599	0.34952726
21/12/2019 22:00	7190.367712	128.0299372	187.7800669	1.00129535	40.17789576	2.47581019	13.39494652	85.56438353	0.04614671	0.01344456	0.03327168	45.5587427	0.8516757	2.81922687	1.88686161	1.48401252	8.57281999	0.16541647	4.09144842	42.97200453	488.2570627	4.13336623	0.54163197	1.00889373	0.03407128	0.03267377	0.16899107	0.00208452	0.00533192	28.54443962	1.00842991	17.74302214	1.61445113	1.62592037	0.19117851	1.00436375	0.00064473	5.30102842	0.03880036	0.02291621	0.6548675	0.67164618	0.06802649	9.73207807	0.95436886	1.3065694	0.23414252	0.17071238	0.33801566
21/12/2019 23:00	7186.955311	128.2303319	187.5809406	1.004975	40.07194486	2.47436907	13.40294136	85.43292601	0.0464133	0.01353241	0.03327322	45.49941621	0.85934973	2.81091409	1.8807131	1.48938723	8.5656283	0.16567027	4.08096283	43.05748291	488.1638241	4.12307549	0.54306977	1.00766079	0.0340329	0.03266816	0.1687671	0.00208385	0.00533287	28.52183017	1.00850299	17.74035582	1.64652439	1.63192492	0.1924744	1.00387148	0.00064457	5.30306346	0.03882986	0.02272659	0.65423512	0.67302501	0.0680254	9.69613871	0.95566012	1.30229801	0.23680675	0.17068778	0.33447656
22/12/2019 00:00	7191.188703	128.098122	187.444522	1.0058026	40.01009815	2.46202503	13.39024608	85.33101326	0.04632201	0.01359546	0.03326547	45.52590886	0.8603569	2.81405737	1.8727315	1.47888379	8.55857139	0.16333528	4.08864936	43.03951756	487.6512791	4.10254589	0.54287761	1.00775586	0.03409939	0.03205806	0.16831078	0.00208225	0.00534952	28.47513998	1.00877556	17.74229883	1.70313987	1.62827386	0.19307041	1.00455849	0.00064659	5.32350009	0.03880004	0.02291893	0.65274061	0.68207112	0.06819255	9.79354743	0.9584148	1.30956057	0.24099247	0.17039727	0.3549858
22/12/2019 01:00	7186.783512	128.0431148	187.2619235	1.00529607	40.04370781	2.46506405	13.43656231	84.9491693	0.04630745	0.01364695	0.03335358	45.60273741	0.85955593	2.81435417	1.87232121	1.49619956	8.58896151	0.16304807	4.1192973	43.09860136	488.6044882	4.08222062	0.54277163	1.00727315	0.03424599	0.03251939	0.16813622	0.00208025	0.00534292	28.4149874	1.0088439	17.72944805	1.7000232	1.62459814	0.19145049	1.00460209	0.00064555	5.32394376	0.03875105	0.0228173	0.65126801	0.67989989	0.06830898	9.7449192	0.95417297	1.31592135	0.24156767	0.1702616	0.31805564
22/12/2019 02:00	7194.948419	128.3402069	187.7497856	0.99979659	40.06928549	2.47690427	13.46883221	85.57921578	0.04497837	0.0140217	0.0335892	46.39553981	0.85940382	2.82335313	1.87971159	1.51183207	8.60233477	0.16239902	4.18820364	42.97739383	481.0246477	4.10034332	0.54495467	1.00750565	0.03434118	0.03256082	0.16858519	0.00208366	0.00551146	28.46848999	1.00865908	17.75098167	1.71014707	1.6344524	0.19172202	1.00536019	0.00064569	5.32550436	0.03881921	0.02296352	0.65084033	0.67298163	0.06826529	9.75660392	0.95476004	1.31336174	0.244255	0.17021756	0.3326577
22/12/2019 03:00	7195.142789	128.132989	187.8915084	1.00393968	40.04539604	2.47722939	13.43347249	85.88045866	0.04486098	0.01398387	0.03358817	46.47235975	0.85850892	2.82675134	1.88787609	1.50804293	8.65435654	0.16031492	4.20597853	43.03704413	485.8571457	4.11061687	0.54423401	1.00668179	0.03413005	0.03258049	0.16911215	0.00207895	0.00548454	28.47685416	1.00751202	17.74806682	1.712106	1.63653835	0.19026832	1.00438358	0.00064442	5.32945527	0.0387039	0.02303007	0.65103862	0.67628843	0.06822073	9.8091447	0.95239611	1.30732606	0.24364679	0.16927791	0.34842709
22/12/2019 04:00	7187.002519	128.2350527	187.9006694	1.00671228	40.0417921	2.47947542	13.45057615	85.65579025	0.04451219	0.0139833	0.03356176	46.61832186	0.85746664	2.80428954	1.88790424	1.51638506	8.64959431	0.16069094	4.18866898	43.03667673	485.3612353	4.13494482	0.5413427	1.00712807	0.03413223	0.03193933	0.16900548	0.00207281	0.0054759	28.47382745	1.00791267	17.72566589	1.7147938	1.63513883	0.1901061	1.00410709	0.00064682	5.31921609	0.03857797	0.02291988	0.65069846	0.67588398	0.0682534	9.80868193	0.95085208	1.30909407	0.24417332	0.16808677	0.34033759
22/12/2019 05:00	7189.394325	128.0634667	188.2751676	1.00693273	40.19564118	2.4800416	13.4476458	86.16973448	0.04434478	0.01405581	0.03359685	46.98931214	0.85752472	2.80591916	1.89518794	1.52426621	8.65919671	0.16085359	4.17971475	42.99711582	476.7118982	4.20263313	0.54154038	1.00630436	0.03417937	0.03233113	0.16949848	0.00209188	0.00550147	28.62215948	1.00747667	17.74065205	1.72115301	1.64852301	0.19054458	1.00448066	0.00064377	5.31588737	0.03868153	0.02306143	0.65106785	0.67743495	0.0680574	9.79205302	0.95148342	1.30972968	0.2449287	0.16870147	0.34430552
22/12/2019 06:00	7188.133707	128.088805	188.4153614	1.00774267	40.22723018	2.47380363	13.4804024	85.91017187	0.04590673	0.01422343	0.03351829	47.02362198	0.85820865	2.80083315	1.89242046	1.51812048	8.62473666	0.1614402	4.16950526	43.11679119	475.7044267	4.20750495	0.54011123	1.00775047	0.03427176	0.03241206	0.1690415	0.00208981	0.0054643	28.60152958	1.00791485	17.74777143	1.71870107	1.64616514	0.19072931	1.00498519	0.00064642	5.32002744	0.03873385	0.02316111	0.65064118	0.67850813	0.0682636	9.74092448	0.95312562	1.30917605	0.24309593	0.16893019	0.34647822
22/12/2019 07:00	7182.451135	128.1616579	188.1269638	1.00724358	40.18747895	2.4750261	13.44476089	85.99403251	0.04568543	0.01426189	0.03359238	47.04897124	0.85950562	2.79734658	1.88486416	1.52508862	8.62861692	0.16164546	4.1131755	42.92221747	484.0198877	4.19393141	0.5410625	1.00777991	0.03417413	0.03228776	0.16894523	0.00207779	0.00540282	28.44759008	1.00856214	17.72552226	1.7137111	1.63965258	0.19012021	1.00503193	0.00064904	5.30325798	0.03868004	0.02301792	0.6501736	0.6697422	0.06819204	9.76454108	0.95062341	1.30299671	0.24322218	0.16920896	0.34393558
22/12/2019 08:00	7204.778635	129.4765595	190.2548487	1.00572563	41.25584092	2.50071996	13.48552986	86.6655356	0.04639541	0.01435426	0.03387421	47.03547055	0.86213386	2.81363633	1.8981132	1.5248392	8.73479055	0.1621533	4.17175966	43.30051752	482.1213479	4.22121712	0.54408969	1.00634467	0.03419444	0.03252917	0.17084883	0.00208648	0.00543125	28.63696646	1.0064514	17.78163504	1.72329105	1.64362804	0.190636	1.00304731	0.00064922	5.33351348	0.03853985	0.02313376	0.65566426	0.6757623	0.06838176	9.76146894	0.9502503	1.32236801	0.24385307	0.16911861	0.36216961
22/12/2019 09:00	7204.211357	129.5672377	189.201195	1.00657537	41.09600817	2.49253904	13.39212167	86.64711774	0.04652549	0.01414991	0.0338128	47.055884	0.85941721	2.82166774	1.88560923	1.49274969	8.72070012	0.16130556	4.14407993	43.34477968	482.5538079	4.18752735	0.543967	1.0067479	0.03428299	0.03234437	0.17035619	0.00207993	0.00537946	28.7067584	1.00714815	17.76933763	1.7100398	1.64945436	0.19012932	1.00328476	0.00065159	5.32821573	0.03874157	0.02275209	0.65515003	0.67052062	0.06843895	9.68313013	0.94878329	1.31855469	0.24286901	0.16865798	0.32990531
22/12/2019 10:00	7209.739314	129.8111384	189.0681993	1.00660016	41.06933204	2.49693378	13.43782481	86.50261954	0.04654974	0.01416613	0.03385286	47.16522547	0.85985966	2.81958264	1.88301684	1.50277001	8.69831107	0.1625953	4.15101764	43.40513599	483.4662318	4.2170494	0.54439123	1.00758759	0.03423991	0.03245791	0.17136057	0.00208462	0.00542914	28.766535	1.00798541	17.80424822	1.64720116	1.64783224	0.18946814	1.0040033	0.00064967	5.34382461	0.03875943	0.02277328	0.655135	0.67370427	0.06843665	9.77331543	0.94865199	1.31984086	0.24269093	0.16843281	0.34607503
22/12/2019 11:00	7214.325178	130.0963291	189.8019053	1.00576748	41.22519788	2.50046684	13.42859384	86.55035568	0.0467613	0.01422428	0.03383379	46.86990116	0.85798731	2.80109961	1.88896917	1.50491916	8.78902373	0.16259368	4.15852904	43.58582465	481.9432019	4.22224433	0.54655148	1.00708049	0.03421771	0.03254777	0.17115606	0.00208324	0.00542695	29.04544491	1.00793233	17.79098435	1.62206205	1.6566098	0.18953569	1.00375847	0.00065078	5.34517484	0.03879235	0.02292893	0.65433268	0.67469699	0.06853973	9.70344129	0.94882832	1.31991468	0.24356995	0.16745683	0.33290272
22/12/2019 12:00	7217.334084	130.1053789	189.2354201	1.00721355	41.15092017	2.48885154	13.44771414	86.86958414	0.04664927	0.01425396	0.03371105	46.60427126	0.86237555	2.7964401	1.88976838	1.48698605	8.78652852	0.16347123	4.1663025	43.45016296	483.1032163	4.2185687	0.54715572	1.00850108	0.03419416	0.03251596	0.17091527	0.00208731	0.00540772	28.98979296	1.0087731	17.79459904	1.64067106	1.65467585	0.19053	1.00531238	0.00065119	5.30727144	0.03908336	0.0229437	0.65391389	0.67581744	0.06849427	9.80286847	0.94916989	1.3267032	0.24524001	0.16771082	0.34859653
22/12/2019 13:00	7218.043827	130.2228724	189.122593	1.00627907	41.08720994	2.49723222	13.46881858	86.60431742	0.04547539	0.01417847	0.03369415	46.47706742	0.86166077	2.79605316	1.90226887	1.48697432	8.76278516	0.16363779	4.15684132	43.39043638	480.7613053	4.22660793	0.54428891	1.00760296	0.0342535	0.0326133	0.17093295	0.00209203	0.00541648	28.96661637	1.00813337	17.78094335	1.61705474	1.65535114	0.1899744	1.00472941	0.00065001	5.30397809	0.03908482	0.02294203	0.651975	0.67382986	0.06827037	9.86468397	0.94918839	1.32962128	0.25051488	0.16736268	0.3399387
22/12/2019 14:00	7210.914971	130.3652649	188.834929	1.00568202	41.03047303	2.49235301	13.4576162	86.53665277	0.04535278	0.01420229	0.03366141	46.3761046	0.861055	2.80139571	1.90725595	1.47910252	8.75366365	0.16357593	4.15636555	43.26874225	484.4826897	4.21154311	0.54314579	1.00689743	0.03422097	0.03257184	0.1708072	0.00208646	0.0053883	28.72497762	1.00772527	17.76831503	1.56411796	1.66112247	0.19011113	1.00365595	0.00064941	5.29380321	0.03918885	0.02287448	0.65175453	0.66668907	0.06850554	9.90614034	0.94741322	1.33335252	0.250855	0.16692726	0.31486938
22/12/2019 15:00	7208.363971	130.2118375	188.4618764	1.00570538	41.08729231	2.4889938	13.48085661	86.60437666	0.04549172	0.01425319	0.03362282	46.44782899	0.86153199	2.7989772	1.91570282	1.48760815	8.73232037	0.16389957	4.12239579	43.31582884	486.3316486	4.19834183	0.54399649	1.00659011	0.03421832	0.03245624	0.17042378	0.00208439	0.00545545	28.67430007	1.00746944	17.76727853	1.5489265	1.65131649	0.19033533	1.00340728	0.00064839	5.28415864	0.03934346	0.02298064	0.65122709	0.677133	0.06843165	9.82857327	0.94652595	1.33413821	0.25253845	0.16755794	0.33497005
22/12/2019 16:00	7223.37093	130.4558984	189.5899952	1.00670582	41.18183648	2.49687549	13.53598378	86.80280676	0.0456956	0.01442325	0.03375901	46.54431827	0.86055052	2.78879161	1.92617055	1.48594439	8.79753743	0.16399058	4.14472154	43.3491807	484.967244	4.21917631	0.54700579	1.00674047	0.03426817	0.0324834	0.17094594	0.00208489	0.00548216	28.81647651	1.00713468	17.8104356	1.57159304	1.6591156	0.19092498	1.00312093	0.00065362	5.2997513	0.03931747	0.0230478	0.654404	0.66876978	0.06873049	9.91024236	0.94714952	1.33941207	0.2524688	0.16703586	0.30368665
22/12/2019 17:00	7259.070714	130.3994396	189.7058328	1.0048112	41.38182019	2.50146968	13.53431433	86.9372271	0.04596594	0.01470453	0.03386958	46.64350671	0.86076444	2.80061021	1.91923979	1.4765899	8.804087	0.16416946	4.13726635	43.61020789	491.0011668	4.18634852	0.54648583	1.00475365	0.03445919	0.0324746	0.17161112	0.00209191	0.00546273	28.84117242	1.00627687	17.89161921	1.54131517	1.66385933	0.19076895	1.00261451	0.00065297	5.31220958	0.03917596	0.0230828	0.65161051	0.67196544	0.06921188	9.92983259	0.95072859	1.33546119	0.25087208	0.16706138	0.3517207
22/12/2019 18:00	7354.006786	131.0439477	192.0410782	1.00587066	41.79659612	2.51624213	13.6140921	87.20514334	0.04546674	0.01470161	0.0340662	46.63640667	0.87320303	2.81045026	1.92511648	1.47189347	8.840466	0.16733352	4.16796578	43.49218402	489.3303657	4.18396407	0.54574429	1.00375186	0.03489053	0.03281444	0.17120044	0.00210103	0.00551054	28.88585284	1.00753132	18.14881606	1.61676287	1.67050051	0.19370388	1.00318648	0.000652	5.36871946	0.03934956	0.02325004	0.65075664	0.67952598	0.07007127	9.91150807	0.95515368	1.34928364	0.25069112	0.16798817	0.3153185
22/12/2019 19:00	7403.365855	131.5998534	192.2677169	1.00351634	41.94319793	2.51230983	13.65406021	87.40059706	0.04583852	0.01484028	0.0343368	46.48469074	0.87621721	2.81853046	1.93670439	1.47545653	8.83532523	0.16660428	4.15600714	43.80455086	493.9982592	4.19584397	0.54909334	1.00159139	0.03528025	0.03297797	0.1722299	0.00211	0.0055247	28.84275306	1.00751626	17.8912807	1.58360208	1.67014173	0.19470585	1.00093025	0.00065361	5.36286508	0.03943998	0.02337381	0.65278072	0.68681648	0.06975444	9.9487931	0.95142697	1.35832886	0.24911854	0.16931515	0.34697485
22/12/2019 20:00	7439.010936	132.6813356	194.9266847	1.00590178	42.0528765	2.52963015	13.7537626	87.98404117	0.04665175	0.0149132	0.03436829	46.91683655	0.87790973	2.82390562	1.94391456	1.47346381	8.83135575	0.16688634	4.15841028	43.91645518	491.5409418	4.18364072	0.55314675	1.00452405	0.0353576	0.03320585	0.17228011	0.00211354	0.00554149	28.99753145	1.00899996	17.4697834	1.62436288	1.68232566	0.19419685	1.00312738	0.00065847	5.36724183	0.03958469	0.02344653	0.6554652	0.68107339	0.06930894	9.89577599	0.95081211	1.35779595	0.24939058	0.16972815	0.34915119
22/12/2019 21:00	7435.521132	133.0718574	197.4690366	1.00500259	42.18867939	2.54393831	13.74060528	88.05657812	0.04683346	0.01498636	0.03443572	47.25620674	0.8777333	2.83923546	1.93697591	1.4646057	8.8573322	0.16774834	4.16040041	43.87246826	493.3080726	4.20037686	0.55131753	1.00308945	0.03539338	0.0331185	0.17434586	0.00211138	0.00561328	29.35808924	1.00762869	17.42721804	1.64962713	1.68325097	0.19509595	1.002107	0.00065893	5.36546134	0.03952084	0.02330019	0.66051953	0.681517	0.06965333	9.84658013	0.94649149	1.36258747	0.25078556	0.16915922	0.35859526
22/12/2019 22:00	7439.680653	132.6393134	197.002758	1.00667566	42.20107882	2.55029979	13.77141356	88.25486998	0.04744202	0.014962	0.03437744	47.85574321	0.87989763	2.85689475	1.92931572	1.4649201	8.89419945	0.16611182	4.19709582	44.05082502	491.492345	4.20921519	0.55367163	1.00464567	0.03550374	0.03309691	0.17347542	0.00211041	0.00554221	29.28519523	1.00701631	17.37794371	1.67977787	1.68341344	0.19419785	1.00360178	0.00065868	5.38612102	0.04006705	0.02322139	0.6509796	0.68398091	0.06979716	9.83761543	0.9487526	1.37566387	0.25125829	0.1705078	0.33813187
22/12/2019 23:00	7431.582293	132.3290391	196.9319652	1.00592404	41.94327522	2.54685641	13.72983038	87.94104182	0.04718874	0.01492664	0.03429009	47.30136488	0.87891205	2.84004892	1.92438209	1.4663477	8.87626425	0.16598098	4.2015121	44.07078777	496.2749797	4.19470666	0.55315149	1.00477263	0.03540683	0.03296436	0.17358616	0.00210681	0.00553971	29.1555891	1.00661599	17.55877727	1.66222671	1.68084866	0.19439377	1.00289547	0.00066183	5.36480778	0.04007165	0.02330833	0.65133198	0.68096574	0.06982495	9.92180567	0.94731342	1.36383437	0.25149294	0.17081905	0.3335413
23/12/2019 00:00	7508.902556	132.3069884	196.2867137	1.00403964	41.95431343	2.54017543	13.81048519	88.04616921	0.04734012	0.01491768	0.03444118	47.47339996	0.87550598	2.855463	1.9353218	1.46932365	8.91580504	0.16655852	4.26875543	44.31982162	504.5279322	4.20353018	0.55734799	1.00208785	0.03565861	0.0332943	0.17344787	0.00211293	0.00553454	29.19567624	1.00373899	17.78422644	1.70808833	1.68340584	0.19263073	1.0007307	0.00066342	5.40811067	0.03934654	0.02359936	0.65265635	0.6775692	0.06976079	9.92247707	0.95653384	1.36287767	0.2492729	0.17148706	0.35355502
23/12/2019 01:00	7563.173452	134.0069896	196.913686	1.0033575	42.28546675	2.56230868	13.8456022	88.19998516	0.04669778	0.01491772	0.03443436	47.48370825	0.87716341	2.86956023	1.94768722	1.47538157	8.93821905	0.16641842	4.21989921	44.21694035	494.1892334	4.20329912	0.55731505	1.00167335	0.03606429	0.03337755	0.1725531	0.00211777	0.00552771	29.21653213	1.00386594	17.47779151	1.70880519	1.68411802	0.19246615	1.0014446	0.00066447	5.43339416	0.03913976	0.0235935	0.6589364	0.68724739	0.07085889	10.07859953	0.95756449	1.37333362	0.24912803	0.17162777	0.35137725
23/12/2019 02:00	7607.28384	134.1653588	196.6118108	1.00078847	42.40565792	2.55984063	13.86857348	89.5157492	0.04750615	0.01512076	0.03441913	47.53222995	0.87884547	2.86772915	1.94109573	1.49121663	8.99538316	0.16553755	4.26636706	44.32101571	492.9035146	4.19182876	0.56049673	0.99991368	0.03616762	0.03311074	0.17276929	0.00212761	0.00553393	29.5664993	1.00252732	17.5496014	1.72177612	1.68202845	0.19210129	0.99953311	0.00066186	5.46751559	0.03910452	0.02360657	0.66183756	0.69532243	0.07130316	10.02828192	0.9583648	1.37068603	0.24833411	0.17052512	0.35417445
23/12/2019 03:00	7607.383785	134.5398858	197.5122064	0.9976075	42.41318054	2.57321871	13.95022728	89.79584244	0.04638906	0.0152013	0.03454524	47.50602047	0.84702548	2.85441808	1.94763034	1.50530095	8.98434088	0.16634359	4.25473518	44.54386262	490.3576891	4.20658132	0.56072596	1.0030867	0.03665028	0.03309645	0.17160978	0.00212633	0.00551632	29.52394898	1.00691079	17.44581457	1.72474297	1.69197305	0.19235019	1.00472302	0.00066439	5.46918874	0.03927214	0.0235997	0.66430193	0.68491068	0.07111371	10.08972029	0.96575848	1.37739345	0.24969312	0.16964303	0.36772362
23/12/2019 04:00	7600.493681	134.0760678	197.0923246	0.99821967	42.35555343	2.56502429	13.88464711	89.52482062	0.04662367	0.01522559	0.03439694	47.49065185	0.84453467	2.85932375	1.94359306	1.48509279	8.97006939	0.16642339	4.22465502	44.46558724	480.4508553	4.1850429	0.55929408	1.00103777	0.03664394	0.03303372	0.1714734	0.00212678	0.00551642	29.41116459	1.00315946	17.44524133	1.73688268	1.68850677	0.1929448	0.99987171	0.00066266	5.48672606	0.03920179	0.02385648	0.66356518	0.68676757	0.07136035	10.04069944	0.95860605	1.3783028	0.24864465	0.16553164	0.35176986
23/12/2019 05:00	7582.911048	133.6343527	196.2318886	0.99730455	42.04127898	2.55533022	13.83015018	89.1139363	0.04673666	0.01483623	0.03427797	47.41461246	0.85547666	2.85351044	1.9332043	1.48727766	8.958498	0.1663724	4.20962294	44.88799054	477.935707	4.16014854	0.55166287	1.0024461	0.03681739	0.03305974	0.17099955	0.0021251	0.00549109	29.43440997	1.00422316	17.42550655	1.74221665	1.69498765	0.19191448	1.00057198	0.00066348	5.46317467	0.03914703	0.02382641	0.66208132	0.68979916	0.07079521	10.06620229	0.96830731	1.36851089	0.24919104	0.16044104	0.3696573
23/12/2019 06:00	7575.810222	132.9507887	196.0779607	1.00352453	41.99913655	2.55240541	13.78708957	89.02830131	0.04638909	0.01459759	0.03411784	47.96417688	0.85713303	2.85496345	1.93542562	1.52748028	8.96061519	0.16506185	4.22428044	44.34019851	482.6021119	4.17117866	0.55233986	1.00440032	0.0368786	0.03313485	0.17096279	0.00211925	0.00549788	29.28450881	1.00676983	17.41715081	1.73513219	1.68489967	0.19109096	1.00227705	0.00067369	5.45557661	0.03902245	0.02379991	0.66084035	0.68753656	0.07052856	9.98855097	0.97239101	1.37063372	0.2486327	0.15615259	0.36390522
23/12/2019 07:00	7507.132824	132.3760355	195.5893607	1.00435416	41.9838995	2.54535344	13.71879571	88.36383117	0.04644263	0.01444039	0.03408673	47.82928744	0.84644565	2.83901346	1.92147979	1.49984726	8.88108927	0.1641415	4.17279968	44.13529154	477.602774	4.18788982	0.54875876	1.00648138	0.03647022	0.03287765	0.17079403	0.00211092	0.00552165	29.269554	1.00766463	17.31764064	1.71486359	1.6727144	0.18948941	1.00377183	0.00066507	5.39920015	0.03906042	0.02363435	0.65047554	0.67953946	0.06975473	9.87030352	0.98261467	1.35322291	0.24901668	0.15424301	0.33785422
23/12/2019 08:00	7541.512715	132.63625	195.6816675	1.00228405	42.07653714	2.55438284	13.77962364	88.71050458	0.04600885	0.01446104	0.03404307	48.11402344	0.84579183	2.85361319	1.93194734	1.50466567	8.89193784	0.16358434	4.20279296	44.27587094	473.0099679	4.21945472	0.55017646	1.00516512	0.03695016	0.03287849	0.172204	0.00210972	0.00553871	29.40871097	1.00693069	17.36254333	1.72097403	1.67060368	0.1908298	1.00329004	0.00066897	5.3956364	0.03915225	0.0236675	0.65076402	0.68417201	0.06981156	9.94452378	0.9822078	1.35826235	0.24819742	0.15354007	0.35082539
23/12/2019 09:00	7562.623975	133.1888261	195.3115394	1.00049465	42.12023964	2.54986381	13.78943232	88.90190309	0.04559684	0.01451243	0.03433504	48.32299589	0.84728183	2.85814142	1.93934272	1.51357172	8.88895104	0.1639382	4.23320186	44.30208957	470.1815123	4.19885069	0.55011471	1.00455769	0.03714405	0.03280447	0.17122334	0.00211304	0.00553084	29.39893837	1.00733074	17.42053381	1.72174573	1.67152923	0.19022425	1.00279902	0.00067268	5.40024439	0.03855292	0.02350842	0.6498453	0.69103212	0.07009171	9.95179995	0.97980603	1.34294178	0.24944682	0.15475481	0.33653103
23/12/2019 10:00	7562.465339	133.4680372	196.0786655	1.00239633	42.27497903	2.55665372	13.7953498	89.41030527	0.04565182	0.01457228	0.03439451	48.1239087	0.84763704	2.85155652	1.94662123	1.52274742	8.89488299	0.16471306	4.23690891	44.41059928	473.0821789	4.22383992	0.54998784	1.00688321	0.03721464	0.03277106	0.17184485	0.00211272	0.0055544	29.43765058	1.00668613	17.44127341	1.72376305	1.67171648	0.19059006	1.00321481	0.00066812	5.39521445	0.03840266	0.02366063	0.65307559	0.68825445	0.07035461	9.94401728	0.97941405	1.34399136	0.25045959	0.15385398	0.36593626
23/12/2019 11:00	7558.741102	133.4095794	196.0962305	0.99968826	42.27234022	2.55258413	13.83943893	88.98893845	0.04632286	0.01453888	0.0344946	48.11614051	0.83570387	2.861685	1.94357842	1.54403261	8.88782654	0.16413822	4.23069492	44.38794772	477.6024187	4.21767405	0.54217089	1.00572654	0.03694279	0.03322634	0.17259001	0.00210985	0.00555628	29.44035809	1.0074218	17.50122039	1.69451364	1.67305704	0.19013616	1.00339621	0.0006704	5.3964705	0.03790812	0.02362247	0.65536739	0.69126259	0.07020396	9.93378036	0.97464706	1.33731754	0.24935809	0.15411196	0.36318581
23/12/2019 12:00	7584.788947	133.6054675	196.7789151	0.99960425	42.31216414	2.56289456	13.81874807	89.23602631	0.04663197	0.0145431	0.03454925	48.34746848	0.83507593	2.87337123	1.94886409	1.52891981	8.90567885	0.16416954	4.24477876	44.35355266	473.8135839	4.22586739	0.53903421	1.0043272	0.03693972	0.03341166	0.17223795	0.00210991	0.00556531	29.4353365	1.00630889	17.4860488	1.69987126	1.67732476	0.19096328	1.00243623	0.00066686	5.43940877	0.03776334	0.0236185	0.65283407	0.68689708	0.07027918	10.07644626	0.97677395	1.33346815	0.24937917	0.1512209	0.3381162
23/12/2019 13:00	7587.368283	133.5804628	196.1070551	0.99683741	42.39328667	2.56396251	13.88220262	89.3783347	0.04634425	0.01435334	0.03458305	48.58576132	0.8355842	2.91649206	1.94896111	1.51710488	8.90593664	0.16502098	4.22706562	44.40414289	473.6872439	4.20084443	0.53868887	1.00360641	0.03692803	0.03336839	0.17128867	0.00210658	0.00561748	29.41149134	1.00778366	17.46502487	1.69335189	1.67732462	0.19126041	1.00235907	0.00066904	5.43754325	0.03807597	0.02358198	0.65224005	0.68606788	0.06984119	10.06689685	0.97915188	1.33931599	0.25104114	0.15644156	0.35574655
23/12/2019 14:00	7583.944691	133.9760243	196.3837019	1.00676098	42.37707268	2.57150285	13.98455466	89.6969507	0.04646962	0.01436546	0.03451716	48.44953401	0.83228485	2.91454716	1.95523325	1.53992278	8.92441899	0.16514342	4.24605676	44.47893477	475.1845468	4.19665222	0.54044632	1.00741462	0.03701505	0.03325998	0.17264767	0.00210876	0.00597292	29.50270702	1.00588983	17.34975253	1.68229121	1.67209476	0.19216359	1.00154384	0.00066989	5.44576351	0.03813658	0.02368414	0.65228895	0.69442	0.06995096	10.09348392	0.97483713	1.33988345	0.2507745	0.1577973	0.36262661
23/12/2019 15:00	7595.044396	133.5781356	196.7292857	0.99966761	42.26385046	2.56965943	13.89232058	89.37840674	0.0465853	0.01434587	0.03441261	48.46102959	0.830705	2.92400436	1.94588067	1.54408643	8.91419281	0.16501843	4.28391846	44.35462076	469.9404641	4.19770729	0.54091319	1.00439733	0.03696984	0.03323347	0.17093229	0.00210864	0.00594914	29.3988968	1.00627887	17.33280847	1.67571815	1.67310338	0.19242214	1.0019298	0.0006703	5.40949269	0.03771806	0.02350805	0.65122234	0.69173112	0.06965304	10.12362328	0.97624566	1.3316	0.2497417	0.15887726	0.3576007
23/12/2019 16:00	7601.755616	133.5554896	196.5144096	0.99799103	42.36676009	2.57409872	13.87679628	89.37128691	0.04612759	0.01429355	0.03440199	48.33103783	0.82581046	2.91469788	1.94255802	1.56650289	8.90713978	0.16419402	4.32520559	44.49586752	470.0612319	4.1983845	0.5384359	1.00476598	0.03688781	0.03328492	0.17096927	0.00209704	0.00598133	29.30448795	1.00561937	17.35162649	1.68647755	1.66782961	0.19213119	1.00168428	0.00066956	5.41095379	0.03804026	0.02359296	0.6511972	0.69101511	0.06976567	10.09700007	0.97860991	1.33866238	0.25090166	0.16044876	0.35739304
23/12/2019 17:00	7576.919718	132.629815	195.3967587	1.00776945	41.86305299	2.55995033	13.76789386	89.02772011	0.045968	0.01402862	0.03401246	48.25682871	0.82795376	2.87993973	1.92357113	1.55403959	8.87401919	0.16396353	4.28844063	44.13461122	471.1298187	4.12169569	0.53603907	1.00582543	0.03690609	0.03280148	0.17070481	0.00208734	0.00604505	29.22807573	1.00903236	17.19948734	1.69400332	1.65770693	0.18984952	1.0040707	0.00066936	5.40712081	0.03734989	0.02349448	0.64615613	0.68615452	0.06912307	9.94414759	0.96588991	1.33984853	0.24912172	0.16081702	0.34857977
23/12/2019 18:00	7476.59879	130.9464583	193.0756403	1.01020655	41.55357255	2.54085662	13.64841097	87.48539537	0.04572426	0.01404551	0.03361005	48.12164743	0.83435778	2.86784526	1.92589284	1.55247398	8.76212758	0.16245512	4.29475212	43.63992124	467.0745628	4.10360075	0.53118068	1.00362759	0.03657045	0.03267285	0.16708577	0.00208135	0.00602712	28.93722802	1.01111328	16.98177803	1.65864144	1.64148578	0.18696786	1.00684897	0.0006564	5.39545163	0.03735453	0.02320377	0.63596653	0.67879023	0.06796412	9.91895717	0.96644071	1.33841493	0.24358206	0.15964274	0.33042417
23/12/2019 19:00	7482.818849	130.8634773	193.3083368	1.01166321	41.76048135	2.53779939	13.66818617	87.34843825	0.04624558	0.01404751	0.03370855	47.95721463	0.83248964	2.88039022	1.93366085	1.53552074	8.77601853	0.16392789	4.31603208	43.7827736	466.1294501	4.10947053	0.53322018	1.00444447	0.03600758	0.03427273	0.16735911	0.00207833	0.00607274	29.00627636	1.01196846	17.12746033	1.67296543	1.6479203	0.18741265	1.01143544	0.00065832	5.37121911	0.03747152	0.02321532	0.63864082	0.67737521	0.06846037	9.95569514	0.97497323	1.34645185	0.24415704	0.15929216	0.35257668
23/12/2019 20:00	7474.20097	130.1411413	193.080635	1.00565179	41.61385729	2.53220041	13.55770074	87.34550627	0.04551556	0.01410781	0.03364655	48.23581826	0.83287999	2.8818018	1.91893204	1.53459776	8.74456189	0.16414801	4.32757976	43.58617931	464.032794	4.10351033	0.53277979	1.00046226	0.0357374	0.03415376	0.16753806	0.00207835	0.00602712	28.82298749	1.00672523	17.13225588	1.65806665	1.64494545	0.18712379	1.0063443	0.0006603	5.35983091	0.0372089	0.02312341	0.63531113	0.67797258	0.06725247	9.84208436	0.96338337	1.33435508	0.24302028	0.15894478	0.33897291
23/12/2019 21:00	7451.613529	129.9810296	193.3787009	1.00635297	41.50158709	2.52926882	13.59842523	87.19054361	0.04586358	0.01405486	0.03357909	48.05942821	0.82865869	2.87194602	1.91520854	1.51115493	8.73613231	0.16382019	4.31892514	43.42307631	457.5450121	4.06929113	0.53296861	1.00624201	0.03554625	0.03403338	0.16683418	0.00207581	0.00597445	28.72828937	1.00658471	17.17020247	1.66253791	1.64691282	0.18674739	1.00625675	0.00066	5.32875449	0.0372664	0.02310674	0.63394805	0.6731722	0.06756446	9.90644192	0.96331313	1.33761365	0.2433631	0.15872997	0.34752686
23/12/2019 22:00	7344.947405	128.0393078	192.0102383	1.00302379	41.12236065	2.52196406	13.40489987	86.56937154	0.04503943	0.01393729	0.03339486	47.32271395	0.82361335	2.83679674	1.87899871	1.49798735	8.63271922	0.16072387	4.28641642	42.9677209	458.7635808	4.0314177	0.5246928	1.00059575	0.0350049	0.0336411	0.1640635	0.00205779	0.00584525	28.47047363	1.0031102	16.98540132	1.6281162	1.6291328	0.18358703	1.00260648	0.00065101	5.26308454	0.03619178	0.02275496	0.62942216	0.66816466	0.06638461	9.75714915	0.95626557	1.31890552	0.24047421	0.15769578	0.31924601
23/12/2019 23:00	7332.972088	128.0415515	190.0486966	1.00382678	40.83495089	2.51802527	13.32599704	86.28047761	0.04496531	0.01378631	0.03317769	47.3648377	0.83012409	2.82110899	1.86198846	1.50065214	8.57065969	0.16106571	4.29172365	42.95380556	446.9615027	3.99328496	0.5214247	1.00081195	0.03503355	0.033697	0.16391762	0.00206487	0.00577749	28.33539477	1.0053611	16.89381428	1.6363644	1.62584705	0.18343902	1.00485546	0.00065927	5.23991768	0.03630389	0.02278877	0.63113682	0.66062461	0.06651431	9.83110091	0.95195187	1.32293191	0.23992633	0.15699705	0.34085283
24/12/2019 00:00	7354.392838	128.6292528	190.7446893	1.01224392	40.86287638	2.52552604	13.38139163	86.33090084	0.04480695	0.01384165	0.03319534	47.33519305	0.83159039	2.83149138	1.87715834	1.51956992	8.58382913	0.16258303	4.30447013	43.07261373	460.8248639	4.01109898	0.52364304	1.00083038	0.03499534	0.03378934	0.16406053	0.00207326	0.00591293	28.3440656	1.00384237	16.90158202	1.65322386	1.61805207	0.18467221	1.00287259	0.00065625	5.25029202	0.03635991	0.022864	0.6313013	0.66180994	0.06730769	9.81176847	0.95401917	1.28221505	0.24079698	0.15699507	0.32548691
24/12/2019 01:00	7315.476813	128.0423551	190.266465	1.00800527	40.51446032	2.5082882	13.42808363	85.99527493	0.04484197	0.01351508	0.03305997	47.51572374	0.81799645	2.80737971	1.86087417	1.48909837	8.53100254	0.1621922	4.26399031	42.7469245	452.5681245	3.9630587	0.52106795	1.00073081	0.03573615	0.03358309	0.16352315	0.0020576	0.00581284	28.13473719	1.00084895	17.08285579	1.61933839	1.60979298	0.18253273	1.00101972	0.00065442	5.23931158	0.03623037	0.02272975	0.62990357	0.66237751	0.06652066	9.74314099	0.9481995	1.29776834	0.2389179	0.15659553	0.34174727
24/12/2019 02:00	7319.63687	127.4646387	189.7112447	0.99941089	40.6372682	2.51473951	13.37999725	86.16489212	0.04447224	0.01354987	0.03307167	47.66947937	0.81542998	2.81559965	1.86971151	1.48832165	8.52529206	0.16211631	4.29509221	42.75175806	442.2148094	3.97563795	0.52358455	1.00056777	0.03575818	0.03346536	0.16393819	0.00205188	0.00609819	28.12939224	1.00057544	16.86330126	1.67147315	1.6046024	0.18231051	0.99975898	0.00064956	5.20130484	0.03566447	0.02256514	0.62948509	0.66299269	0.06652976	9.73407366	0.94621666	1.29874797	0.23742845	0.15687522	0.33234444
24/12/2019 03:00	7334.129846	128.3602372	189.6087178	1.00049867	40.56262521	2.51726437	13.37884324	86.04397181	0.04502373	0.01364613	0.03315721	47.89278228	0.81556944	2.81137743	1.88041014	1.49052015	8.56665398	0.16090964	4.3425515	42.94116227	450.8217215	3.95553855	0.52534069	1.00073518	0.03600539	0.03348181	0.16450341	0.00205774	0.00618958	28.27885978	1.0004365	16.83534008	1.67565154	1.60610489	0.18309258	1.00090973	0.00065192	5.23575258	0.03571481	0.02261216	0.63167866	0.66295945	0.06649923	9.75532183	0.9467571	1.29019536	0.23961711	0.15670886	0.33808957
24/12/2019 04:00	7324.655526	128.2002762	189.762406	1.0008208	40.61815145	2.51900428	13.34941395	86.03797954	0.04544699	0.01361628	0.03297808	47.26683275	0.81946585	2.82072797	1.86676117	1.48952469	8.53777303	0.16091138	4.3404762	42.93662657	453.5661777	3.96127384	0.52411172	1.00086569	0.0362345	0.03336331	0.16453195	0.00206811	0.00620372	28.200239	1.00225383	16.80420252	1.68774568	1.60538726	0.18376387	1.0017105	0.00065065	5.22737813	0.03568613	0.02261028	0.62950677	0.66142248	0.06683767	9.65488123	0.94676564	1.29678807	0.23935165	0.15637414	0.34260724
24/12/2019 05:00	7400.465301	128.9715765	191.5264919	1.00900455	41.06637577	2.53428612	13.47648752	86.82497081	0.0457686	0.01385627	0.03341896	47.83710547	0.82074809	2.85568812	1.88080839	1.51309744	8.62797494	0.1623723	4.38707517	43.31476633	451.6226126	3.98773629	0.52891801	1.01072901	0.03672599	0.03384369	0.16492147	0.002084	0.0061839	28.36441501	1.01052949	16.95740508	1.70920675	1.61924744	0.18490141	1.01066583	0.00065217	5.27682777	0.03622987	0.0228329	0.63779076	0.67068861	0.06754606	9.93365826	0.95225448	1.30255687	0.24082946	0.15721288	0.3326242
24/12/2019 06:00	7415.837557	129.8504805	192.8649312	1.01123276	41.11225745	2.53849219	13.58350028	87.06262918	0.04585534	0.01388885	0.0335808	47.84776879	0.82143667	2.86234381	1.88243939	1.512034	8.65812423	0.16035989	4.39701094	43.33507245	454.9115173	4.01555779	0.53135026	1.01255131	0.03694226	0.03393631	0.16554394	0.0020896	0.00624445	28.52216129	1.01179268	17.00187186	1.70722228	1.62488067	0.18515692	1.01269296	0.0006563	5.29023988	0.03636909	0.02288193	0.63903659	0.67259304	0.06770208	9.98325715	0.95803304	1.3157985	0.24085744	0.15870839	0.34355379
24/12/2019 07:00	7411.383603	129.6835987	192.3161909	1.01133337	41.23225591	2.53687278	13.56489429	87.13775356	0.04562459	0.01381605	0.03353121	47.56540562	0.82089277	2.87345139	1.88008995	1.50663578	8.66473125	0.16039425	4.38600725	43.19993694	452.0652404	4.01280452	0.53193871	1.01281529	0.03574869	0.03382298	0.16649958	0.00208998	0.00620293	28.4731624	1.01182787	17.01869486	1.70233374	1.62493356	0.1853682	1.01306995	0.00065737	5.28973832	0.03637355	0.02284097	0.6384556	0.67342901	0.06725161	9.91577541	0.95566757	1.30046887	0.24063772	0.15895967	0.32032786
24/12/2019 08:00	7369.898068	128.9815599	191.9070088	1.01350246	41.03802352	2.52276195	13.48850298	86.91261858	0.04501353	0.01366134	0.03343738	47.22448875	0.82075561	2.85522902	1.87281466	1.50088828	8.64874501	0.15933186	4.35249766	42.83649046	452.8721308	4.00279139	0.52708009	1.01185043	0.03548419	0.03368088	0.1659934	0.00207978	0.00607974	28.43781739	1.01527513	16.92919776	1.68997477	1.62178222	0.18443614	1.0156721	0.00065515	5.26601471	0.03613367	0.0227927	0.63266484	0.66837491	0.06676287	9.84288234	0.9558374	1.29922585	0.23850818	0.15813013	0.3442743
24/12/2019 09:00	7416.622348	129.2971152	192.1362488	1.00773377	41.21575024	2.52576315	13.55091796	86.88496433	0.04502224	0.01370122	0.03365879	47.26391791	0.81548981	2.85218063	1.86808631	1.50298209	8.70829195	0.16002071	4.41069841	42.7942865	449.9082751	4.01725501	0.53106048	1.00873933	0.03515742	0.03374113	0.16621074	0.00207627	0.00620887	28.3820947	1.00913718	17.11706309	1.70140297	1.6243715	0.18486811	1.00948484	0.00065761	5.27168284	0.03521299	0.02297711	0.62944935	0.67064805	0.06832214	9.77315463	0.9589787	1.31900912	0.23691787	0.15839289	0.34237217
24/12/2019 10:00	7445.606683	130.0429033	192.5154875	1.01234915	41.32523928	2.53844677	13.62809105	87.31888482	0.04611621	0.01378999	0.03423081	47.64961531	0.81496084	2.87115859	1.86685744	1.51295796	8.74085901	0.15956368	4.41439707	42.89513317	458.9216896	4.03241337	0.53179477	1.01419506	0.03538903	0.03284865	0.16713826	0.0020922	0.00624999	28.55635377	1.01354238	17.32024983	1.69466951	1.63471068	0.18584446	1.01398313	0.00066231	5.30291899	0.03551523	0.02314158	0.63335138	0.67431842	0.06797849	9.98706387	0.963126	1.3336576	0.23840088	0.1593883	0.34495227
24/12/2019 11:00	7456.6351	129.9172225	192.6276489	1.00933903	41.37142974	2.54309941	13.64946037	87.25967096	0.04594273	0.01378113	0.03420349	48.08003027	0.81345457	2.8590852	1.87447169	1.52030081	8.77753689	0.16125879	4.41629563	42.91132994	452.5735329	4.01837575	0.5340829	1.01314781	0.03543084	0.03297888	0.16726206	0.00208458	0.006259	28.5097456	1.01054588	17.18791273	1.73668873	1.63010427	0.18649246	1.01070275	0.00066215	5.31304615	0.03539932	0.02320217	0.63484366	0.67505119	0.06835389	9.93607977	0.96140327	1.33208329	0.23745921	0.16014808	0.32569176
24/12/2019 12:00	7450.369917	129.9917027	192.1373073	1.00916867	41.34760372	2.54263402	13.57445184	87.27212388	0.04570243	0.01383145	0.03413238	47.86727659	0.81350434	2.85924875	1.87284386	1.51496991	8.79583822	0.16043101	4.40227987	42.83171485	453.7787775	4.01413408	0.53329135	1.00927486	0.03530906	0.03276194	0.16711373	0.00208809	0.00623305	28.8181638	1.00998447	17.15428557	1.72575128	1.6271123	0.18643531	1.01094598	0.0006612	5.30518375	0.03545677	0.02306238	0.63328172	0.67947938	0.06791494	9.94264422	0.96172968	1.32819959	0.23800372	0.15929375	0.33743791
24/12/2019 13:00	7472.745461	130.3565652	192.7042572	1.01482225	41.47232225	2.5522071	13.62789629	87.7689042	0.04618987	0.01387269	0.0342468	47.90689279	0.81717919	2.88532048	1.8777219	1.52372416	8.84540812	0.1617912	4.42724617	42.89213666	449.0570762	4.03561314	0.53523493	1.01674924	0.03549255	0.03283913	0.16788418	0.0020968	0.00623934	28.72275301	1.0155893	17.23073329	1.72898261	1.62619095	0.18667803	1.01657102	0.00066407	5.33116773	0.03553242	0.0233049	0.63450938	0.68181362	0.06814285	9.9972861	0.96563364	1.33893014	0.23817487	0.15985389	0.33715539
24/12/2019 14:00	7444.508374	129.7512247	191.4225924	1.00803572	41.21536943	2.55706175	13.61125693	87.21678819	0.04591091	0.01380696	0.03425676	47.85182951	0.81131241	2.87504687	1.86635824	1.51163804	8.83417126	0.16111701	4.39959752	42.8477073	447.9531179	4.00425678	0.54007268	1.01003073	0.03532911	0.03258858	0.16729785	0.00208522	0.00618138	28.50487409	1.01005281	17.16558251	1.71173712	1.62740367	0.18626481	1.00967901	0.00066053	5.30070368	0.0356196	0.02329667	0.63244758	0.67844242	0.06806554	10.00964547	0.95914762	1.33822012	0.23701216	0.1590065	0.35051441
24/12/2019 15:00	7491.99236	131.068912	192.6415716	1.01875552	41.52234785	2.59006504	13.70820547	87.93242302	0.04531672	0.01389689	0.03483709	48.08458947	0.82300618	2.88792591	1.87578274	1.53029683	8.90727409	0.16216502	4.45491748	43.24427352	455.1947996	4.04838468	0.54107013	1.02009469	0.03587099	0.03272529	0.17140502	0.00210024	0.0062232	28.74399331	1.01947827	17.29673068	1.71658535	1.63513267	0.18738363	1.02001672	0.00066154	5.33536607	0.03574516	0.02344353	0.6377272	0.68592447	0.06842421	10.07185381	0.96483857	1.35646138	0.23983885	0.16057211	0.34622234
24/12/2019 16:00	7295.935101	128.2011836	187.3929321	1.00242193	40.25463033	2.52439458	13.39729734	86.11336147	0.04490989	0.01357257	0.03402154	46.49345787	0.80790507	2.82504626	1.83621984	1.48796793	8.67335015	0.1583936	4.37668521	42.31366317	452.6878583	3.93986362	0.52780816	1.00384017	0.03496036	0.03219629	0.16789076	0.00206048	0.0060626	28.15168194	1.00174818	16.98672443	1.67068379	1.60608864	0.18287785	1.00442225	0.00064934	5.20645516	0.03541401	0.02276795	0.6204315	0.66060532	0.066647	9.79264918	0.94698096	1.31250801	0.23508514	0.15748767	0.34412578
24/12/2019 17:00	7344.272582	128.8407321	189.6099023	1.00495854	40.53391985	2.5756855	13.51845046	86.97078972	0.04480542	0.0136596	0.03437989	46.78363547	0.814514	2.84299071	1.85219681	1.49482007	8.7614047	0.15901713	4.40514649	42.75192306	445.7219719	3.98690652	0.53292762	1.00692622	0.03506283	0.03228692	0.16954713	0.00206621	0.0060916	28.30781463	1.00407469	17.13787398	1.68516814	1.61566227	0.18376431	1.00678844	0.0006519	5.2443065	0.03616057	0.02300748	0.62634798	0.66896952	0.06714449	9.82832327	0.95127404	1.30818156	0.23615737	0.15774227	0.33509256
24/12/2019 18:00	7310.785591	128.6381261	188.4702269	1.00898212	40.37455927	2.54140545	13.43433435	86.58741697	0.04563507	0.01359156	0.03433138	46.38670992	0.81339719	2.83573398	1.84850046	1.49748541	8.72804531	0.15850143	4.37117791	42.52162274	442.1199253	3.95598293	0.52673264	1.00973946	0.03495465	0.03224274	0.16847355	0.00207375	0.00604252	28.23077832	1.00602018	17.08713342	1.66961982	1.61351743	0.18440997	1.00985264	0.00065289	5.23705028	0.03624971	0.02292129	0.6251278	0.66853672	0.06681606	9.74617774	0.94993007	1.30782543	0.23566617	0.15724183	0.3342652
24/12/2019 19:00	7282.43259	128.6787587	188.4558597	1.00983363	40.37697023	2.53963171	13.42499184	86.49185455	0.04565214	0.01343624	0.0340896	46.13117399	0.81939307	2.83190487	1.84215945	1.49530003	8.67237777	0.15821643	4.36453454	42.28896898	451.6488504	3.94226586	0.52474661	1.01042865	0.03482068	0.03195129	0.16825997	0.00206884	0.00600252	28.17977597	1.00754448	17.03315629	1.6636112	1.61122785	0.18436779	1.01390811	0.00065172	5.20089033	0.03674689	0.02281394	0.62337082	0.65697025	0.06720723	9.75456181	0.94572844	1.31330347	0.23417814	0.15739746	0.34937397
24/12/2019 20:00	7308.214369	128.9000254	189.6422058	1.00930367	40.65068996	2.55461585	13.45546583	87.38235873	0.04509061	0.01350017	0.03410296	46.34208025	0.81840833	2.84410716	1.86202879	1.50577327	8.71695997	0.15903328	4.39267451	42.40624624	439.678326	3.96193187	0.52670965	1.00999316	0.03495426	0.03196216	0.16775938	0.00206819	0.0060391	28.49624963	1.00779612	17.09177508	1.6722058	1.62423605	0.18470577	1.01066354	0.00065335	5.21872959	0.0368524	0.02302098	0.62800339	0.66336465	0.06719433	9.82578982	0.94473414	1.32223317	0.234452	0.15680161	0.34340953
24/12/2019 21:00	7285.338195	128.9532026	189.7851845	1.00878057	40.870259	2.55350978	13.43841133	87.51009081	0.04522549	0.01349547	0.03417252	46.30581578	0.82068142	2.83734391	1.85975778	1.48834428	8.72387547	0.15879069	4.3874858	42.35534221	446.8436422	3.94968029	0.52630347	1.01100576	0.03481362	0.03244292	0.16762783	0.00207655	0.00602382	28.42060167	1.00786256	16.97729313	1.68192155	1.6245243	0.18420781	1.01031936	0.00065059	5.20896303	0.03726929	0.02315358	0.62440511	0.65846121	0.06683754	9.749729	0.94573867	1.31826258	0.23438014	0.1563367	0.33215452
24/12/2019 22:00	7319.584173	129.33031	191.1169755	1.00778577	41.05419477	2.57132521	13.46385618	87.7244705	0.0454224	0.0135631	0.03421243	46.36282024	0.82028094	2.84148015	1.86630435	1.49808486	8.7439126	0.15924005	4.41960871	42.42309504	443.3453722	3.96006893	0.52731543	1.00830342	0.03495069	0.03191542	0.16791024	0.00207952	0.00605999	28.37879459	1.00765321	17.04527053	1.69246455	1.63585582	0.18493253	1.01056007	0.00065459	5.23674452	0.03732	0.02320916	0.62780881	0.66401381	0.06674414	9.83173959	0.9460737	1.31661547	0.234751	0.15676937	0.33528094
24/12/2019 23:00	7314.82118	129.3436713	190.6086695	1.01000594	40.91292872	2.57041466	13.48812402	87.88023581	0.04521265	0.01365708	0.03453574	46.48062561	0.81340877	2.84935163	1.868857	1.4978352	8.7955228	0.15951452	4.4179026	42.33964974	457.0549168	3.98455799	0.52767819	1.01147905	0.03490585	0.03222706	0.16902875	0.0020797	0.00607795	28.37314485	1.00903738	17.04643438	1.69913729	1.63394659	0.18519596	1.01215984	0.00065715	5.24327238	0.03626129	0.02329496	0.62934899	0.66242595	0.06740334	9.81906631	0.95319353	1.325814	0.23508865	0.15661829	0.33694963
25/12/2019 00:00	7325.755891	129.068501	189.7221552	1.00851538	40.73456908	2.56256653	13.4590564	87.60792891	0.04502878	0.01364655	0.03418539	46.21252151	0.81721585	2.86153749	1.86312004	1.49551435	8.78757985	0.1570098	4.42339318	42.02449979	461.6689334	3.96733103	0.52655891	1.01023572	0.0350033	0.03229245	0.16721427	0.00207231	0.00603126	28.29589504	1.00782808	17.23293733	1.70794906	1.61806978	0.18567169	1.01113045	0.00065483	5.24690947	0.03533572	0.02333023	0.62654547	0.66102493	0.06702118	9.82392085	0.94525255	1.28831244	0.23405568	0.15717739	0.32340929
25/12/2019 01:00	7305.847737	128.3780117	189.8638855	1.00959279	40.47940449	2.55210047	13.40376886	87.33920543	0.04524549	0.01353851	0.03397326	46.1765585	0.81389131	2.84994231	1.84055217	1.49632642	8.76429891	0.15605489	4.38906021	41.46653748	449.2970769	3.96415481	0.52547406	1.01006544	0.03494169	0.03218812	0.16645959	0.00206827	0.0059506	28.20699756	1.00844617	17.45410447	1.70546756	1.61527272	0.18496773	1.01164907	0.00065229	5.23995009	0.03529466	0.02325089	0.62539942	0.6640659	0.06681702	9.75928656	0.94766486	1.29172888	0.23390643	0.15651848	0.34010073
25/12/2019 02:00	7316.615932	126.928654	188.8631589	1.00732696	40.30729366	2.54433513	13.40620553	87.45913987	0.04490632	0.01354381	0.03424203	46.23285621	0.80977995	2.84739838	1.84131219	1.4841322	8.6809147	0.15607827	4.37160813	41.84788969	438.5369268	3.97302779	0.52283261	1.00815018	0.0349546	0.03215365	0.16629371	0.00205862	0.00595836	28.07000531	1.00595923	17.34954235	1.69786927	1.60441237	0.18335054	1.00922818	0.00064873	5.22030792	0.03530679	0.02340741	0.62163918	0.66514257	0.0667453	9.7704064	0.95462029	1.2922324	0.2290381	0.15637158	0.34280003
25/12/2019 03:00	7306.307165	126.9328411	189.0841828	1.00889425	40.3463721	2.55041085	13.36198725	87.43829963	0.04500345	0.01352701	0.03405329	46.31453635	0.81050018	2.84369212	1.83981131	1.47868469	8.69406313	0.15643245	4.3199525	41.93921008	437.3100247	3.99675778	0.52301322	1.01094807	0.03497717	0.03214277	0.16612395	0.00204461	0.00599661	28.18373593	1.00725582	17.1714237	1.70497416	1.60417966	0.1827861	1.01113096	0.00065615	5.21522489	0.03532497	0.02333053	0.62127518	0.66100011	0.06682167	9.80394912	0.95732043	1.29012621	0.22967902	0.15720465	0.33169029
25/12/2019 04:00	7272.785409	126.5678921	188.4312391	1.00448149	40.25437053	2.53906883	13.28462417	87.09131488	0.04520355	0.0135335	0.03389914	45.96419302	0.80848276	2.82717924	1.84115907	1.46449015	8.64806233	0.15523223	4.33187083	41.65285745	436.0015225	4.02409493	0.5209659	1.00623153	0.03477193	0.03220861	0.16587143	0.00203939	0.00600461	27.98451304	1.00374549	17.03782775	1.71674149	1.59479301	0.18305744	1.00791858	0.00065447	5.18504243	0.03505909	0.02300449	0.62080151	0.65891733	0.06626113	9.77038898	0.9477207	1.28492783	0.22924933	0.15746928	0.34202747
25/12/2019 05:00	7286.680008	127.0192973	188.8928687	1.00480485	40.32067673	2.54208624	13.31608075	87.58957164	0.04536918	0.01357946	0.03390618	46.37574103	0.81190441	2.82413167	1.83572869	1.46708025	8.67073185	0.15542918	4.32877235	41.85703803	438.6287388	4.06795377	0.52213319	1.00670301	0.03482666	0.03225327	0.16595114	0.00204781	0.00601116	27.9821967	1.00388653	17.05650916	1.726182	1.59629409	0.18299892	1.00830491	0.00065527	5.21851775	0.03506928	0.02303522	0.62057156	0.65594642	0.06620907	9.81618857	0.94976971	1.28041956	0.23003976	0.15560532	0.33086304
25/12/2019 06:00	7284.295115	126.9913582	188.5137006	1.0064141	40.29875595	2.53735006	13.30799951	87.20390672	0.04513037	0.01351332	0.0341227	46.72846336	0.81370747	2.81792764	1.83952775	1.47877911	8.65514876	0.1557863	4.33791536	41.69403883	434.5177011	4.04694723	0.52093333	1.0076698	0.03483126	0.03219415	0.16612486	0.00205893	0.00602601	28.10309094	1.0046695	17.06907848	1.71357001	1.59832836	0.18365844	1.0091135	0.00064899	5.1962916	0.0352031	0.02303645	0.62039941	0.66187223	0.06602682	9.7758203	0.9515656	1.28648795	0.23030195	0.15632823	0.33286949
25/12/2019 07:00	7280.921148	126.299033	187.4278944	1.00701198	40.27467526	2.53125219	13.29529509	87.06841818	0.04468157	0.01351552	0.03395854	46.72612672	0.81438206	2.81736491	1.83718416	1.48397312	8.61383694	0.15575161	4.33688189	41.60697457	437.8470757	4.04905401	0.52112958	1.00826602	0.0348825	0.03208704	0.16563858	0.00206162	0.006011	28.02940825	1.00555492	17.03793093	1.71222178	1.59314396	0.18306347	1.01023547	0.00064846	5.17792904	0.0349563	0.02302822	0.62010849	0.65155085	0.06577617	9.78498548	0.95003967	1.28560706	0.23177907	0.15669641	0.34073884
25/12/2019 08:00	7322.089196	126.9857933	189.2274294	1.00845425	40.62826595	2.55559139	13.35023724	87.80074597	0.04495657	0.01357636	0.03408946	47.08172632	0.81840271	2.82638344	1.84557039	1.48080298	8.67869564	0.15648892	4.31748661	41.84062616	438.0048289	4.07249488	0.52378595	1.01103145	0.03506013	0.03269248	0.16623326	0.00205648	0.00605277	28.11136407	1.00930638	17.12448628	1.72272089	1.60708049	0.1864031	1.01158655	0.00065	5.16689538	0.03521031	0.02310308	0.62451247	0.66134915	0.06595397	9.84435833	0.95330044	1.3016577	0.23251808	0.15790606	0.32572777
25/12/2019 09:00	7329.77593	127.2644059	188.8121861	1.01012891	40.60391326	2.55882402	13.377658	87.87595304	0.04480885	0.01357599	0.03413374	46.87847538	0.821116	2.82587235	1.84718917	1.47439878	8.69275064	0.15663799	4.27239687	41.84646182	442.0262666	4.07151155	0.523652	1.01122064	0.03512243	0.03278554	0.16648797	0.00205617	0.00606271	28.22642902	1.01057653	17.14312021	1.72469279	1.60749661	0.1875003	1.01205238	0.00065006	5.18998818	0.03523723	0.02293757	0.62457477	0.66272607	0.06579493	9.70897307	0.95506151	1.33725075	0.23357862	0.15783668	0.33048042
25/12/2019 10:00	7314.391197	126.9780457	188.4965998	1.01168292	40.45006663	2.54940934	13.35341641	87.48595031	0.04418443	0.01354614	0.03396963	46.72454813	0.81393831	2.82623957	1.84174706	1.47401412	8.67023251	0.15666232	4.2862992	41.81995393	443.0989919	4.04311554	0.52054781	1.01064883	0.0349998	0.03326077	0.16590056	0.0020562	0.00604752	28.10302443	1.01134635	17.08648127	1.71670293	1.6076498	0.18704688	1.01207111	0.00064878	5.16297636	0.0351713	0.02279284	0.62325793	0.65582578	0.06545532	9.6986922	0.95370019	1.32465874	0.23166116	0.15746264	0.33120469
25/12/2019 11:00	7339.038528	126.7868792	188.9834003	1.01358873	40.52600541	2.56059517	13.32445617	87.36054509	0.04405426	0.01357389	0.03410703	46.62029559	0.8230135	2.83823347	1.84647675	1.46673767	8.71626779	0.15727968	4.29585125	41.78138939	452.3368641	4.05856407	0.52235747	1.01543546	0.03522161	0.03345415	0.16713906	0.0020546	0.00605998	28.04315746	1.01468311	17.14583573	1.72118648	1.60854199	0.1870689	1.01618751	0.0006538	5.20070809	0.03528576	0.02288623	0.62219463	0.65889683	0.0655599	9.63627178	0.95661131	1.33078241	0.23306903	0.15737041	0.32546688
25/12/2019 12:00	7267.742059	125.5801055	187.428404	1.02421315	40.16785515	2.5344012	13.19794398	86.09400183	0.0436268	0.01343227	0.0338105	46.17082749	0.82584739	2.80607218	1.83137687	1.45418956	8.6149468	0.1558414	4.2748057	41.37582145	444.2018667	4.02961615	0.51809138	1.00865407	0.03493826	0.03280195	0.16540767	0.00205915	0.00601439	27.66875708	1.00637674	16.97958673	1.73318282	1.59739634	0.18529055	1.00835179	0.00064525	5.17032119	0.03496325	0.02275188	0.61789213	0.65378256	0.06506886	9.49070528	0.9468871	1.32005787	0.23140897	0.15718628	0.32832368
25/12/2019 13:00	7263.546626	125.5012349	187.819763	0.99925514	40.38514888	2.53053408	13.26433521	86.4076937	0.0452189	0.01337068	0.03367918	46.16797426	0.822879	2.78660387	1.83855521	1.4402941	8.64076559	0.15613253	4.22941587	41.53113629	448.517021	4.02110957	0.51953567	1.00756565	0.03474029	0.03254187	0.16510286	0.00205786	0.00605069	27.70539189	1.00519742	16.96912755	1.732313	1.59429775	0.18502699	1.00634364	0.00064442	5.17258943	0.03513841	0.02241151	0.61908386	0.65217315	0.06527036	9.4630411	0.9432035	1.31275173	0.22989345	0.15585035	0.3378469
25/12/2019 14:00	7239.355225	125.1461187	186.6442107	1.00521102	40.02874143	2.51500176	13.16004683	85.78520672	0.04389952	0.01332706	0.03358409	45.70598387	0.81858252	2.78598501	1.83009531	1.41079889	8.60280503	0.15428655	4.24759685	41.2856194	439.2173776	4.00460317	0.51478455	1.00859223	0.03476933	0.0321767	0.16381993	0.00204963	0.00589546	27.58826168	1.00546069	16.88761718	1.72127001	1.58306847	0.18395947	1.00667461	0.00064087	5.15120589	0.03504296	0.02228412	0.61515412	0.65659546	0.0649481	9.45264845	0.94097463	1.31941246	0.22905916	0.15571581	0.32638087
25/12/2019 15:00	7253.531813	125.5705639	186.7852184	1.00803529	40.26561583	2.51409846	13.18820117	85.9352993	0.04461835	0.01325811	0.0333883	45.86850149	0.81755726	2.79466615	1.8344057	1.42759584	8.60793778	0.15458724	4.26682753	41.43795258	454.0414107	4.0181994	0.51565638	1.01065212	0.03471785	0.03237419	0.16325415	0.0020538	0.0059504	27.65260612	1.00956646	16.78603349	1.72147114	1.58854742	0.18345569	1.00994281	0.00064424	5.1455246	0.03545185	0.02241951	0.61687706	0.65463224	0.06508399	9.43999862	0.94288773	1.31669714	0.22985153	0.1556152	0.33473782
25/12/2019 16:00	7237.952962	125.4428676	186.2103244	1.0057318	40.20931135	2.49705391	13.14113103	85.60817238	0.0447796	0.01318346	0.03359539	45.81096744	0.8176766	2.77225179	1.80348356	1.40755755	8.57179386	0.15402885	4.25974563	41.27116706	438.895109	4.00332561	0.51101523	1.00848182	0.03453346	0.03202957	0.16254353	0.00205243	0.00590863	27.54121778	1.00767006	16.41283333	1.71713713	1.57704345	0.18195639	1.00769115	0.00064382	5.12884815	0.03539406	0.02234173	0.61273736	0.64950212	0.0646883	9.46064868	0.9401283	1.30399201	0.229527	0.15488537	0.32661638
25/12/2019 17:00	7228.894447	125.6460541	185.7822633	0.99609479	40.39364964	2.49543662	13.08555084	85.94550611	0.04493716	0.01319316	0.03334994	45.93105048	0.82846119	2.76632659	1.79267169	1.40888589	8.5765122	0.15378287	4.25916941	41.24694433	439.2839792	4.02413606	0.51259557	1.01041613	0.0346828	0.03237292	0.16309811	0.00205226	0.00587829	27.530483	1.0130061	16.40743239	1.69869444	1.5767837	0.18253712	1.01271864	0.00064404	5.11893853	0.0352432	0.02217133	0.61225053	0.65229568	0.0648351	9.48800408	0.94690052	1.3071886	0.22976111	0.1545439	0.33672585
25/12/2019 18:00	7231.545186	125.7769114	185.635006	1.00936949	40.31370827	2.49522025	13.0954372	86.50211383	0.04405669	0.01322624	0.03348818	45.85410184	0.82805457	2.76694375	1.79146987	1.42287827	8.58343644	0.15412531	4.26497198	41.37213131	447.5124692	4.03637529	0.51232265	1.01067489	0.03463724	0.0324302	0.16328288	0.00205644	0.00588358	27.5246876	1.01177621	16.38807237	1.69700519	1.58761413	0.18256852	1.01215032	0.00064119	5.12765211	0.03524458	0.02224554	0.61346511	0.6441839	0.0650519	9.39966331	0.94166903	1.30926543	0.22987725	0.15489205	0.33553389
25/12/2019 19:00	7236.984913	126.0190353	185.9049548	1.00898564	40.30275826	2.49903788	13.1017264	86.67502594	0.04429087	0.0132437	0.03384206	46.20286751	0.82868442	2.77081135	1.79889303	1.42412493	8.64197998	0.15472901	4.28844259	41.48091023	460.4573475	4.0448757	0.51684144	1.01075719	0.03478148	0.03249473	0.16230818	0.00205742	0.00585105	27.57092173	1.01085316	16.41572249	1.70446811	1.58747701	0.18321608	1.01097807	0.00064064	5.1359573	0.03495163	0.02230096	0.61586614	0.64323664	0.06502607	9.43794309	0.9453345	1.31434412	0.22951078	0.15554213	0.32080338
25/12/2019 20:00	7279.469221	126.4307744	187.1262909	1.00716734	40.39077062	2.51130339	13.1944354	86.787177	0.04407981	0.0133603	0.0336855	46.29782185	0.82351852	2.79797973	1.79824335	1.43912024	8.64140388	0.15547938	4.30368814	41.75888419	445.6079185	4.08446669	0.51746181	1.01102728	0.03490251	0.03266226	0.1633395	0.00206718	0.00591202	27.73948716	1.00908189	16.51171169	1.69704132	1.60214426	0.18355535	1.00987603	0.00064014	5.14581244	0.03481806	0.02244363	0.61770468	0.64914365	0.06564749	9.46725648	0.94517134	1.32809563	0.22996545	0.15528212	0.3296626
25/12/2019 21:00	7290.124064	126.7485509	187.490733	0.9951705	40.49208616	2.5081902	13.19870004	86.9769955	0.04341498	0.01340822	0.0339547	46.47399147	0.82576216	2.79698714	1.80856718	1.43064557	8.6538236	0.15670728	4.31742626	41.78458419	440.5943479	4.07395309	0.51668427	1.01263272	0.03502183	0.03272405	0.16296724	0.00209278	0.00589324	27.76305284	1.00827839	16.58013363	1.7058276	1.60367486	0.18378626	1.00944105	0.00064113	5.15833971	0.0348187	0.02262783	0.61799041	0.657532	0.06553602	9.48510189	0.94652146	1.33462635	0.23001027	0.15513656	0.32609138
25/12/2019 22:00	7253.023626	126.2060678	186.7399127	0.99626291	40.35764253	2.50398421	13.13791729	86.63615472	0.04335221	0.0133291	0.03383338	46.13684373	0.82439208	2.78789552	1.80063949	1.42221162	8.64381273	0.15692255	4.31650891	41.62739808	447.2703872	4.05915074	0.51596065	1.00887761	0.03487685	0.03264232	0.16285867	0.00208434	0.00584934	27.59756598	1.00607038	16.47381602	1.69845768	1.60175051	0.18312864	1.00761405	0.00063947	5.12133682	0.03487924	0.02240369	0.61522213	0.65685416	0.06536592	9.44671629	0.94357694	1.32043132	0.22933683	0.15398768	0.33487879
25/12/2019 23:00	7274.809027	126.5993944	187.2633905	1.00194885	40.63284586	2.51027996	13.17484442	87.09839355	0.04339976	0.01338541	0.03393134	46.35051004	0.82415924	2.81184046	1.80078498	1.42115442	8.69756595	0.15703324	4.32713141	41.39953797	434.9670202	4.07226847	0.51761184	1.01125104	0.03500148	0.03261148	0.16376316	0.00208881	0.00590823	27.77389261	1.00917991	16.53706239	1.69771498	1.6089169	0.18359288	1.01102819	0.00064201	5.14019288	0.03482698	0.02244932	0.61854312	0.65564291	0.06549023	9.48341993	0.94683728	1.31694642	0.22990351	0.15455794	0.31709562
26/12/2019 00:00	7274.799428	126.4863257	187.2737135	1.00490713	40.60842657	2.50731038	13.17680408	86.80798821	0.04357168	0.01335093	0.03374469	46.50944106	0.82367281	2.81389236	1.80559788	1.41405888	8.69015752	0.15750403	4.30249472	41.23409406	435.7101798	4.07837045	0.51777804	1.01293617	0.03491989	0.03224976	0.16298385	0.00208575	0.0059129	27.73376546	1.010283	16.53059484	1.70251693	1.60542762	0.18250305	1.01203244	0.0006404	5.14132069	0.03480221	0.02244586	0.61518854	0.64820364	0.0654355	9.45492309	0.94835193	1.27801125	0.22987335	0.15432902	0.31984646
26/12/2019 01:00	7277.372482	126.4700954	187.3644252	1.0161056	40.40483954	2.50341773	13.19286107	87.03574946	0.04375692	0.01334919	0.03379932	46.28594118	0.82493616	2.78835106	1.8055322	1.41641796	8.7169053	0.15766589	4.32927536	40.77433195	449.0815471	4.09504646	0.51720152	1.01487098	0.0350149	0.03215107	0.16400578	0.00208821	0.0058659	27.76308118	1.01263632	16.59567332	1.7145374	1.60457208	0.182281	1.0123916	0.00064073	5.13880938	0.03482454	0.0225172	0.61466624	0.6557385	0.06544509	9.45472704	0.94931139	1.27241946	0.23019544	0.15456134	0.33581193
26/12/2019 02:00	7278.542528	126.4550975	187.1876043	1.01038992	40.36505649	2.50521396	13.29353297	86.93903001	0.04514147	0.01334152	0.03382782	46.2382077	0.82447459	2.79523921	1.80143986	1.40235093	8.71254463	0.15796694	4.37432985	40.61170576	439.4924362	4.11498424	0.51640253	1.0143506	0.03503582	0.03205072	0.163754	0.00208621	0.00576017	27.55938242	1.01223048	16.55443522	1.71606248	1.60437387	0.18249769	1.01163485	0.00064179	5.13296868	0.03489162	0.02254642	0.61449255	0.64846412	0.06538284	9.51126183	0.94974855	1.24914955	0.23002513	0.15297248	0.33438978
26/12/2019 03:00	7281.764605	126.8131658	187.4762914	1.01077645	40.35719347	2.5103592	13.35475606	86.92332542	0.04457964	0.01344452	0.03387085	46.17445061	0.82774742	2.80364639	1.80008541	1.40355927	8.7448579	0.15809044	4.36250431	40.59359333	444.6002587	4.14622061	0.51805513	1.01364558	0.03507418	0.03212172	0.16399674	0.00208764	0.00570984	27.49998891	1.01299496	16.59125263	1.69653501	1.6013266	0.18356936	1.01278262	0.00064296	5.12291288	0.03480882	0.02277664	0.61488041	0.65892908	0.0653655	9.49018246	0.9515565	1.26172028	0.23328566	0.15137003	0.33836919
26/12/2019 04:00	7269.001284	126.1927317	186.826345	1.01123689	40.24706616	2.50409561	13.26467907	86.55135787	0.0447573	0.0134282	0.03382	46.15330699	0.82431396	2.79350895	1.7970673	1.40182332	8.71949788	0.15714192	4.36401634	40.43857759	436.6951221	4.12372306	0.51388611	1.01326031	0.03503994	0.03200075	0.16433748	0.00208462	0.0056403	27.46494326	1.01245199	16.53858844	1.71573885	1.59437634	0.18243017	1.01295741	0.00064	5.10637296	0.03467539	0.02272372	0.61193598	0.65563599	0.06498172	9.45226785	0.9482622	1.27111643	0.23596051	0.15117538	0.33082082
26/12/2019 05:00	7256.183891	125.8963233	186.287459	1.00959933	40.18378019	2.49529539	13.24174651	85.93639625	0.04464743	0.01341257	0.03388737	46.09062731	0.82301032	2.77768863	1.79321581	1.40315053	8.71322653	0.15691807	4.36922763	40.4949224	437.9169075	4.10552713	0.51358838	1.01179854	0.0349246	0.03206822	0.16382465	0.00208568	0.00566737	27.40746845	1.0088396	16.51994226	1.7213094	1.58280112	0.18236213	1.01104375	0.00064056	5.10068908	0.03427859	0.02265027	0.61314313	0.64724238	0.06499252	9.44567353	0.94427288	1.29166327	0.23566954	0.14970602	0.32630702
26/12/2019 06:00	7264.010281	126.1079382	186.3163742	1.01069181	40.29691017	2.49504346	13.3107457	86.23757205	0.04500692	0.01334197	0.03386404	46.4047424	0.82455569	2.77939883	1.79348296	1.39639751	8.76054572	0.15734231	4.37141719	40.60993744	438.6976039	4.09610597	0.51588509	1.01321124	0.03493649	0.03200452	0.16374335	0.00207601	0.00569669	27.44044851	1.01177967	16.62859155	1.70879115	1.58502279	0.18212146	1.01244155	0.00064088	5.10083399	0.03404487	0.0226761	0.61512849	0.65150139	0.06500438	9.48864545	0.94422842	1.2873482	0.23422879	0.15090486	0.33183322
26/12/2019 07:00	7266.519066	126.1340455	186.4403343	1.0072209	40.24221365	2.50464882	13.28581011	86.34911019	0.04449939	0.01336923	0.03377734	46.44195101	0.82277437	2.77749018	1.7953162	1.39748059	8.68920794	0.15747298	4.36662579	40.30701316	437.3794581	4.11354994	0.51617112	1.00980571	0.03496661	0.03217146	0.163373	0.00207051	0.00570549	27.41727705	1.0092623	16.67482717	1.68678183	1.58179379	0.1823233	1.00925918	0.00063974	5.06988521	0.03402066	0.02251347	0.61385691	0.64769956	0.06486851	9.44891474	0.94288326	1.27064725	0.23399174	0.15085541	0.309644
26/12/2019 08:00	7264.160129	125.9398712	186.2656918	1.00682382	40.31327914	2.5059282	13.26803491	86.02678436	0.04455259	0.01330538	0.03361591	46.30215765	0.82168467	2.79019649	1.79978717	1.37837186	8.70313493	0.15784245	4.45445186	39.80180708	433.2985818	4.10987384	0.5157851	1.00949062	0.03473011	0.0321047	0.16330994	0.00206409	0.00566233	27.34509234	1.00930806	16.68367205	1.69558171	1.57768226	0.18239265	1.0093369	0.00063933	5.06552094	0.03406051	0.0225014	0.60660461	0.65519765	0.0648907	9.4835431	0.94424496	1.26116315	0.23405431	0.15409301	0.31603853
26/12/2019 09:00	7261.841103	126.225338	186.7109109	1.0055651	40.27802383	2.50912231	13.30080353	86.00930845	0.04476443	0.01332587	0.03367839	46.17220047	0.82333938	2.77621899	1.80848515	1.37693244	8.67973122	0.15921954	4.44562653	39.52352213	433.7340487	4.11959695	0.51619393	1.00900588	0.03504454	0.03195957	0.16316428	0.00207226	0.00569763	27.42181963	1.00648382	16.68127888	1.68223663	1.58408803	0.18188036	1.00760862	0.0006409	5.08475805	0.03405136	0.02248347	0.60730026	0.65309571	0.0656963	9.37869179	0.94294061	1.26578031	0.2334009	0.1542555	0.33217912
26/12/2019 10:00	7246.667525	125.9791566	185.9619321	1.00384308	40.14248857	2.50431763	13.2929427	86.16304903	0.04444603	0.01331637	0.03374848	46.00458392	0.82249559	2.77390285	1.80085884	1.36154985	8.65435117	0.15870182	4.44945557	39.44318482	430.22664	4.12051156	0.51722149	1.00752079	0.03498022	0.03195105	0.16288737	0.00207554	0.00567788	27.60745951	1.00638014	16.61918015	1.66277288	1.58033777	0.18162622	1.00671857	0.00063712	5.10508503	0.03399376	0.02242943	0.60651123	0.64864767	0.06592707	9.34109597	0.94206998	1.26561456	0.23342004	0.15399461	0.34204395
26/12/2019 11:00	7238.503395	125.7813982	185.7924589	1.00362071	40.07320473	2.49802213	13.28364738	85.93454607	0.0446571	0.01331298	0.03377151	46.10259717	0.82093585	2.76750075	1.8055285	1.37180999	8.64870627	0.15913492	4.47313891	39.57298894	432.9803721	4.11703308	0.51668071	1.00711478	0.03480485	0.03197747	0.16292853	0.00207044	0.00562864	27.78957432	1.00420362	16.66266245	1.65734561	1.58221799	0.18172369	1.00439555	0.00063459	5.12360344	0.03362347	0.02250204	0.6076	0.65467291	0.06602021	9.3228857	0.94106035	1.27787646	0.23452397	0.15046832	0.31622394
26/12/2019 12:00	7234.721547	126.0082794	185.9728829	1.0063771	40.09437271	2.50067205	13.27250924	86.3727277	0.04458366	0.01334885	0.03371464	46.21841258	0.82285073	2.77761794	1.79838388	1.36745279	8.64471787	0.15797564	4.44250429	39.04118782	431.5853196	4.11360498	0.51763193	1.00860185	0.03480745	0.03212071	0.16297068	0.00206709	0.00562171	27.72800438	1.00790983	16.64009565	1.65860737	1.58021394	0.18139198	1.00761144	0.00063677	5.12375123	0.03366612	0.02253731	0.60669929	0.65066472	0.06581362	9.31919567	0.94034863	1.27911646	0.23410192	0.14827576	0.33521014
26/12/2019 13:00	7217.049577	125.5809864	185.7740648	1.00144781	39.96384102	2.49287926	13.2211356	85.96091903	0.04453567	0.01328314	0.03359728	45.69751057	0.81681434	2.76539918	1.80126077	1.3568454	8.60600524	0.15771253	4.42420107	39.09216936	426.6505701	4.11069466	0.51335522	1.00345247	0.03470686	0.03203093	0.1621596	0.0020571	0.00556142	27.65139846	1.0023496	16.5893117	1.64837898	1.57447869	0.18106653	1.00266602	0.00063535	5.10062839	0.03342421	0.02242473	0.60426234	0.65181297	0.06560032	9.35333442	0.93677979	1.27819266	0.23289994	0.14342574	0.32013148
26/12/2019 14:00	7214.613953	125.7360536	186.1136496	0.99981369	39.87745076	2.49644019	13.2209247	86.00987522	0.04463359	0.01326282	0.03361472	45.58491354	0.81873353	2.76900476	1.81592439	1.35648169	8.59733417	0.15678631	4.45168267	39.09213717	431.7526473	4.11677988	0.51949958	1.00229943	0.03483208	0.03196206	0.16761166	0.00206186	0.00556045	27.74817127	1.0026876	16.59357437	1.62455584	1.57639875	0.18093813	1.0030694	0.0006364	5.08910089	0.03389334	0.02241832	0.60365611	0.65219627	0.06558409	9.28230004	0.93216391	1.27750186	0.23262235	0.14537485	0.3069759
26/12/2019 15:00	7228.860998	125.9971421	186.3673958	1.00122316	40.05016245	2.50238808	13.2807957	86.26658303	0.04484765	0.0133	0.0337363	45.85812022	0.82178331	2.7724164	1.82550077	1.39472545	8.60606157	0.15726164	4.52839899	39.26744353	430.3234774	4.12600552	0.52274269	1.00341233	0.03467544	0.03213804	0.16680966	0.00205947	0.00558958	27.81276623	1.0018709	16.82966448	1.52106624	1.58249429	0.18189804	1.00413606	0.00065289	5.13364775	0.03386789	0.02250141	0.60601577	0.64740512	0.065855	9.34158928	0.93336201	1.27094425	0.23401163	0.14603643	0.33744626
26/12/2019 16:00	7279.099184	126.7178431	188.5498209	1.00703563	40.20755293	2.53421262	13.37165077	87.24891223	0.04548279	0.01345259	0.03399582	45.92855981	0.8272729	2.78124121	1.84551023	1.42888097	8.66096944	0.15941072	4.58360764	39.94622032	433.0614713	4.22578954	0.53051548	1.00897411	0.03514041	0.03235244	0.16861463	0.00206837	0.00563893	28.06908028	1.00730623	17.03219506	1.57092159	1.6011045	0.18354684	1.00932079	0.00065164	5.16161845	0.03409689	0.02265426	0.61348634	0.65585797	0.06630422	9.4641903	0.9395102	1.28662324	0.23657462	0.14750324	0.33386889
26/12/2019 17:00	7327.416379	128.3147876	192.2109249	1.0026255	40.71735501	2.56837369	13.37100166	88.97324038	0.04538396	0.01359061	0.03418789	46.07121023	0.83441062	2.80571519	1.84816108	1.42243063	8.74059435	0.16200109	4.61878171	40.24464202	437.7124642	4.59312519	0.52943963	1.00377964	0.03521885	0.03260365	0.16797217	0.00207623	0.00570973	28.20652569	1.00376103	16.9977928	1.65685034	1.61737992	0.18387106	1.00557248	0.00065192	5.19568152	0.0342085	0.02283098	0.62693061	0.65810017	0.0665808	9.49165065	0.94006508	1.29639672	0.23741082	0.14795902	0.34196755
26/12/2019 18:00	7352.365463	128.7140614	191.5880948	0.9996942	40.87208199	2.56941476	13.42545448	89.8425181	0.04511712	0.01355428	0.03418566	46.10359983	0.833431	2.7988304	1.85646422	1.40930976	8.73147073	0.16168065	4.60712114	40.1848164	440.2583463	4.54262774	0.52764052	1.00044606	0.03542932	0.03242442	0.16762403	0.00207117	0.00574545	28.10922069	1.00027903	16.95835248	1.70003815	1.61648279	0.1836089	1.00312769	0.00065385	5.19977826	0.03419919	0.02276751	0.62609521	0.65559523	0.06656417	9.44778833	0.94166314	1.29005595	0.23758088	0.14838437	0.32191313
26/12/2019 19:00	7355.934502	128.5420863	192.0209904	0.99875076	40.90619874	2.57468072	13.42013476	90.45532723	0.04515695	0.01359408	0.03416252	45.91113987	0.83200836	2.80011387	1.90292076	1.39882065	8.73805893	0.16314568	4.57621151	40.07569305	438.3054629	4.58294625	0.52677546	1.0015059	0.03525323	0.03237114	0.16698784	0.00207426	0.00572564	28.07237946	0.99955115	16.93393294	1.66474385	1.61900504	0.18413587	1.00030321	0.00065073	5.21822359	0.0340291	0.02271165	0.61960142	0.65811633	0.06668466	9.48466415	0.94581515	1.28784446	0.23714041	0.1483575	0.31069811
26/12/2019 20:00	7336.703084	129.6677823	191.2904528	1.00478211	41.24361393	2.58499819	13.4166511	90.36680447	0.04533244	0.01365655	0.03453338	45.76023995	0.83440769	2.78047799	1.91449563	1.40568781	8.77063095	0.16181276	4.54833275	40.44283169	444.1729809	4.599656	0.52821011	1.00641983	0.03536323	0.03229236	0.16733916	0.00206284	0.00567484	28.14158252	1.00396904	16.87352872	1.65921972	1.62824432	0.18522019	1.00490462	0.00065174	5.24403662	0.0339488	0.02279758	0.61970262	0.66028134	0.06668237	9.31511	0.94792274	1.29348669	0.23755407	0.14887456	0.32012989
26/12/2019 21:00	7318.186791	128.8096256	191.2468383	1.00893707	41.0936652	2.58938586	13.40217444	90.03539304	0.04548594	0.01362052	0.03469655	45.80246315	0.83736146	2.80969304	1.89395125	1.3780282	8.7463178	0.16246419	4.59442107	40.56681819	438.4735654	4.58420472	0.52766236	1.01095481	0.03522113	0.03211544	0.16727079	0.00207312	0.00563744	28.17655511	1.00891236	16.90026918	1.65521615	1.61877093	0.18447779	1.00895156	0.00064978	5.21334278	0.03417268	0.02270781	0.61752061	0.65288941	0.06708038	9.34356859	0.94530975	1.29424357	0.23805583	0.1474426	0.32799219
26/12/2019 22:00	7280.1983	127.6581614	189.3937175	1.00936259	40.61122951	2.55919667	13.30629762	89.43711685	0.04519761	0.01350973	0.03453404	45.35088518	0.83804162	2.79798149	1.87594753	1.37837072	8.66499796	0.16082831	4.59410296	40.21542528	434.6617712	4.504356	0.51930882	1.01005796	0.03521324	0.03196079	0.16706798	0.00206495	0.00559319	27.89625676	1.00907947	16.84216135	1.66447729	1.60602329	0.1843466	1.0084596	0.00064862	5.17381572	0.03425299	0.0225482	0.61546264	0.64657399	0.06744068	9.38579317	0.94014597	1.26992696	0.23959985	0.14638775	0.32273042
26/12/2019 23:00	7240.612027	126.1770802	188.7717359	1.00468535	40.34275511	2.53300644	13.23225627	87.8778319	0.04491104	0.0134075	0.03429558	45.13653627	0.83669057	2.78236508	1.87992624	1.36093061	8.61034551	0.15910197	4.51598594	40.17767302	431.5228328	4.46889094	0.52051618	1.00624316	0.03535586	0.03208289	0.16452987	0.00206443	0.00548472	27.81025912	1.004538	16.71973635	1.6422951	1.59659955	0.18309491	1.00566831	0.00064318	5.13770127	0.0339812	0.02223645	0.61367001	0.64393693	0.06604482	9.31360995	0.93169297	1.24698137	0.23754572	0.14575148	0.32219242
27/12/2019 00:00	7238.14118	126.3687954	188.319548	1.00398241	40.26174592	2.52648866	13.20863644	87.6139232	0.04509206	0.01341139	0.03427926	45.29698857	0.83941247	2.7780973	1.86066883	1.37145505	8.56498755	0.15878867	4.57846915	40.12977874	430.0917684	4.50542796	0.51827024	1.00504784	0.03533928	0.03186851	0.1647138	0.00205878	0.00550977	27.71692981	1.00446949	16.94337227	1.67319918	1.59561067	0.18293141	1.00341068	0.00064261	5.1598963	0.03374689	0.02224167	0.61667593	0.6557675	0.06536524	9.37305375	0.93954193	1.24792853	0.23897209	0.14591297	0.33937143
27/12/2019 01:00	7249.501572	126.2866663	188.6261461	1.00577193	40.29087297	2.53306552	13.31434969	87.88751507	0.04505189	0.01339366	0.03438521	45.15418046	0.84193072	2.77287177	1.87730966	1.39148944	8.59858056	0.15972028	4.57221315	40.25562942	434.2140846	4.44649184	0.51954586	1.00526314	0.03554743	0.03202557	0.16618296	0.00205779	0.00548018	27.79018727	1.00583572	17.00538206	1.66747598	1.59814516	0.18248316	1.0056158	0.00064269	5.19284065	0.03370282	0.0223412	0.61923449	0.64769895	0.06554915	9.35297551	0.94227115	1.26441539	0.23738252	0.14565371	0.32807763
27/12/2019 02:00	7217.751568	125.9017794	188.124874	1.00051023	40.11816386	2.52819122	13.29509933	87.7378042	0.04473595	0.0133107	0.03412839	45.0707012	0.83622476	2.76389178	1.86628449	1.38691319	8.56492304	0.16007411	4.5415868	40.21867794	430.189059	4.52106635	0.51648891	1.00180301	0.0352097	0.0317918	0.16590616	0.00204622	0.00544398	27.64196684	1.00153951	16.96771494	1.66591315	1.58348316	0.181947	1.00140939	0.00063885	5.15414436	0.03319254	0.02228521	0.61711233	0.64560489	0.06519379	9.2806647	0.93524072	1.25172296	0.23645404	0.14567355	0.33719066
27/12/2019 03:00	7235.416445	126.712557	190.7099843	1.00104324	40.24874952	2.55071296	13.22952543	88.73030935	0.04503662	0.01336421	0.03430074	45.53623977	0.83702025	2.7693062	1.85702627	1.37696434	8.61426353	0.16144088	4.67169174	40.40045796	436.6179583	4.61643909	0.51961911	1.00300142	0.03550022	0.03186613	0.16605449	0.00204864	0.005469	27.78114096	1.00280607	17.04655905	1.67013546	1.5936786	0.18177541	1.00316649	0.00064179	5.14231532	0.03249088	0.02222002	0.6237783	0.65275475	0.06684175	9.32582565	0.94179766	1.26028131	0.23632796	0.14554016	0.3354865
27/12/2019 04:00	7232.839629	126.4774322	191.308721	0.9997113	40.35423331	2.54317123	13.21413208	88.12452505	0.04508482	0.01336183	0.03412698	45.73450079	0.83732007	2.76482225	1.86986544	1.37667363	8.59928437	0.16212795	4.72014411	39.75536953	431.1210913	4.57586564	0.52639218	1.00169712	0.03537744	0.03201123	0.16551785	0.00204387	0.00545104	27.55488033	1.0016936	16.97305492	1.67572873	1.59624703	0.18176159	1.00348224	0.00063868	5.15550978	0.03239861	0.02231275	0.62405955	0.64718086	0.06683511	9.32738521	0.93680789	1.27264737	0.23639097	0.14500158	0.32241745
27/12/2019 05:00	7218.578794	125.8304673	189.1610358	1.0011941	40.18894177	2.52746598	13.15043168	87.78758646	0.04499046	0.01336117	0.03403125	45.83237535	0.83973117	2.7676902	1.85932603	1.38901807	8.55988263	0.15995366	4.67802182	39.42929275	426.1025067	4.51201008	0.51903791	1.00197899	0.03527341	0.03193607	0.16541424	0.00203731	0.00545809	27.47700353	1.00451676	16.90635178	1.6877458	1.58697815	0.18059816	1.00795785	0.00064258	5.15278812	0.03225688	0.02219154	0.62479223	0.64656402	0.06614092	9.20231291	0.93861447	1.26976842	0.23581697	0.14544966	0.32952388
27/12/2019 06:00	7216.240552	125.7183646	189.4836272	1.00128663	40.01018263	2.53998775	13.17892339	88.16791527	0.04510977	0.01336825	0.03401461	45.96635013	0.84047713	2.78225267	1.87311617	1.38954593	8.58185931	0.16119567	4.68403857	39.49606755	425.5003968	4.54785657	0.52106703	1.0014319	0.03540957	0.03201586	0.16610213	0.00204135	0.00547387	27.46127854	1.00597277	16.91935903	1.69184939	1.58770464	0.18073849	1.00728074	0.00064259	5.1405699	0.03213433	0.02226963	0.6211158	0.64662824	0.06626814	9.30923853	0.9366427	1.27136419	0.23364251	0.1454928	0.33093221
27/12/2019 07:00	7212.051473	125.477822	188.796924	1.00094684	40.07111172	2.52525936	13.15199559	87.71609285	0.04521932	0.01329486	0.03396509	45.77791625	0.8349397	2.77002996	1.88943955	1.38948791	8.56361033	0.1619108	4.66994797	39.56207864	425.5890386	4.514413	0.51643573	1.00347428	0.03534318	0.0323091	0.16540046	0.00204079	0.0053765	27.42824251	1.00292202	16.92929959	1.68639436	1.5855615	0.18088235	1.0029812	0.00063741	5.15015766	0.03191344	0.02217279	0.62059336	0.65080853	0.06584219	9.31716323	0.93507319	1.26833375	0.23319476	0.14589874	0.32311288
27/12/2019 08:00	7242.325483	126.1139188	193.3687298	1.00698414	40.74626629	2.56316081	13.28194126	87.2367778	0.04532746	0.01330472	0.03413231	45.75554894	0.83189074	2.78550962	1.89732506	1.40804066	8.61923117	0.16326585	4.68043318	39.63988669	425.9169684	4.56139958	0.51913848	1.01097867	0.03541134	0.03227496	0.16666074	0.0020509	0.0054145	27.65074419	1.00767634	17.02665849	1.70281038	1.59658868	0.18220763	1.01258079	0.00064287	5.17090692	0.03225105	0.02229664	0.62550718	0.65237724	0.06587504	9.34602078	0.93832937	1.26845965	0.23371654	0.14735448	0.30116416
27/12/2019 09:00	7254.118422	126.2543607	192.5509062	1.00765106	40.66007081	2.55844153	13.29108403	87.91541312	0.04498716	0.01331874	0.03413451	45.85353377	0.83283652	2.78907496	1.90033976	1.4126801	8.71771204	0.16357006	4.66083692	39.70920164	426.9079489	4.51469034	0.51915165	1.01063062	0.03586902	0.03225051	0.16669145	0.00205174	0.00544812	27.63219002	1.0099005	17.06835709	1.70583841	1.60550994	0.18373686	1.00996071	0.00064422	5.18713787	0.03158105	0.02243914	0.62629846	0.65401286	0.06599537	9.29297392	0.93829153	1.26534604	0.23383142	0.15000862	0.31683435
27/12/2019 10:00	7227.567225	125.5489244	191.1355335	1.00541016	40.41381417	2.5481495	13.19380775	87.19540848	0.0451031	0.01327177	0.03397465	45.3775878	0.83093733	2.7797493	1.87895802	1.38705686	8.62115466	0.16137153	4.62896676	39.3558416	424.3868086	4.49738865	0.51748748	1.00821345	0.03570153	0.03222999	0.16618496	0.00204603	0.00541303	27.54117946	1.00839492	16.91616103	1.67447409	1.60225719	0.18318973	1.00793683	0.00063799	5.1648658	0.03136013	0.02229243	0.62246906	0.65170491	0.06560244	9.25456718	0.93476761	1.25899484	0.22968232	0.14805374	0.31388671
27/12/2019 11:00	7245.003122	126.0633539	192.8112372	1.00789277	40.62149776	2.56657324	13.23914922	87.86342306	0.04517387	0.01330447	0.0340819	45.47081417	0.83175793	2.78141805	1.89998706	1.38984618	8.66313469	0.16125092	4.6451334	39.41508901	427.5734866	4.52855172	0.51960907	1.01179382	0.03560255	0.03227885	0.16624201	0.00205733	0.00548267	27.63114116	1.01024721	16.9917873	1.68070095	1.60480016	0.18219433	1.0076487	0.00063938	5.17150708	0.03220256	0.02242156	0.62246773	0.64857532	0.06603884	9.31158841	0.93664969	1.26919434	0.23054478	0.14719529	0.32745657
27/12/2019 12:00	7213.499251	125.0600263	191.3580777	1.01033801	40.37876341	2.55040955	13.13820332	87.44223461	0.0448976	0.01325827	0.03273271	45.354333	0.83848007	2.78311188	1.882677	1.38745969	8.62397694	0.15854019	4.60301988	39.09537603	422.5673074	4.48914272	0.51568952	1.01282999	0.03533617	0.03218095	0.16548992	0.00205915	0.0054374	27.60355336	1.01430566	16.90003471	1.6764045	1.58584766	0.18238849	1.01177566	0.00063421	5.15083178	0.03247059	0.02217513	0.61503393	0.64746693	0.06526793	9.26155564	0.9346667	1.26169269	0.22524964	0.14670252	0.30742666
27/12/2019 13:00	7238.772934	125.5886818	191.7642093	1.00637672	40.42026609	2.55666346	13.2465072	88.07365468	0.04507451	0.01326609	0.03291388	45.24081323	0.8286449	2.77344692	1.87606908	1.38397278	8.63494377	0.15991935	4.613395	39.21606534	429.8792981	4.50815235	0.51818825	1.00974947	0.03511933	0.03223044	0.16497795	0.00204594	0.00545261	27.62146262	1.0089049	16.95026205	1.6692606	1.59406701	0.18322041	1.00771616	0.00063567	5.15284418	0.03201683	0.02232648	0.61896454	0.64989977	0.06572383	9.24395932	0.92964713	1.25659848	0.22756307	0.1460303	0.31154511
27/12/2019 14:00	7284.251465	126.3006324	193.5292883	1.01308407	40.8019638	2.57000962	13.27838586	88.51861621	0.04562335	0.01331132	0.03322111	45.66016527	0.82705713	2.78247471	1.90064583	1.37942713	8.6877328	0.16128011	4.63021198	39.4517319	429.0011733	4.49007195	0.5198841	1.01643968	0.03551717	0.03248457	0.16538838	0.00206471	0.00548385	27.82966182	1.01556863	17.11691418	1.67815325	1.61233195	0.18370471	1.01441358	0.00064039	5.19752496	0.03245456	0.0224518	0.62189179	0.65322283	0.06656351	9.30331426	0.93655537	1.26641585	0.22983214	0.14685843	0.30467195
27/12/2019 15:00	7239.149359	125.7298944	192.9873022	1.00563617	40.51197918	2.55528352	13.23642932	87.95861541	0.04548113	0.01325421	0.03324658	45.23719848	0.82340759	2.77330932	1.90453847	1.3747925	8.63833573	0.1616304	4.57298019	39.19173522	424.8824274	4.44720528	0.5175091	1.00850965	0.03528558	0.03220099	0.16509139	0.00204651	0.00545999	27.65612732	1.00785524	17.09748282	1.64836024	1.60394039	0.18220365	1.00704304	0.00063688	5.17728209	0.03185056	0.02232787	0.61813048	0.65035895	0.06611233	9.24402992	0.93032315	1.26740429	0.22838491	0.14583559	0.31836039
27/12/2019 16:00	7334.669327	127.7640283	199.1856015	1.01263321	41.39553341	2.60368922	13.36681545	89.33463556	0.04577217	0.01340388	0.0334669	45.64716649	0.833189	2.81294981	1.9460157	1.39685564	8.74120798	0.16219832	4.61113178	39.81727524	431.5158245	4.4838787	0.5229077	1.01649593	0.0358009	0.03254124	0.1675501	0.00206312	0.00556848	27.81401124	1.01600542	17.35474253	1.68070201	1.63465679	0.18702643	1.01382928	0.00064628	5.34133765	0.03216156	0.02257004	0.62734059	0.65406071	0.06651525	9.4079423	0.94542919	1.27783146	0.23143882	0.14766181	0.32927236
27/12/2019 17:00	7263.909005	126.4474051	200.4054247	1.00739938	41.02696353	2.5809111	13.26200351	90.1810757	0.04551603	0.01329365	0.03317358	44.98973964	0.82687024	2.78671751	1.91620789	1.38081685	8.67584161	0.16166948	4.54115752	39.60522041	428.7080365	4.45020918	0.51813159	1.0117654	0.03554962	0.03220166	0.16543469	0.00203711	0.00565144	27.55140302	1.01034167	17.13356309	1.6733297	1.62151346	0.18518807	1.00916598	0.00064053	5.29880354	0.03210535	0.02234032	0.62085281	0.64996461	0.06575515	9.33149034	0.93254039	1.25254478	0.22874408	0.14675909	0.31849564
27/12/2019 18:00	7334.982103	127.5643033	203.6996123	1.01751859	41.40596202	2.60227654	13.36142077	91.00724811	0.04644642	0.01343002	0.0333518	45.77257647	0.83569435	2.81667353	1.91539419	1.38117091	8.8169627	0.16291008	4.60281718	40.22765496	430.6533558	4.48166467	0.52399201	1.02065211	0.03577571	0.03255045	0.16679533	0.0020617	0.00570972	27.84286402	1.02009231	17.18911571	1.68784868	1.63202567	0.18740005	1.01973496	0.0006475	5.33068978	0.03254734	0.02258196	0.62676801	0.65411451	0.06608066	9.48007779	0.94249975	1.26570183	0.23009848	0.14813778	0.30413856
27/12/2019 19:00	7350.270468	127.7453307	202.8598458	1.01647552	41.53917433	2.61275866	13.41645715	90.91549596	0.04649361	0.0133983	0.0333917	45.80424848	0.83485975	2.82474245	1.91897861	1.37943499	8.84074958	0.16316434	4.583367	40.25035145	432.8941762	4.50749805	0.52570714	1.02143338	0.03586481	0.03262742	0.16739877	0.00206236	0.00585238	27.98838757	1.02002269	17.23563913	1.67902351	1.63449951	0.1881352	1.01993902	0.00064762	5.34717101	0.03251601	0.02258853	0.62822082	0.65449582	0.06616105	9.43805755	0.95434524	1.26919425	0.23171393	0.14809433	0.32615035
27/12/2019 20:00	7271.342817	126.6067523	201.7190714	1.00739424	41.14693293	2.59176443	13.32598477	90.35829428	0.04588727	0.01329474	0.0331312	45.33999313	0.82885976	2.78952963	1.90189747	1.36810277	8.77881435	0.161617	4.53919536	39.94019486	428.2232985	4.45688206	0.52105454	1.01069573	0.03549454	0.0323247	0.16577377	0.00204821	0.00576581	27.74725145	1.00916204	16.96490652	1.68695473	1.62182917	0.18586812	1.00811651	0.00063993	5.28873082	0.03216908	0.02235362	0.62263661	0.64792253	0.06561708	9.3672599	0.94306316	1.25671299	0.22907414	0.1468174	0.31812099
27/12/2019 21:00	7282.1512	126.8370093	203.1832928	1.00898427	41.16820921	2.59610888	13.31540501	90.69132374	0.0459267	0.01331173	0.03316695	45.40410767	0.82779389	2.79341908	1.89278499	1.3694561	8.78347233	0.16230575	4.50783455	40.08518766	428.0168887	4.46250725	0.52067952	1.0118931	0.03552008	0.03246846	0.16583262	0.00204754	0.0057298	27.77784985	1.00961439	17.004182	1.69850082	1.61968369	0.18613027	1.00870502	0.00064288	5.31749203	0.0321838	0.02237344	0.62517852	0.64624904	0.0653234	9.43197056	0.941461	1.25118256	0.22955119	0.14701828	0.31684757
27/12/2019 22:00	7279.449163	126.909398	201.5082492	1.00763725	40.84067673	2.59002209	13.303381	90.11533064	0.04576296	0.01329513	0.03312049	45.07184643	0.8285759	2.78377276	1.88468819	1.39215911	8.76576904	0.16266295	4.49353192	40.04327542	426.4680433	4.46823516	0.52169696	1.01024899	0.03550763	0.03239848	0.16589607	0.00204603	0.00573874	27.80060127	1.00894219	16.9480503	1.70518403	1.61731971	0.18544819	1.00928011	0.00063954	5.28972741	0.03221407	0.02240922	0.62653545	0.64783309	0.06503137	9.39095873	0.93776458	1.24510976	0.23023299	0.147204	0.32012719
27/12/2019 23:00	7286.852645	127.3754752	202.3091955	1.00717405	40.9665112	2.58617044	13.3562654	90.28337284	0.04586386	0.01329023	0.03323127	45.17559	0.82341481	2.77945427	1.89202348	1.37177321	8.78082941	0.16293549	4.50597034	39.87815188	428.7847808	4.48758207	0.52185523	1.01030105	0.03560576	0.032523	0.16837985	0.00205195	0.00573785	27.84329987	1.00709492	16.93855755	1.71706189	1.61931914	0.18648042	1.00706242	0.0006402	5.29268678	0.03221188	0.02247004	0.6284282	0.64929966	0.06513675	9.43938062	0.9360591	1.26111618	0.22994187	0.14686377	0.31844994
28/12/2019 00:00	7289.03113	127.2130153	203.2886873	1.00570924	41.16515652	2.58041332	13.35340974	90.57869547	0.04601508	0.01329731	0.03309452	45.3292272	0.8246639	2.78448112	1.88618175	1.38472559	8.78002118	0.16294938	4.519232	39.8740996	427.4171631	4.52461357	0.52319829	1.00864396	0.03556434	0.0324872	0.16965248	0.00205304	0.00570148	27.78399015	1.00614402	16.93311015	1.73338394	1.61676147	0.18671582	1.00570521	0.0006405	5.27665614	0.03220523	0.02244001	0.63019005	0.64887064	0.06538334	9.4014461	0.938192	1.25711128	0.23019506	0.14703949	0.32852882
28/12/2019 01:00	7317.007319	127.8669608	207.6066831	1.00226069	41.66568666	2.60483247	13.42647345	90.99970109	0.04603301	0.01334534	0.03322742	45.41032349	0.82721012	2.79097213	1.89356718	1.38351471	8.81512512	0.16345766	4.55996008	39.92679409	429.7515939	4.54291144	0.52507083	1.00559326	0.03566955	0.03264898	0.17232566	0.00205844	0.00566563	27.88137934	1.00445808	17.01132942	1.73235916	1.63035064	0.1855554	1.0037661	0.00064181	5.37292307	0.0321869	0.02249544	0.63224804	0.63966755	0.06600245	9.41238242	0.9395269	1.25504844	0.2297188	0.14699169	0.32579026
28/12/2019 02:00	7334.127611	127.9725452	207.9104377	1.00343949	41.75190225	2.6183207	13.48582729	91.68719766	0.04598798	0.01344353	0.03337189	45.45035936	0.82859049	2.79545792	1.88821506	1.37621672	8.84490569	0.16360368	4.60998612	40.34440214	431.4844693	4.51825529	0.52608109	1.00713429	0.03582564	0.03263097	0.17291843	0.00207155	0.00570302	28.03890177	1.00570235	17.04747189	1.73648875	1.63109312	0.18604139	1.00578939	0.00064606	5.44029909	0.03221259	0.02256156	0.63273993	0.65139037	0.06626138	9.40745198	0.94043271	1.24620256	0.23139405	0.14752683	0.33177234
28/12/2019 03:00	7338.623034	127.7198841	207.2182818	1.00529899	41.81614323	2.63128409	13.5033061	92.03364792	0.04603867	0.01334471	0.03338375	45.30293885	0.82719601	2.80321729	1.8762005	1.36911554	8.82830722	0.16441131	4.58545209	40.23894658	431.7742974	4.49433932	0.5245946	1.00884924	0.03583773	0.032613	0.17362419	0.00207412	0.00570075	27.94342928	1.00813381	17.06604021	1.7451449	1.63335225	0.18594225	1.00736297	0.00064425	5.41186794	0.0323548	0.02255284	0.63186577	0.63606412	0.06631503	9.45520494	0.93795412	1.25015651	0.23127797	0.14812442	0.3353855
28/12/2019 04:00	7329.936276	127.9151889	206.8622697	1.0059213	41.8119812	2.63374722	13.56829028	91.5568329	0.04616589	0.01333864	0.03338407	45.32181823	0.82786245	2.79883467	1.8774734	1.36416278	8.83441353	0.16392859	4.55746051	40.2647221	433.1925131	4.48821666	0.52504353	1.00963665	0.03369157	0.03258973	0.17409798	0.00207841	0.00566662	27.87178387	1.00887074	17.08256365	1.75832301	1.63913395	0.18560853	1.00837047	0.00064456	5.39967424	0.03237518	0.02252598	0.63114893	0.640827	0.06643271	9.51938379	0.94001315	1.25443435	0.23118107	0.14873845	0.3210105
28/12/2019 05:00	7340.253662	128.3872081	207.9260141	1.00587299	41.92058205	2.64147504	13.56757605	92.10533165	0.04590638	0.01337101	0.03358107	45.36913485	0.82828772	2.80054921	1.88769218	1.36809567	8.81619561	0.16361003	4.70256411	40.45093012	432.6487374	4.50738133	0.52542506	1.00948201	0.03431101	0.03260174	0.17461712	0.00207497	0.00560734	27.97082033	1.00914615	17.09955741	1.76682556	1.6412843	0.18518123	1.00807621	0.00064629	5.40020307	0.03240851	0.02257789	0.63017257	0.65601376	0.06647048	9.51488441	0.94328388	1.26069194	0.23177768	0.14917727	0.32831426
28/12/2019 06:00	7347.501797	128.4768968	208.194661	1.00470705	42.08231622	2.64603643	13.54777917	92.22689856	0.04607211	0.01342278	0.03370151	45.7372802	0.8326926	2.80107631	1.88423764	1.36972554	8.83589886	0.16327683	4.67454837	40.80443014	433.623777	4.50588037	0.52626855	1.00769401	0.03412095	0.03258275	0.17476238	0.00207642	0.00563604	27.95234045	1.00812687	17.12579629	1.76617203	1.64785781	0.18563688	1.00666143	0.00064541	5.41902621	0.03237137	0.02258522	0.63063698	0.64640172	0.06643738	9.44632721	0.94117671	1.26236585	0.23251688	0.1494908	0.33327968
28/12/2019 07:00	7337.993395	127.8969295	206.6742807	1.00398723	42.29859044	2.63040115	13.49092793	91.8001617	0.04605741	0.0133874	0.03362687	45.78572977	0.8292741	2.81137089	1.8807563	1.37359578	8.81081541	0.16325091	4.66051	42.0268118	433.0997534	4.49472548	0.52302575	1.00738573	0.03385037	0.0327979	0.17658635	0.0020655	0.00561961	28.13108714	1.00698586	17.16070814	1.76128515	1.64693717	0.18600721	1.00617306	0.00064199	5.3863154	0.03214448	0.02269121	0.63036171	0.65479372	0.06645368	9.43058785	0.93775956	1.25763185	0.23194372	0.14829952	0.31684996
28/12/2019 08:00	7326.202757	127.7709275	205.9765711	1.00408616	42.08602272	2.63486811	13.49341267	91.70061247	0.04564673	0.01336713	0.03355115	45.64714168	0.82930804	2.79911566	1.87368081	1.37183698	8.77970314	0.16205209	4.68373511	41.56084995	430.4298737	4.50406603	0.52343434	1.007628	0.03442937	0.03283663	0.17623079	0.00206414	0.0056559	28.17357555	1.00527907	17.10005319	1.75738472	1.64581308	0.18575515	1.00592223	0.00064293	5.36598093	0.03222159	0.02265669	0.62790449	0.65386002	0.06643568	9.42480185	0.93664506	1.2549289	0.23082973	0.14771879	0.32111961
28/12/2019 09:00	7325.868497	127.9145087	206.6742832	1.00471776	42.17285843	2.64020462	13.50527249	91.5568403	0.04565257	0.01338393	0.03359118	45.62476959	0.83164761	2.8036055	1.87926395	1.37079118	8.77929031	0.16224021	4.66254664	41.58399023	433.209282	4.49242282	0.52214882	1.00856422	0.03436367	0.03284085	0.17747944	0.00206059	0.00560863	28.13930394	1.00657562	17.08431183	1.75691242	1.64182064	0.18543313	1.00684552	0.00064611	5.36619975	0.03217786	0.02260764	0.62539282	0.63673282	0.06635937	9.47031328	0.93845774	1.25730948	0.23129754	0.14871131	0.32695554
28/12/2019 10:00	7332.240297	127.8962649	207.6404158	1.00482042	42.30946912	2.64649124	13.5226467	92.1482857	0.04624196	0.01344029	0.03358549	45.50368403	0.83327292	2.80422615	1.87986733	1.37374793	8.76845822	0.16271313	4.64810235	41.78001439	431.4409206	4.51698113	0.52321683	1.00816001	0.03431993	0.03287943	0.17935022	0.00206288	0.00562714	28.39744082	1.00662693	17.08869972	1.75413471	1.64395819	0.18503732	1.00735526	0.0006493	5.36208147	0.03163255	0.02272547	0.62702815	0.65313647	0.06635056	9.47043874	0.9411604	1.24931754	0.23449892	0.14864914	0.31947382
28/12/2019 11:00	7348.973779	128.2592142	208.0317913	1.00426485	42.40946836	2.64817169	13.55666488	92.07496735	0.04632009	0.01342703	0.03364747	45.77893554	0.833885	2.81122647	1.89031067	1.37691238	8.79231196	0.16264259	4.63898181	41.73892458	432.9281241	4.50491741	0.5238351	1.00852165	0.03412	0.0328136	0.17979921	0.00206512	0.00563394	28.56230691	1.00764424	17.11496344	1.75527376	1.64098361	0.18576909	1.00705373	0.00065072	5.37867526	0.03169514	0.02277927	0.62523491	0.64373793	0.06660402	9.45649133	0.94022655	1.24976871	0.23557247	0.14963989	0.32385849
28/12/2019 12:00	7325.612092	127.7919116	206.2155822	1.00343557	42.2197741	2.63196064	13.53246836	92.00411672	0.04542865	0.01340097	0.03345902	45.74870761	0.82750754	2.80183571	1.88468772	1.37111664	8.75310799	0.16234899	4.60634134	41.65947195	428.9906398	4.47704376	0.52456342	1.00752595	0.0339771	0.03273574	0.17934769	0.00205689	0.00562257	28.57537361	1.00643666	17.07252119	1.75066252	1.63310644	0.18421218	1.01006678	0.00064551	5.35641952	0.0317346	0.02267958	0.62336502	0.64790253	0.06642941	9.34372786	0.93961942	1.23975896	0.23523738	0.14873299	0.3204158
28/12/2019 13:00	7325.204778	128.0710485	207.3765697	1.00402647	42.17354159	2.63564105	13.52371591	92.73543089	0.04584762	0.01342227	0.03358191	45.82795992	0.82893524	2.80590401	1.89292592	1.36602449	8.76664928	0.162896	4.60056298	41.76593566	430.7870663	4.46692082	0.5265207	1.006597	0.03408063	0.03283716	0.18253777	0.00206019	0.00573931	28.45593956	1.00631937	17.08192589	1.74866144	1.63839585	0.18418216	1.00643103	0.00064835	5.33842034	0.03187577	0.02270895	0.6298747	0.64671772	0.06650447	9.35158588	0.93876379	1.24371878	0.23563802	0.14898296	0.32392586
28/12/2019 14:00	7324.721734	127.8035372	206.1610044	1.00378928	42.14749158	2.62990357	13.49582163	92.24157218	0.04571046	0.01342508	0.03351216	45.3685224	0.82571718	2.80342771	1.89041868	1.35916148	8.73394726	0.16257819	4.56794326	41.60482906	428.2365867	4.42812897	0.52677935	1.00769848	0.03407509	0.03286809	0.18331977	0.00206318	0.00571902	28.23496622	1.00719497	17.07876991	1.74576604	1.63585645	0.18513391	1.00682085	0.00064579	5.35347163	0.03144958	0.02267019	0.6280556	0.6475198	0.06623318	9.41958021	0.93790394	1.24255103	0.23521755	0.14979621	0.32150479
28/12/2019 15:00	7352.160923	128.5461835	207.7840385	1.0060578	42.76463994	2.65140219	13.57387298	92.60497503	0.04568061	0.01350411	0.03411233	45.23561353	0.83165262	2.81354036	1.90010809	1.37036912	8.76931061	0.16324577	4.59861856	42.65663178	430.6600429	4.46868201	0.53040739	1.00895808	0.03414054	0.03303353	0.18281759	0.00207102	0.00573432	28.48836014	1.00816775	17.16188985	1.75023965	1.64378353	0.18618665	1.00822825	0.00064885	5.37396888	0.03162126	0.02271386	0.6311007	0.64389342	0.06683375	9.40066964	0.94197563	1.25015662	0.2371062	0.15114642	0.32452626
28/12/2019 16:00	7334.944688	128.1171402	205.8013828	1.00462303	42.67356729	2.63439407	13.54174254	91.88954011	0.0451706	0.01352029	0.03387816	45.54393255	0.83226592	2.80737789	1.88683504	1.3537604	8.73059069	0.16224601	4.57417895	42.07252431	430.6484153	4.45719449	0.52614372	1.00752864	0.03391009	0.03299422	0.18101528	0.00206853	0.00567487	28.266957	1.00676846	17.1033246	1.74936633	1.63251897	0.18486065	1.00660425	0.00064653	5.36894713	0.03181669	0.02256652	0.62767101	0.6392698	0.06638573	9.42711002	0.93216243	1.24765022	0.23482043	0.15098568	0.32862485
28/12/2019 17:00	7350.86296	129.0857478	209.5303948	1.00877269	43.48693888	2.66955656	13.64701389	95.48651599	0.04524906	0.01364173	0.03410341	45.83638515	0.83763569	2.82294086	1.89342708	1.35737404	8.80396358	0.16287997	4.59653507	42.78649486	433.6878896	4.51078914	0.53123405	1.00831095	0.03403944	0.03307599	0.18058775	0.00208179	0.00573209	28.49364013	1.01091257	17.21065565	1.75410484	1.64805541	0.18533809	1.01101143	0.00064893	5.3789019	0.03207911	0.02257172	0.62920746	0.64128747	0.0668736	9.41405796	0.94100925	1.2516019	0.23597822	0.15130659	0.32028974
28/12/2019 18:00	7367.043567	129.9514441	208.9457696	1.00968087	43.69914321	2.66800179	13.73606896	95.58242999	0.04529136	0.01374975	0.03416664	45.79954777	0.83129174	2.81998839	1.90011967	1.34813753	8.8361695	0.16325936	4.56389185	42.79594549	436.182388	4.49378438	0.53705176	1.00852719	0.0341107	0.03299622	0.18200821	0.00208406	0.00575352	28.43906348	1.00927478	17.23418708	1.76087354	1.65064273	0.18563424	1.0095339	0.00065876	5.39137696	0.03230443	0.02267644	0.63073817	0.64479489	0.06714108	9.44179432	0.94287071	1.25941201	0.23643703	0.15093465	0.31435343
28/12/2019 19:00	7358.476794	129.4006328	208.6583871	1.00480196	43.43166945	2.65823944	13.72003889	95.7596772	0.04516341	0.01365104	0.0338405	45.6510187	0.8292403	2.80706517	1.89842807	1.33441812	8.80792585	0.16314522	4.48238977	42.59243765	435.3532257	4.47250182	0.53383237	1.0077706	0.03409011	0.03275387	0.18116888	0.00208115	0.00569945	28.44887996	1.00597093	17.15179862	1.75521911	1.63906282	0.18556103	1.00709317	0.00065568	5.35769824	0.03241273	0.0226968	0.62908903	0.6514057	0.06699305	9.39446324	0.9419644	1.25344144	0.23599733	0.15047381	0.32735365
28/12/2019 20:00	7385.224752	129.8067224	209.0680013	1.00695128	43.4719574	2.66522264	13.76939017	95.7217545	0.04473371	0.01367615	0.0339135	45.79202732	0.82249239	2.81479335	1.90211242	1.34525575	8.83714044	0.16410708	4.49463279	42.62270736	436.5181454	4.47199286	0.53766622	1.01069234	0.03405359	0.03307525	0.1830198	0.00208567	0.00571388	28.54414278	1.00952493	17.19249296	1.76639268	1.63988148	0.18589755	1.00918896	0.00065636	5.37620436	0.03246315	0.02273355	0.63132235	0.64874216	0.06701322	9.37851383	0.94182024	1.25275697	0.23571114	0.15100126	0.33725282
28/12/2019 21:00	7372.559274	129.4260124	208.3635649	1.00422257	43.24882233	2.6586299	13.75766365	95.52232765	0.04434602	0.0136592	0.03380104	45.73722718	0.81661449	2.805244	1.89925575	1.36966911	8.79705271	0.16309541	4.47337045	42.60418633	433.3590472	4.4638448	0.53861857	1.00875303	0.03395565	0.0329632	0.18350569	0.00207939	0.0056965	28.52296244	1.00671628	16.70535206	1.75904752	1.63794399	0.18598183	1.00756639	0.0006541	5.35102573	0.03215213	0.02269006	0.62976683	0.6515786	0.06696816	9.37681277	0.93836851	1.25192654	0.23471321	0.14998164	0.33310129
28/12/2019 22:00	7342.287274	128.9623107	208.1876103	1.00574793	43.0131332	2.64612449	13.74285751	95.52393984	0.04521696	0.01363876	0.03372055	45.89261595	0.8164726	2.79863131	1.8916122	1.34946813	8.81790494	0.1629094	4.4587768	42.41852493	430.9323607	4.44892417	0.54011552	1.00468298	0.03414462	0.03283271	0.18338605	0.0020688	0.00567842	28.44532015	1.00578991	16.66158033	1.75999847	1.63737588	0.18566563	1.00609837	0.00065422	5.34644073	0.03218519	0.02261842	0.62868352	0.64217074	0.06702479	9.36836241	0.93497157	1.24964213	0.23421173	0.15004676	0.33280724
28/12/2019 23:00	7321.362953	128.38483	207.6279344	1.00176096	43.03810122	2.64320824	13.67065066	95.00098631	0.04510267	0.01354526	0.03359944	45.67126148	0.81106384	2.79162927	1.8851308	1.33199744	8.76209466	0.16295531	4.45466134	42.13786172	431.9418679	4.44712142	0.53463804	1.00276356	0.03414529	0.03263182	0.18592711	0.0020635	0.00566904	28.25493143	1.00278019	16.65900312	1.7595952	1.63296408	0.18452282	1.00684595	0.00065424	5.32872026	0.03214908	0.02250915	0.62503713	0.64106249	0.06661953	9.26930914	0.93420389	1.24521948	0.23437236	0.14970555	0.31651112
29/12/2019 00:00	7317.647588	128.2668714	206.2479527	1.00607055	42.79774206	2.62868924	13.69683573	94.1761643	0.04513819	0.01350369	0.03363673	45.51613491	0.81685026	2.79234366	1.87429058	1.32684903	8.79152597	0.16371287	4.40562492	41.90478982	431.1752686	4.41897229	0.53252725	1.00252591	0.03401061	0.03276762	0.18561874	0.00206306	0.00568354	28.19177338	1.00187672	16.59693017	1.75962691	1.62660302	0.18498471	1.0022423	0.0006482	5.31799985	0.03193422	0.02253764	0.62427593	0.64762311	0.0661517	9.17675087	0.92618879	1.23093676	0.23367655	0.14904184	0.32837389
29/12/2019 01:00	7314.949555	128.2255567	206.2686267	1.00048829	42.61773368	2.62492487	13.71388326	93.89497615	0.04497097	0.01345091	0.03343953	45.43548443	0.81428986	2.7958644	1.87355743	1.33717359	8.79059351	0.16194073	4.4414143	41.73818589	430.3150201	4.41937865	0.5301868	1.00300652	0.03383955	0.03271433	0.18518446	0.00206081	0.00570997	28.0937896	1.00209402	16.56576995	1.76130175	1.62590316	0.18553012	1.0028009	0.00064532	5.32551695	0.03170135	0.0226899	0.623251	0.64187376	0.06557215	9.15119618	0.92899116	1.23068978	0.23326759	0.14936476	0.31373401
29/12/2019 02:00	7381.116852	129.393965	207.4004044	1.01321948	42.798656	2.65260537	13.74112057	94.12477298	0.04546961	0.01354312	0.033788	45.85364028	0.82202934	2.82500146	1.88969088	1.34781481	8.91227868	0.16336225	4.43570582	42.036836	434.0147648	4.4511055	0.53256578	1.0160811	0.03409721	0.03294537	0.18515297	0.00208099	0.00575585	28.44577561	1.01571928	16.78482742	1.77981122	1.64127205	0.18720759	1.01515478	0.00065097	5.38379158	0.03205134	0.0229709	0.63048944	0.64818983	0.06636504	9.28442872	0.93891825	1.24738205	0.23381757	0.15076533	0.33023532
29/12/2019 03:00	7406.433895	129.9575953	208.7860087	1.01336459	43.07085208	2.67024623	13.78600315	95.14783801	0.04518975	0.01364045	0.03389264	46.01407564	0.82713667	2.82838047	1.89611882	1.34800569	8.9520852	0.1642211	4.47502864	42.39352014	437.7137023	4.48935527	0.53472591	1.01778308	0.03408003	0.03290126	0.18853563	0.00208156	0.00579397	28.58312451	1.01730495	16.83497461	1.78591554	1.65475648	0.1877666	1.01686029	0.00064896	5.37971473	0.03196216	0.02303413	0.63098388	0.64784599	0.06661002	9.30725879	0.94033768	1.24386674	0.23336509	0.1514953	0.30948108
29/12/2019 04:00	7418.256408	130.1661886	209.0553755	1.01619197	43.34302159	2.67157181	13.79697579	95.58724863	0.04629774	0.01359293	0.03403057	46.38326104	0.82766546	2.82273436	1.90070233	1.33699845	9.01668634	0.16428879	4.43392766	42.2707719	442.0652567	4.5062523	0.53608074	1.01961134	0.03476453	0.03292737	0.19060677	0.00207963	0.00588026	28.52445476	1.01921856	16.87994922	1.79123656	1.65832667	0.1884102	1.01861655	0.00065013	5.38460639	0.03214265	0.02321787	0.63235452	0.65371865	0.06692962	9.30946125	0.94183498	1.26789243	0.23370968	0.15137663	0.31108498
29/12/2019 05:00	7424.135993	130.2461433	208.5304399	1.01716745	43.19616801	2.66836363	13.78496792	95.34549309	0.04629261	0.0136337	0.03406964	46.48623691	0.82750393	2.83192197	1.90363439	1.33883609	9.16645758	0.16552069	4.44516399	42.49684845	438.0788809	4.49326381	0.54152455	1.0197607	0.03482874	0.03288427	0.1899649	0.00209118	0.00583522	28.53568963	1.01933656	16.8265044	1.79394241	1.66299321	0.18909264	1.01948684	0.00065287	5.38279412	0.03247966	0.0231487	0.6308605	0.6547647	0.06706141	9.26691472	0.94094138	1.26430154	0.23514136	0.15153462	0.31295146
29/12/2019 06:00	7446.574746	130.6251916	209.2589948	1.01897446	43.27469911	2.67588851	13.81875115	95.80422102	0.04677791	0.01366815	0.03419704	46.90130016	0.83094494	2.83441368	1.90560872	1.33577834	9.18602928	0.16607986	4.45565287	44.00321514	440.3401633	4.51332298	0.54629576	1.02329428	0.0350739	0.03289249	0.19030611	0.00209465	0.00587852	28.60205456	1.02191603	16.87855485	1.80076315	1.66383518	0.18956624	1.02128789	0.00065127	5.42924114	0.0326869	0.0233189	0.63020819	0.65857122	0.06703711	9.30216021	0.94226682	1.2675404	0.23465274	0.15148868	0.33143195
29/12/2019 07:00	7450.917686	131.1609562	210.1298378	1.02012001	43.34050475	2.68052989	13.82582116	95.90406017	0.04661475	0.01369102	0.03435963	47.04687917	0.83247284	2.84039559	1.90684382	1.33362189	9.20742179	0.16625105	4.49635959	44.48913251	441.1281292	4.51851573	0.5457003	1.02288421	0.03513818	0.0328965	0.19471559	0.00209635	0.00584109	28.80382615	1.02296525	16.89050013	1.80134345	1.67316137	0.19076383	1.02288426	0.00065429	5.42998634	0.03283805	0.0232015	0.63179117	0.66132498	0.06701679	9.32227738	0.94591543	1.27087996	0.23484449	0.15151532	0.33891338
29/12/2019 08:00	7458.878012	131.0964478	209.9655697	1.02057039	43.53030433	2.68647549	13.82349533	95.94218035	0.0465518	0.01367786	0.03436055	47.63890995	0.83166761	2.8338387	1.91165187	1.34712169	9.21073529	0.16606483	4.52188327	44.3646563	439.0829989	4.51978408	0.54581129	1.02332215	0.03507247	0.03267754	0.19449797	0.00209972	0.00583934	28.83482441	1.02288448	16.90913777	1.80344572	1.67614486	0.19254154	1.0223359	0.00065335	5.39248963	0.03295486	0.02320152	0.63248943	0.65698249	0.06697641	9.32685277	0.94646478	1.26952082	0.23459157	0.15274784	0.33525859
29/12/2019 09:00	7493.298951	131.3271889	211.3155924	1.02097908	43.70219822	2.69532836	13.86227379	96.03657873	0.04615125	0.01372563	0.03455629	47.60569989	0.83295386	2.84633069	1.91633873	1.35143481	9.26551951	0.16609386	4.52255552	44.50686654	443.5921192	4.5454104	0.54667528	1.02159677	0.03532258	0.03295191	0.19557283	0.00210479	0.00591208	29.10920817	1.02293416	16.93393525	1.80724584	1.68453267	0.19679625	1.02279368	0.00065193	5.41640742	0.03267138	0.02318548	0.63291524	0.66094394	0.06722248	9.37209483	0.9488974	1.27628352	0.23585952	0.15299684	0.33464106
29/12/2019 10:00	7464.54396	131.113505	210.0806475	1.02369335	43.28954061	2.68694598	13.85505766	95.70750547	0.04505982	0.01368874	0.03432676	47.37813647	0.83162305	2.84540453	1.91252852	1.3434183	9.19292766	0.16624938	4.48959872	44.10353068	439.5347956	4.53516447	0.54398906	1.02346388	0.03514168	0.0330278	0.19602463	0.00210268	0.00590807	29.00148011	1.02521526	16.81904102	1.8004465	1.67905827	0.19781679	1.02542711	0.00065438	5.40303448	0.03282598	0.02313351	0.63194844	0.65959589	0.06724489	9.33634989	0.94872851	1.27271006	0.23659263	0.15292047	0.31153288
29/12/2019 11:00	7372.488403	129.3340451	206.7145938	1.00805497	42.80984284	2.65019797	13.72717359	94.44959715	0.04433459	0.01347308	0.03377859	46.85356253	0.8197306	2.7983034	1.87142597	1.32596399	9.07434868	0.16443058	4.44289116	43.97419188	431.9757204	4.49042745	0.53460283	1.01003222	0.03469462	0.03234797	0.19423641	0.00207577	0.00572298	28.61381125	1.01031195	16.59800303	1.77335044	1.65218844	0.19386334	1.01011337	0.00064218	5.3388789	0.03250849	0.02276387	0.62459213	0.65029462	0.06662109	9.20889278	0.93338521	1.25073043	0.23308178	0.15140795	0.30886996
29/12/2019 12:00	7380.194897	130.1366094	209.0292878	1.00695543	43.03731328	2.66266588	13.75829455	96.7124924	0.04471598	0.01351499	0.03386304	46.447274	0.82304908	2.8067657	1.87307413	1.31686088	9.11199568	0.16415987	4.44421324	44.15439344	435.7328856	4.70702222	0.53598153	1.00975116	0.03459927	0.03231063	0.19454917	0.00207258	0.00567913	28.67508617	1.00999816	16.45356624	1.78141183	1.65822388	0.19248542	1.00971951	0.00064279	5.34196396	0.03192832	0.02277212	0.62599769	0.65493759	0.0674509	9.26069791	0.93357068	1.25937923	0.23423018	0.15137835	0.31912411
29/12/2019 13:00	7388.396067	131.4060707	213.2068051	1.0071585	43.44525697	2.67598858	13.99818799	97.23387971	0.04428508	0.01359972	0.03407087	46.79683889	0.8224172	2.81621041	1.87434962	1.31994393	9.14113503	0.16506473	4.44598408	44.5932771	439.1796241	4.69432971	0.53882493	1.00922418	0.03485598	0.03252236	0.19394208	0.00207572	0.00571398	28.83952777	1.00900378	16.51195483	1.78673518	1.66424173	0.19304556	1.00897176	0.00064582	5.37901776	0.03148149	0.02285138	0.63555011	0.6588921	0.06780159	9.3001239	0.93574023	1.26756107	0.2339459	0.15191151	0.31843381
29/12/2019 14:00	7418.384205	131.4493639	213.8519766	1.0067296	43.37732884	2.67350298	14.10521364	96.76352243	0.04518073	0.01359087	0.03408631	46.78538751	0.81996738	2.83022956	1.86327262	1.30835131	9.16072373	0.16569503	4.419597	44.54042405	435.6427435	4.67037525	0.54168251	1.00883329	0.03476829	0.03264655	0.19219035	0.00207685	0.00570153	29.09556769	1.0082713	16.56657308	1.78574661	1.66361671	0.19346459	1.00809282	0.00064766	5.39536476	0.03132885	0.02289727	0.63346667	0.66180759	0.06871361	9.31500419	0.93706607	1.25774862	0.2346671	0.15218373	0.30736988
29/12/2019 15:00	7419.383758	131.4518098	213.1240162	1.00514671	43.22049834	2.69582228	14.15353212	96.90210766	0.04635902	0.0136059	0.03410251	46.49189402	0.81675418	2.82351415	1.86230117	1.30601516	9.27530578	0.16514841	4.35954801	44.37468109	440.1034444	4.66311834	0.54538414	1.0068715	0.03373439	0.03247629	0.18964844	0.002073	0.00566974	29.07378223	1.00703471	16.47151223	1.78172463	1.67350575	0.19391092	1.00713276	0.00064749	5.38077332	0.03149099	0.02280081	0.63407743	0.65274601	0.0684414	9.26874009	0.93647447	1.26158284	0.23469072	0.15220206	0.325277
29/12/2019 16:00	7428.581822	132.4392171	214.1376144	1.00559331	43.307372	2.70299812	14.20298705	97.92362024	0.04566943	0.01364096	0.03418651	46.72133383	0.81840222	2.81188512	1.86862366	1.29897902	9.30194539	0.16651953	4.30342416	44.85236797	440.7348977	4.62801481	0.54578756	1.00604413	0.03478769	0.03269681	0.1907489	0.00208128	0.00570985	29.2587853	1.00645293	16.49256037	1.78537148	1.67752247	0.19734029	1.00675979	0.00065105	5.39541316	0.03165483	0.02275725	0.63268253	0.6628241	0.06833056	9.29415114	0.93405099	1.27319408	0.23542282	0.15258564	0.34068752
29/12/2019 17:00	7434.886671	133.1194873	213.3435525	1.00518454	43.40987338	2.71475117	14.08825355	96.59144601	0.04532771	0.01363735	0.0342956	46.85816291	0.81791757	2.81413363	1.87633476	1.31259397	9.34331383	0.16717369	4.32791317	44.26991079	441.5418591	4.61870904	0.55148991	1.0066345	0.03486561	0.03273654	0.19113172	0.00207168	0.00572748	29.20618696	1.00642011	16.51421981	1.78902114	1.68734054	0.19531045	1.00714081	0.00064904	5.41607939	0.03194504	0.02285605	0.64150492	0.66530325	0.06857374	9.29933066	0.93387472	1.269072	0.23571467	0.15249145	0.34176571
29/12/2019 18:00	7466.236245	134.1203398	214.8280092	1.00946553	43.53015294	2.71763413	14.09631489	97.31334009	0.04551139	0.01369319	0.03446651	46.9030864	0.82188867	2.82658258	1.8881152	1.31078064	9.36349949	0.16764464	4.33521876	44.23740706	445.8006673	4.62727092	0.5546372	1.01105558	0.03483901	0.03276512	0.19343226	0.00208232	0.00572041	29.46412594	1.01109728	16.61053889	1.79588941	1.69189252	0.19749625	1.01110501	0.00065503	5.43334161	0.03189673	0.02295753	0.64440246	0.66341646	0.06883443	9.3655305	0.94193315	1.27441739	0.23573715	0.15301283	0.34387949
29/12/2019 19:00	7479.407785	134.397531	214.6916518	1.00889695	43.90525983	2.71721	14.15885456	98.11798916	0.04580636	0.01372729	0.03449693	46.88040567	0.82329393	2.83010117	1.89414836	1.30999938	9.3294466	0.1681496	4.34419199	44.34016457	447.3144961	4.65619421	0.55261885	1.00964642	0.03507506	0.0327688	0.19385263	0.0020875	0.00572974	29.60655244	1.01130597	16.60315748	1.79902224	1.7003545	0.1983483	1.01142222	0.00065486	5.4434422	0.03216999	0.02301275	0.6463377	0.67069028	0.068814	9.36068114	0.94568791	1.2688614	0.23697224	0.15330557	0.34444705
29/12/2019 20:00	7485.402356	134.8749291	215.0289099	1.00359636	43.99146564	2.71312176	14.11230162	98.81644304	0.04576241	0.01379025	0.03441047	47.13649287	0.8199047	2.82560422	1.8921136	1.29709419	9.36338098	0.16835463	4.31084949	44.30712991	450.2780401	4.6431844	0.54952421	1.00543676	0.03502519	0.03265263	0.19514736	0.00208462	0.00568836	29.60037699	1.00622258	16.60593411	1.8110067	1.70228878	0.19818363	1.00624025	0.0006532	5.46780542	0.03147594	0.02291858	0.6453431	0.66997186	0.06866381	9.37405629	0.94099099	1.29404237	0.2361565	0.15367927	0.34452838
29/12/2019 21:00	7433.528246	135.5499649	213.3500473	1.00668887	43.83138795	2.69742727	14.06417982	98.96353363	0.04610641	0.01374885	0.03432121	46.67658164	0.81869928	2.82011133	1.88683704	1.29840662	9.26607805	0.16714986	4.28325551	44.17159602	450.5061994	4.61767182	0.54624869	1.00952399	0.03488981	0.03256456	0.19298889	0.00207325	0.00562501	29.46057419	1.00813561	16.49859326	1.80723746	1.6892622	0.19595352	1.00792016	0.00064854	5.49593414	0.03143312	0.02276091	0.63855036	0.66463717	0.06860607	9.34807738	0.9355399	1.28434544	0.23485398	0.15328071	0.34387258
29/12/2019 22:00	7426.891294	135.2025173	213.3908294	1.00510139	43.55581388	2.69272288	14.10857292	99.77197408	0.04640355	0.01373848	0.03435041	46.55195225	0.82203999	2.81913396	1.88578752	1.29272751	9.24619974	0.16863913	4.2667055	44.68914369	448.8621615	4.66622148	0.5450031	1.00625722	0.03479325	0.03264694	0.19388173	0.00206597	0.0056182	29.31034659	1.0059748	16.51283899	1.80574015	1.68487601	0.19595405	1.0069079	0.00065382	5.48983781	0.03144058	0.02284536	0.63931694	0.66127158	0.068406	9.37482513	0.93912164	1.27921018	0.23488787	0.15288228	0.34294715
29/12/2019 23:00	7482.207779	136.3816064	214.7232471	1.01265061	44.00799291	2.71469913	14.17255797	100.676593	0.04617423	0.01392521	0.03463219	47.25186569	0.83176775	2.84034496	1.89306389	1.32131973	9.3451863	0.17001692	4.28903466	45.21674435	454.2694853	4.71430775	0.5498293	1.01501235	0.03509626	0.03270649	0.19493078	0.00208342	0.00564506	29.68943255	1.01369621	16.6424169	1.81146836	1.69154845	0.19753709	1.01386587	0.00065507	5.5173875	0.03194718	0.02300234	0.64694016	0.66862988	0.06886979	9.39824164	0.94227154	1.29881045	0.23683408	0.15397436	0.34631045
30/12/2019 00:00	7420.272788	134.7965167	212.8830078	1.00405082	43.75393429	2.69214724	14.15513219	100.3631194	0.04620262	0.01374408	0.03427771	46.84139268	0.82317054	2.81712465	1.90267257	1.31455997	9.25159354	0.16858047	4.26774105	44.75226789	449.5435082	4.66009655	0.54700438	1.00614628	0.03479124	0.03238478	0.19272226	0.00206967	0.00560014	29.30369848	1.00476703	16.57894948	1.79569501	1.6731277	0.19715721	1.00549209	0.00065385	5.47133994	0.03169738	0.02284645	0.64226024	0.65261427	0.06813952	9.30142867	0.93268423	1.27775503	0.23360497	0.15110294	0.34348159
30/12/2019 01:00	7383.036844	134.187913	212.0871539	1.00587069	43.43750037	2.6876556	14.04973352	99.36544497	0.04584814	0.01367589	0.0341453	46.51800812	0.81739026	2.8022327	1.88826554	1.33440248	9.2033475	0.16681701	4.24070853	44.47395898	448.8158613	4.61242722	0.53657284	1.00700135	0.03452286	0.0323878	0.18990986	0.00206764	0.00554287	29.10303597	1.00579293	16.54172744	1.78562791	1.66082249	0.1949628	1.00754163	0.0006516	5.43752093	0.03194206	0.02272233	0.63397407	0.65462178	0.06706491	9.30570895	0.9349514	1.28313483	0.23290451	0.1503871	0.34152303
30/12/2019 02:00	7380.075357	134.4994422	212.0619899	1.00360882	43.42697586	2.69856379	14.09199015	99.40580161	0.04574025	0.01367512	0.0343797	46.47761313	0.82356842	2.80524723	1.88468606	1.32785104	9.11904598	0.16493069	4.24651085	44.29844374	449.1365222	4.62521601	0.53632921	1.00479847	0.03419178	0.03229224	0.18886875	0.00206469	0.00556754	29.1146767	1.00582328	16.53993809	1.77853312	1.65341837	0.19266709	1.00552543	0.00065042	5.44417547	0.03195047	0.02269011	0.63602878	0.65687461	0.06721678	9.25827624	0.93805043	1.28550913	0.23343707	0.1504758	0.32666074
30/12/2019 03:00	7384.769918	134.8428448	212.7594091	1.00385188	43.41603253	2.70032869	14.11735124	99.65821965	0.04600906	0.01369502	0.03427106	46.38946119	0.82282316	2.81790531	1.88456348	1.3335971	9.14468519	0.16501924	4.27159085	44.45512967	451.3339689	4.62701736	0.53766761	1.00655462	0.0358528	0.03229005	0.19070297	0.00205575	0.00556588	29.02728172	1.00527216	16.65934931	1.78276067	1.65952445	0.19281714	1.00572024	0.0006503	5.51632183	0.03204573	0.02274738	0.63940062	0.66034267	0.06747439	9.25080231	0.94134557	1.28025044	0.23416961	0.15023417	0.33297663
30/12/2019 04:00	7378.7068	134.3619073	211.7453512	1.00306057	43.37679358	2.69555529	14.32166657	99.04822271	0.04636647	0.01366794	0.03420085	46.48931454	0.82604996	2.81472766	1.88027812	1.33594256	9.14316668	0.16456238	4.34202601	44.40505626	446.2598874	4.60241829	0.53730185	1.00630514	0.03569245	0.03213957	0.19338031	0.00205696	0.00554988	28.92440705	1.00494244	16.63236946	1.78029392	1.65872585	0.19214114	1.00490391	0.00064851	5.50707156	0.03210461	0.02280603	0.63802723	0.65941954	0.06724617	9.2686777	0.93986229	1.2824969	0.23394588	0.14855485	0.32234116
30/12/2019 05:00	7442.413377	136.0633753	214.6503574	1.00939303	43.86353052	2.72397207	14.45369173	100.294312	0.04615815	0.01385284	0.0345661	46.94330344	0.82411239	2.8536994	1.89643648	1.34773562	9.25225787	0.16591209	4.32992913	44.86233071	451.0435317	4.66391767	0.54392467	1.01080641	0.03488366	0.03251163	0.19583449	0.00207516	0.00559708	29.30766318	1.01116516	16.82054528	1.7968608	1.6731984	0.19409973	1.01130523	0.00065531	5.58590573	0.03236523	0.0228601	0.64420047	0.66514428	0.06809101	9.32167185	0.9462378	1.29172639	0.2349168	0.1496994	0.32948625
30/12/2019 06:00	7442.389772	135.9663891	214.890627	1.00840605	43.9318063	2.71999928	14.35561411	100.1120131	0.04642246	0.01384858	0.03450697	46.58754278	0.82376212	2.85646249	1.89720621	1.34483494	9.27844926	0.16561835	4.32373675	44.88797406	453.2957628	4.65442453	0.54034229	1.0109229	0.03479027	0.03240129	0.19659297	0.00206941	0.0055989	29.26796475	1.01069324	16.81848756	1.7953985	1.67105067	0.19294167	1.01078388	0.0006531	5.59412694	0.03222958	0.02288397	0.64342776	0.66718524	0.06784208	9.32117578	0.94388165	1.29307126	0.23499589	0.1500846	0.30745974
[truncated: 2,322 more rows]
[truncated: 97 more columns]
