# Supplementary material for: Network Analysis of Multivariate Transfer Entropy of Cryptocurrencies in Times of Turbulence
Source: Entropy (Basel). 2020 Jul 11;22(7):760. doi: 10.3390/e22070760 (PMC7517310; doi:10.3390/e22070760)
Supplement: Supplementary file 1 [file entropy-22-00760-s001.zip › supplementary/S2.csv]

time	bitcoin	ethereum	bitcoin_cash	tether	litecoin	eos	binance_coin	bitcoin_sv	stellar	tron	cardano	monero	unus_sed_leo	huobi_token	chainlink	tezos	neo	iota	cosmos	dash	maker	ethereum_classic	ontology	usd_coin	crypto_com_coin	nem	basic_attention_token	dogecoin	vechain	zcash	paxos_standard	decred	hedgetrade	qtum	0x	trueusd	holo	bitcoin_gold	v_systems	ravencoin	omisego	nano	bytom	augur	kucoin_shares	synthetix_network_token	algorand	abbc_coin	bitcoin_diamond
01/12/2019 00:00	17160434965	6557885267	1309749276	19082789948	2678994679	1538713256	213855970.1	392262750.9	228334489.6	1107284594	64185216.9	119614136.4	9051115.971	158450412.3	123054317.3	28726764.93	367282259.5	6153305.823	160927777	320472206	4644779.098	474329899.2	93437235.95	225330078.7	4778036.533	29524988.24	47554183.43	89573688.96	67670866.28	144390848.8	142364758.4	10594520.25	352334.9778	324619072.9	34703967.17	215208748	7801727.663	10600954.49	2948075.339	3276317.826	47104110.48	3056873.364	16474819.83	6186227.972	4604406.695	281935.8492	124153831.9	52080307.97	2187896.773
01/12/2019 01:00	17187687675	6522459437	1301918467	19108594052	2659344670	1511607182	213660844.4	388969133	227816168.2	1109599530	61620807.64	118659590.3	8966038.922	154286775.5	123193655.6	28425177.56	360853156.1	6009474.73	160637479.2	319583887.7	4560977.043	488852474.6	92631312.82	227347612.7	4881436.968	30037920.98	46829432.33	88801000.51	67239323.38	143155490	143424221.6	10670070.16	348948.9647	326040820.2	34869536.08	216486081.7	7790376.214	10670085.53	2914623.736	3173065.706	45629505.65	3078556.768	15950209.3	6072278.657	4653043.95	245611.3268	123626450.9	51561111.69	2166644.828
01/12/2019 02:00	17706551136	6590114659	1324393418	19744597059	2665336876	1529029569	214932807.5	396679759.4	229776721.7	1101652166	62286333.76	118047205.3	8881647.472	152685852.7	126721649.2	28476618.72	363482920.3	6033836.203	159833964.4	314262147.9	4499478.262	494296396.5	94245854.8	231886404.4	4946880.027	30941626.52	46847038.11	90162664.39	66434674.69	143791685.8	151844817	10717626.41	338233.9607	325238606.9	35126216.48	223434030.2	7866118.063	10333804.53	2870482.106	3213827.909	46575509.8	2656427.2	15980319.67	6106797.197	4695670.242	238126.8339	123157668.7	51086253.94	1649719.728
01/12/2019 03:00	18170731070	6717665919	1324750851	20278088147	2685297121	1547147442	217631255.4	397519313.3	231586737.3	1105079958	61847344.84	117398821.6	8752342.32	150171252.1	128142182.9	27917003.82	357127884.5	6194462.555	158969608.1	310823184.8	4438882.503	508616106.7	95977473.39	230971071.2	5042865.053	32126599.36	45189389.01	87878263.83	64857448.34	147101263	153952277.5	10812131.11	333717.98	324556238.4	35009226.08	224768984.8	7833944.232	10186046.83	2845762.325	3227818.622	46072743.76	3143961.232	15352001.82	6021466.509	4660273.314	233661.3997	122391432.3	50837984.94	1620801.873
01/12/2019 04:00	18914684526	6928521857	1337168513	21027447329	2721041204	1622419892	223530559.3	405013199.7	233116756.5	1109748105	62086802.57	116506697.6	8762191.628	152216782.1	131145180.3	27908151.74	364225331.8	6501499.466	160818030	315533973.7	4449571.049	495112188.3	97156432.31	232126361.5	5126385.48	32096684.15	48733231.17	89836296.26	64779731.5	158263034.2	160160563.4	10974473.01	334039.752	327601294.5	34713435.79	227299998.4	8032531.413	10313556.09	2874861.575	3362597.674	46101509.86	3153422.129	15420001.83	6009662.782	4704731.918	232494.556	122257325.4	50399903.18	2016477.437
01/12/2019 05:00	19123772055	6988535652	1291819789	21219901914	2740997016	1606067612	223298248.3	407345460.8	235004802.3	1115793206	60861539.14	116039966.8	8648830.132	152396865.4	131915960.4	28087701.94	369641713.8	6572206.427	160749473.6	318069066.1	4441845.325	516903405.2	96547569.68	232669871.7	5186275.02	30312145.69	50136847.46	89424059.69	64190660.83	160302936.1	162883211.5	11202913.5	335087.9817	329061570.3	34998546.66	229191070	8138902.781	10319664.28	2854855.268	3371746.016	46017847.53	3216399.18	15485964.7	6046062.096	4700980.951	237981.6656	120959862.6	50341919.79	1835704.479
01/12/2019 06:00	18869799954	7035318376	1290701905	21369174458	2748887668	1592514250	222070685.2	408585586.7	231775255.2	1111478847	59989145.38	115625138.5	8603752.082	152090088.8	133704336.3	27757310.97	364707687.1	6315943.835	160437163.1	318337283.8	4514572.694	517468347.5	96389279.27	232573935.5	5237962.062	29394359.85	49871252.26	87220448.15	65204542.39	160488336.1	165057652.6	11328920.62	329507.3719	322946216	35210548.5	229328936.5	8167239.49	10336407.5	2832303.973	3386571.068	45819611.45	3206835.781	15362349.08	6011666.871	4668220.161	204007.3508	119574522.1	49891239.9	1821462.449
01/12/2019 07:00	19224987459	7020256038	1277525781	21364289586	2737466542	1600403389	221499529.9	401380978.6	230010499.7	1119682780	59823182.66	114531814.9	8544289.64	150201167.8	134651782.1	27227741.67	363495483.6	6253155.642	160065611.8	321079598.5	5790627.81	519717140.9	97227240.64	232237492.9	5343959.435	28595308.4	49304945.71	86390903.15	68216789.28	160204425.5	161933036.6	11512317.55	321883.562	322250242.9	34937570.09	228250706.7	8385399.404	10363800.04	2810231.763	3435340.25	48536129.86	3214823.409	15164707.43	6112963.539	4637913.907	201621.6739	118644619.3	49421554.14	1809290.333
01/12/2019 08:00	19447572147	7074020023	1281689443	21572874525	2743620602	1617545705	223688510.8	400277588.7	231013287.9	1126351232	56575035.89	115220939.8	8500411.358	150343459.5	137935306.1	26903857.53	368268888.4	6055341.707	161723018.7	322528734.4	5725613.167	521994113.1	98536413.27	231716200.9	5494024.368	28306516.89	49840939.91	86385738.61	69716920.24	161907923.8	163200343.8	11667722.85	325565.9756	325645964.7	34911015.01	233276973.3	8595847.337	10419208.54	2798764.945	3472004.421	47250221.96	2779423.197	15066709.38	6198125.111	4702201.055	197603.3906	119570003.9	49613312.37	1828150.041
01/12/2019 09:00	19041616811	6961612443	1238404487	21111546578	2694028338	1554610881	220115731	385645126.9	224740930.9	1110283392	54956748.21	32448525.3	8377928.306	146924328.5	139115629.6	26519971.27	301141521.6	6022532.991	161065594.6	319072031.7	5657212.273	496088726.2	98269674.27	191613670.7	5478954.099	28151181.86	44975164.01	85305130.8	70680388.56	163478981.5	157378462.9	11762347.21	320099.4072	265942515.1	34619646.49	226733588	8585702.658	10295413.24	2758022.716	3423409.604	44815249.36	3120744.541	14509740.81	6205428.799	4628307.052	165323.0479	118208898.1	49014227.6	1816218.323
01/12/2019 10:00	19085969007	7028367779	1258375752	21203626372	2692553700	1567791145	219058628.5	391201154.1	227925134.1	1113227345	54462190.13	32745202.53	8165156.926	142778459.4	137819401.7	26631823.02	300299403.2	5907159.701	159862624.2	322001453.4	5622773.782	495319954.4	96679868.1	192085896.1	5491722.39	28030302.17	45021210.63	79693497.85	71183861.05	165745012.5	155840821.6	11843986.75	320047.5037	269505722.6	34530792.35	222363699	8568919.609	10313116.08	2774786.32	3536082.073	44853513.98	3026351.912	13373474.01	6201051.861	4545974.636	162368.2835	118358072.8	48640048.48	1764277.629
01/12/2019 11:00	18837827993	7006313594	1242056848	20796996608	2678457257	1504225502	217212550.1	390920508.3	186876641.3	1111691271	53614196.35	31586986.09	7810560.603	143945306.1	135380226.3	26538111.34	298709146.2	5542203.853	157682604.1	312256154.4	5512398.152	506615771.2	95688788.29	191810223.6	5482293.253	27986666.21	44708962.67	79577319.59	74805074.4	167231132.2	155704271.1	11883141.17	319855.9188	267627591.1	34325519.26	190791826.4	8518627.225	10285312.2	2784352.235	3487597.651	44624593.56	3051334.685	13043938.03	6177615.505	4560821.383	151389.5603	118222842.7	48546324.43	1727374.636
01/12/2019 12:00	18621622598	6929997077	1205962176	20515791959	2697957114	1492463339	216096747.7	386363475.8	226617017.8	1123505949	51516147.22	31243936.33	7677467.988	142993557.6	134308370.4	26232406.31	294292456.7	5452166.658	158029787.5	307704262.7	5498570.173	502468805.4	94338838.98	191428093.1	5459935.794	27949197.97	44619104.4	79315286.59	87092575.26	166870963.9	154061702.4	11829657.26	319768.3874	262665055.5	34245825.09	170956309.2	8493735.673	10326835.03	2740550.458	3434533.429	44593686.25	3035035.217	12642910.66	6136547.597	4553682.433	143749.0699	117686520.7	48077679.15	1256548.601
01/12/2019 13:00	18639341967	6996949008	1208288393	20595075985	2713198398	1500939071	216032345.9	387557648.1	226047576.4	1134969600	53458104.89	31978171.99	7572625.058	150170367.4	134268491.3	25867221.94	299104475.1	5562308.122	160028402	308825851	5470264.713	493887040.5	97669006.26	193493871.7	5522427.725	27921420.64	45085641.64	79479746.89	104309388.9	167888551.1	152797059.6	12149868.99	324273.9947	250747824	29171807	164628880.4	8569092.461	10548776.03	2741121.775	3401304.152	46155807.78	3042606.175	12894539.26	6167148.539	4908287.209	149908.968	101199942.6	45007069.98	1710386.599
01/12/2019 14:00	19082993266	7238758242	1273971897	21283467259	2806746094	1669774276	218396140	373523221.3	177592434.3	1167752582	58740801.34	34312128.03	7705158.691	157298126.9	125841363.7	25856730.7	308765924.3	5721636.732	168146078.5	322873870.4	5415211.281	526477816.1	100270360.2	199474459.8	5438774.007	28092040.32	46513874.22	80214487.25	109353300.1	175121691.6	151172713.6	12305149.98	320918.1981	260410882.1	16818598.72	164439101.9	8768372.6	10623061.5	2525884.432	3547813.087	47292339.51	3028453.749	13629400.34	6179697.057	5048476.977	146063.7153	102102154.2	49244810.84	1261241.695
01/12/2019 15:00	18794745905	7170866012	1269895007	20965087011	2808764126	1692308365	210419518.7	368965269.8	228422432.2	1185730472	57587413.21	34118344.79	7660425.953	155954741.3	131725580.7	25739546.09	306323522.7	5545403.389	169572334.9	319293228.1	5456342.938	523645755	99840405.61	181645340.9	5435358.722	27499398.57	46356072.56	79314355.51	110657146.7	160493764.6	147354736.9	12411311.19	321531.639	260201542.1	15986877.03	166590379.8	8938106.544	10600321.12	2830367.96	3495809.274	47799967.2	3206109.143	13482266.03	6120425.538	5005614.765	136733.0834	100864544.5	49020131.65	1238481.692
01/12/2019 16:00	18726108999	7201116444	1266758443	21045586417	2806686174	1737057786	208039879.4	379199832.4	227525103.9	1183047391	58185273.85	33887171.99	7695551.268	155382759.7	132126184.9	25623031.48	304680064.7	5469849.53	172313475.6	318544860.9	5360862.662	521674602	99723665.58	187130908.8	5399094.347	27557469.03	46619283.01	70398959.89	113686876.4	164914816	151070362.8	12364049.03	319188.5187	267484038.2	16374465.8	164103332.1	8885652.639	10595993.53	2831249.359	3562596.28	46608929.99	3245422.779	13665511.23	5987365.667	4941959.102	136321.9926	100813557.5	49520346.57	1671472.398
01/12/2019 17:00	18580921776	7195731478	1263969578	20876322225	2804427170	1747776513	205503511.8	381325732.8	228267144.7	1191423586	58278429.31	33970840.6	7536368.571	153923718.1	133488601.4	26209329.6	304909884.1	5511607.959	173989693.8	319538604.5	5169367.457	526016722.9	100287997	188663636.3	5408020.058	28629877.13	46829077.33	74168859.3	114692385.8	166581503	152635592.4	9465315.071	318014.8345	267654333.2	16326427.4	166867701.4	8881001.542	10623618.39	2843023.497	3538834.473	46577129.34	3478495.025	13163601.86	5992631.914	4922399.915	128923.6128	117898037.8	49538296.65	1663970.154
01/12/2019 18:00	18354043105	7084891990	1253610995	20558955125	2790322930	1739961662	203558002.9	376681177.5	224876507.2	1188679440	57490986.7	33586506.9	7423480.576	153453071.3	133007346.9	25337896.39	303343030.5	5419204.629	172846596.2	319789105.8	5067726.192	522626993.9	99824104.52	187508051.5	5439235.909	26653921.42	46653818.88	75580588.74	118232828.5	164776913.2	151351765.2	9405634.287	336591.337	263521523.3	16237939.69	156116048.5	8805519.195	10658087.68	2790097.149	3472597.061	46369562.06	3492281.327	12947540.6	5921542.369	4884799.516	132138.5921	101889761.3	49394129.44	1643502.289
01/12/2019 19:00	18153969258	7049914761	1254209649	20452389140	2777068312	1734956630	202765447.6	373817228.7	222998657.6	1191538235	57045846.78	33554103.3	7435105.812	152900235.3	132744805.5	24127032.75	303042805.8	5290308.558	173008373.2	319618552.9	5077036.566	520298487.7	99361400.16	187742230.8	5439106.737	26661655.07	46892117.91	74888574.11	130029137.8	164790650.8	152664656.6	9620589.712	318000.1188	263395923.6	43950311.38	153420002.5	8765505.963	10658805.11	2761368.26	3517621.061	46600588.55	3487267.654	12913824.89	5873668.042	4911714.674	154189.3463	101627942.8	50230116.78	1630407.099
01/12/2019 20:00	18243637288	7062837559	1262835495	20459045082	2768165290	1731756728	201400096.9	374970045.1	221880429.4	1197703364	57272542.37	33445034.28	7602939.662	151049454.6	133381160.5	23819590.98	306809551.6	5272764.865	173972709.3	321931923.7	4901291.197	515860830.2	100332755.4	188227266.6	5437183.043	28702758.9	47396980.09	75029322.02	137855600.8	165730484.6	154012978.5	10164248.6	328235.7473	261548465.1	62312632.11	153292420.4	8846936.486	10668181.8	2761087.647	3509940.91	46973836.82	3568654.206	12921354.49	5867020.224	4877930.36	183306.9332	101614621.2	50568203.16	16394220.53
01/12/2019 21:00	18377187761	7093170938	1262393188	20657207969	2771803866	1734671475	200136718	373758912.9	221287514.7	1203655801	58062111.57	32834215.35	7617394.527	153789740.7	135965949.2	23558642.54	309020142.6	5295397.116	174855022.5	322353209.1	5007398.221	518140938.7	101383381.2	191309634.6	5460909.612	30622627.54	47839405.64	75521244.59	141974074.9	166820646	158869848.3	10514206.65	332636.5775	263960994.2	62938416.15	152556518	8678501.543	10814932.58	2745378.1	3609799.746	49503671.16	3629983.07	13020595.78	5898075.635	4876668.235	206002.6938	101680654.3	50858581.51	34212114.15
01/12/2019 22:00	18459218267	7102210388	1264698915	20736953470	2773212068	1750576345	198008202.4	376929432.3	219268743.7	1210495736	58916582.69	32738910.59	7601140.874	154288782.4	136681207.6	23295196.19	310854633.2	5382076.595	174254663.9	322758841.5	4999155.145	518481589	101718863.3	191910062.4	5465587.569	32164922.49	47812705.06	75366343.21	146159388	165813791.6	161881573.9	10744615.19	326980.3334	264836690.5	63010194.16	155840380.4	8530386.75	11105575.54	2715128.29	3694172.156	52784580.54	3600566.441	13120656.18	5884495.786	5044473.858	217619.0959	102685412.2	49869277.55	34227572.38
01/12/2019 23:00	18532542523	7091510164	1266000908	20825049495	2779097045	1780914209	200033070.1	377086689.7	217609538.3	1218991762	59064257.85	32592084.2	7502175.568	154812641	136924527.4	23142066.12	310940380.7	5394590.967	174997383.3	323541321.9	4987339.158	521283695.7	101144783	191797568.2	5427472.119	33088873.21	48174656.98	76198876.83	147282434.5	165125096.2	163951383.6	10964330.47	332001.4398	265830395.9	63095895.86	157264639.4	8578795.983	11244940.41	2658344.013	3734637.134	53074498.42	3497714.638	13270788.8	5885419.301	5161158.959	223168.7078	103869096.8	49217291.13	34240870.32
02/12/2019 00:00	18722130680	7103158381	1262032114	21025547581	2780417970	1792543927	203390532.2	377778075.7	215011432.9	1221733767	59673138.99	32639248.45	7665391.385	155900376	136906065.4	24154875.59	313383317.7	5358255.775	175854162.2	328227080.2	4939193.193	511020532.5	100215006	196042459.1	5386458.648	34254126.58	48008244.36	77000132.28	150368767.5	164945667.8	165842443.8	11072935.51	329419.2232	263323331.2	63353433.54	157210982.1	8566007.765	11302972.83	2587545.498	3857660.454	53375290.99	3462377.426	13472012.88	5916606.533	5169826.574	214381.6955	103781664.8	49320100.63	34254814.73
02/12/2019 01:00	18634810894	7058893950	1256229626	20978050149	2764721871	1804380544	201153876.3	375320705.2	211615963.9	1212263269	58474673.38	32556406.38	7849357.016	155360996.3	136071279.2	24584907.73	312638718.6	5364516.161	175290725.9	325353593.2	4908024.156	503918740.8	99105492.56	194669664.8	5393443.532	34298118.82	48429322.31	77551189.14	162798771.1	162752246.6	161837670.7	11354221.8	328706.1008	260737854.7	63206292.86	154448238.2	8416188.039	11413220.77	2563161.271	3910212.739	51688480.81	3425613.078	13353598.13	5900519.434	5044548.828	212156.8835	103199961.6	49078137.83	34320048.71
02/12/2019 02:00	18121508435	6945983286	1246000516	20475213328	2740071149	1801706611	200258875.7	366483336	206607882.7	1199898575	57745841.44	32351457.67	7863017.748	154040933.7	133670734.5	24943937.2	311457286.4	5216927.045	173560611.6	325295220.4	4965494.049	500630777.7	97193873.78	187453766	5405374.24	33507517.39	49025880.06	78061345.48	178288185.4	157920205.5	158138192	11616862.05	334558.6774	257533921.5	62788402.17	147679883.3	8395453.427	11629295.32	2551521.527	3888484.677	51899778.67	3447049.357	12879148.04	5856728.344	5021337.639	230652.6806	103313264.2	49552853.6	34347356.18
02/12/2019 03:00	17972812934	6862153616	1235013618	20261764030	2730132440	1760200515	197480296.7	362337565.5	200869380.9	1208503542	53340845.13	31260511.02	7870332.621	153162620.7	132532438.3	24702501.69	305830001.5	4866651.638	173152081.8	321854865.7	4869726.781	495356011.8	93958720.49	184563359.3	5390613.531	29105723.56	50347580.43	77468513.97	182460063.7	148008322.5	153077211.1	11545238.88	336473.1696	255493742.4	63018727.33	141211583.3	8327805.422	11329353.61	2563831.931	3828789.761	51775058.01	3472319.47	12832826.73	5825250.186	5025255.774	258102.0423	104871245.9	49342063.04	34353154.39
02/12/2019 04:00	16739004558	6640703400	1207129510	19302197011	2671421156	1711098708	185702571	354662069.2	196813339	1202803506	52353335.44	32832533.02	7874341.134	149444154.2	128777979.9	25600182.91	299403486.3	4449901.816	170704027.3	316517882.4	4782277.117	487414933.4	89393711.13	183166607.5	5323809.62	28106442.74	47873600.82	76423903.73	183375577.9	139115250.8	147613233.7	11638099.07	342746.9787	253880287.6	62972798.52	134333184.4	8108428.735	11178525.96	2456522.21	3665681.209	51085231.43	3423754.723	12763879.33	5792750.597	4980065.034	263826.3463	121139708.5	49046067.68	35874864.86
02/12/2019 05:00	16932265869	6617896133	1202401764	19165212736	2651160318	1717228861	184027758.5	359885999.7	196592491.8	1197090362	53566303.68	35772451.44	7914119.484	148272969.8	127228645.3	25652419.35	302724295.4	4342996.821	170185694.8	312122204.3	4627874.774	484374079.7	88127856.49	187544026.4	5361842.17	28015170.55	49163039.28	75283364.38	192426998.3	140445058.9	147468330.9	11676842.98	344843.4667	252965969.3	62580059.59	133692569	8047016.159	11279157.51	2433702.498	3602841.813	51795435.94	3369215.174	12741580.9	5810732.243	5023575.472	264655.734	121427650.2	48600164.84	46996589.39
02/12/2019 06:00	17018399082	6620656488	1210978563	19397630879	2674832854	1755817953	185181906.9	364395494.6	193771419.5	1189388721	54278416.25	39989274.03	7944961.067	152940742.9	127499495.7	25823863.84	304444215.8	4241704.607	170217474.8	309665750.7	4625868.888	483421979.8	88038357.66	192160706.4	5311309.384	27911105.44	49545287.61	75188469.81	193695381.8	142176468.1	152775271.5	11772692.29	341359.2201	256678845.4	62210783.98	140962616.1	7949349.153	11043222.05	2381553.871	3585111.184	51582733.36	3396753.775	12806293.25	5771270.889	5089893.535	275041.2417	121901247.2	48679501.79	46963582.66
02/12/2019 07:00	17363932530	6663416987	1218026766	19725433271	2677221929	1790951988	188792427.9	369145039.7	190705719	1178607021	56040737.26	43161715.53	7808468.355	154268432.3	129867792.8	25916046.5	307086809.5	4335424.631	170006222.3	304310157.4	4516431.05	482637689.7	86879889.44	196002831	5169171.904	27473994.65	49674017.23	75049490.69	193408547.9	141904518.5	154736194.8	11849233.24	330556.0804	258212522	62282862.51	150218941.5	7717369.683	10965186.65	2344038.75	3659611.984	49302568.49	3446257.699	12802137.13	5694322.882	4995803.162	280472.2027	122634909.9	47936184.47	46915879.2
02/12/2019 08:00	17363089199	6645492230	1214111145	19760943332	2684164057	1787534178	189449987.4	377395030.2	190796827.8	1171487267	55811231.03	46735989.47	7785202.342	153340432.3	128008588	26006545.04	308444356	4440819.034	170171754.1	301815214	4588331.634	483840137.4	86438534.36	197055361	5143146.324	27433187.27	49613350.57	75235094.59	194266064	141510899.6	152680691.6	11951832.83	338949.8117	257790111.4	62180079.24	146419815.9	7516610.249	10993187.99	2337192.981	3705891.222	48794814.66	3446690.149	12798103.78	5733806.972	5040411.504	302900.7771	122531075.5	48312654.67	46820710.29
02/12/2019 09:00	17484473705	6629589410	1214641340	19850513001	2699588270	1799647580	190654059.9	382452660.4	184103881.1	1169473531	56571301.45	50375257.19	7784823.098	154999639	127412996.7	25830970.55	311125651.2	4433287.424	171230398.1	301392736	4519535.14	484620946.5	86567355.77	198909101.1	5081319.567	27948348.35	49729593.79	75841003.03	197661473.7	139787768.4	153865497.3	12086535.35	336944.9571	259893600.2	62121635.97	145744260.3	7452664.616	11047374.06	2340368.34	3761564.555	49705904.46	3447039.463	12903065.7	5742593.402	5141828.307	307665.8293	122441120.6	48066064.72	46823362.59
02/12/2019 10:00	17700148940	6704455884	1202145560	20055420069	2729070484	1836029537	194633230.9	385424671.5	187012739.3	1171047592	56305409.02	53590523.25	7748941.992	158017683	129977822.9	25703081.13	316043355	4471874.308	171361030.4	300922408	4475717.258	497835371.8	87232715.24	203682508.5	5097929.26	27453959.6	50037536.8	75778261.98	215587718.7	139864090.6	161460520.6	12033484.31	334631.4978	264730761.3	62403788.87	147839542.4	7452611.409	11030383	2388703.891	3666988.315	50132446.3	3453654.636	12998274.62	5848258.823	5289683.215	322344.8817	122848656.9	47541101.15	46842638.05
02/12/2019 11:00	17749145056	6725872406	1213943433	20166094167	2742839358	1846363249	194676206.2	388050550.9	184919674.8	1161644869	55284490.29	56870360.71	7799374.018	155370465.9	130754541	25808862.92	317800747.7	4434614.13	170825743.8	301163179.9	4524971.823	496675293.9	86699553.77	205435649.4	5040043.229	27426325.45	50656632.49	74841701.75	218730675.6	136979558.7	160167087.1	12068659.07	332491.9788	265981221.7	62793597.28	146093567	7355624.047	11121454.52	2395970.144	3646730.337	50027517.07	3410661.821	12575902.11	5923405.034	5439529.741	331563.2595	123019001.1	46835598.12	46866032.72
02/12/2019 12:00	17687695566	6730699366	1213027375	20068092697	2750920800	1855062713	194377276.1	388534405	186831088.6	1166971325	54864638.69	60795154.84	7690204.397	150837431.3	130558975.3	25918868.45	320764414.2	4405698.868	169463023.3	302599921	4608581.348	499029410.8	85325628.29	224609207.8	5010290.741	27811929.05	51255257.87	74112239.98	213992668.3	136167686.2	158750522.5	12093959.7	330362.4103	269829530.4	62846621.58	142460825.4	7282687.256	11054327.73	2383399.045	3605906.016	49526914.18	3392264.385	12268322.42	5925092.114	5720833.578	323552.1198	122781546	46737854.2	46791181.23
02/12/2019 13:00	17893224461	6799198659	1213865540	20309564275	2761854539	1864311929	194545452	390224466.7	184411839.5	1168989170	51602125.93	65327168.28	7708097.527	144217042	130371495.5	26413070.04	324093362.5	4361513.956	167851561	302884636.1	4584384.186	501200342.9	82196122.79	226610440	4983164.948	27300680.85	51400596.5	72711986.97	201705688.2	135277448.6	162882291.6	11989467.09	329141.7038	271369690.7	62923274.66	145405732	7187921.092	10933221.42	2384453.164	3576003.487	48122734.12	3396590.799	11991333.29	5975042.108	5608162.972	365774.6059	123086765.8	47050202.6	46847096.52
02/12/2019 14:00	17599291307	6676511239	1193483682	19805239338	2723402395	1735419572	192581189.8	384185506.2	185622619.3	1152074315	48736165.88	68457040.58	7616054.691	132448445.4	126833773.2	26748440.56	318322707.1	4300481.198	162018098.3	300489630.1	4569255.617	491465953.8	78791765.7	225264930.2	4922003.652	27686718.95	51538021.56	71524301.75	198538478.7	129886052.3	160394438.9	12091111.48	328021.6587	270095192.2	62371388.73	138735598.2	7064082.154	10937267.01	2293523.011	3493003.512	47453237.83	3361881.296	11039323.93	6016189.863	5690324.305	366195.9746	122465267.6	46895830.09	46843555.93
02/12/2019 15:00	17763566067	6652816702	1184222148	19902883478	2721608672	1707498120	194125993.9	381668312.6	187466928.3	1142303101	48179398.53	73336195.86	7532666.633	130071515.3	124118629.6	26982816.3	315712255.5	4228020.351	159546578.2	295943567.1	4537891.534	488204130.4	77563343.3	224563007.1	4869319.173	27248143.94	51551804.32	71280271.34	207580269.2	126940290.6	158688807.2	12121391.98	326457.1614	271829230.4	62079368.12	136158550.5	6988680.211	10865870.4	2254685.304	3399987.145	47116530.19	3207118.913	10532222.17	6056536.031	5689107.331	368942.8671	122098692.9	46350177.25	46831800.34
02/12/2019 16:00	17585721433	6604144388	1173708181	19679135743	2709876897	1663822889	193558443.9	378875132	186769430.2	1130696846	47915453.1	78378502.37	7547909.696	136522818.5	121603379.6	26797625	312681581	4172403.229	156819893.1	294704140.5	4473275.195	483714051	76096386.49	220791757.2	4816282.543	27614293.51	51318482.72	70934465.19	211647670.2	124867374.6	152994814.4	12113405.37	327487.376	269137980.9	61628817.82	127760881.5	6923392.627	10912531.82	2196204.698	3427703.494	46908159.33	3143309.194	10150754.07	6071022.042	5705545.566	377823.7557	121665030.7	47115746.06	47083015.55
02/12/2019 17:00	17400713852	6579986163	1160643323	19443292870	2686023273	1634853335	196758785.4	376403066.5	186401195.8	1115712305	47342130.19	82758390.24	7627447.202	150763272.7	119894948.1	26754104.88	312544595.4	4261597.711	154326036	288872683.5	4623922.606	479166212.9	74475493.36	222270804.1	4716437.928	25085442.37	51993964.23	70876098.63	215880724.2	121002281.8	155102081.8	8364989.046	328345.624	269587650.6	61657604.42	125852695.5	6821354.2	11003690.38	2063501.478	3774163.403	47290144.55	2914671.785	10103124.8	6140256.879	5717391.6	409056.5148	123389802.5	47103653.05	47121993.11
02/12/2019 18:00	17520097853	6622867698	1160533251	19634943232	2693511802	1677830856	199451157.2	377313499	187817267.7	1119802677	47230368.32	88088016.32	7724949.675	153716830.7	121206513.4	26987049.91	314499365.2	5277961.805	153779888.6	289767677.7	4623086.967	480739103.4	73810040.48	226026152.9	4618542.485	26580434.97	52317412.92	73021132.25	221348120.2	119822593.3	157998239	8369285.54	327256.1423	274198862.2	61673602.69	125852002.4	6809154.37	11095720.58	2089012.958	4033318.877	47220759.67	2889092.519	10135043.26	6458546.762	5743649.379	445583.8374	125365767.4	47470680.47	47102186.25
02/12/2019 19:00	17479725753	6641775063	1164069415	19559674014	2693083530	1669295713	203253552.2	378552981.2	188873250.8	1111671402	47128416.37	93233392.21	7838756.642	154419048.8	122609163.8	27130774.97	323352503.8	5434410.333	153300216.5	288931409.7	4682933.312	478120971.6	73065933.5	229372155.9	4517776.493	28991854.86	52556751.25	73992338.71	214885635.5	118463269.1	156971411.2	8768391.793	327922.9193	277889237.8	34147397.33	125596822.6	6691368.432	11129767.42	2089184.117	4091531.836	47098757.86	2856615.778	10098434.7	6495581.654	5721348.39	425863.8767	125723084	47206942.68	47103143.02
02/12/2019 20:00	17408501884	6660165319	1160659472	19557035882	2693979711	1671596391	205259790.6	379128540.6	188009261.4	1106576407	46974277.38	97489631.29	7769502.305	157705172	122567348.5	27632740.59	327991781.4	5546315.728	152897348.2	287590091.7	5097377.133	476630299	71829055.83	233106157.2	4446465.774	27428543.36	52894683.54	74053294.25	215856254.4	117199865.3	158710278.1	8413080.906	330462.875	280531952.4	15983018.67	124549738.4	6647946.892	11126472.16	2069035.691	4386614.305	46740355.13	2801922.264	10157206.65	6544907.187	5907877.239	399929.498	126325242.4	47101506.82	32394793.68
02/12/2019 21:00	17465861527	6709590824	1164470022	19559729662	2707450440	1690660654	208491825.7	381565116.1	188504254.7	1111499434	46266219.35	102015900.4	7853722.036	155745504.3	122263215.8	27911137.47	332431309.9	5691825.795	153526882	288304373.2	5117565.486	479174606	71599252.5	237932528.5	4395290.47	25188216.86	53237099.82	74375360.58	211650795.8	116945147.5	161413649.3	8337344.295	338912.487	285070905.5	15555179.54	127189618.3	6592436.141	11124660	2053814.526	4638009.654	44633997.97	2725738.05	10189250.63	6641418.869	6119939.634	379486.7181	127816501.6	46829983.32	14653197.41
02/12/2019 22:00	17354104490	6704709119	1168798737	19338943765	2703984073	1678421336	207177645.8	380682215.9	187249476.3	1101338545	44799861.2	106078248.2	7824635.552	154717756.7	121559350.1	28463180.62	334368976.2	6028904.679	153110530.9	286302484.2	5104060.355	476725770.2	70608526.83	238329629.9	4332532.821	25066343.15	53544559.05	73409301.52	216082480	115287952	157652936.5	8380839.289	342719.27	286285021.4	15448926.86	121167633.1	6516687.035	10820583.18	2059285.42	4923592.236	41136260.69	2718221.265	10145000.51	6639620.647	6003840.966	383396.448	127652873.8	47503882.73	14634501.3
02/12/2019 23:00	17193243795	6683511546	1167143992	19238113151	2686624364	1663582451	204947878.4	368456261	204347072.1	1084220422	43280799.17	109515142.5	7816049.049	154055589.3	113402613.2	28510222.36	336116020.9	6160541.52	152070553	279287330.2	4710644.164	477438760.6	68426768.54	236874656.5	4262516.872	25037913.58	54724405.54	65988491.32	215710966	109607393.4	156186332.2	8441464.104	337414.4259	272874859.3	14771862.77	117871498.5	6035543.238	10742794.21	2068360.645	5209021.906	39776467.34	2679268.867	10009375.81	6654720.391	5957300.178	385485.4269	125541730.3	47692697.33	14637330.16
03/12/2019 00:00	17086244136	6669867645	1164080727	19102675282	2678981993	1642392615	200809248.9	393387957.5	203976046.8	1078359336	43061408.95	113462026.8	7700537.694	156826906.2	116492201.1	27574097.48	335224192.5	6186411.729	151160800.7	277599965.3	4745961.034	476130581	67615628.28	236676758.4	4190033.412	24922296.77	54948385.86	66753973.02	214430709.1	109729621.3	155207045.9	8481942.7	339045.9913	273252813	14629615.3	118455730.9	5932395.983	11284867.75	2084560.679	5430180.047	39474516.04	2644199.721	9881809.913	6620364.715	5986640.178	392156.7402	125518892.5	47699911.9	14643029.46
03/12/2019 01:00	17369279852	6717843784	1162552138	19421580465	2710544988	1674590468	204531873	414352730	206673306.2	1080510536	43849132.84	118718900.3	7568757.756	168369600.4	124368980.4	27218545.13	345944454.4	6356066.737	152822118.1	282379456	4742999.5	478062157.1	68739903.98	240665424.1	4151676.755	17809444.07	55148069.29	66525871.49	212242020	110708417.9	159104222.2	8501776.933	345293.904	279394242.9	14877766.45	123320736.4	5926825.268	12001703.46	2098685.156	5653825.749	40451021.46	2627682.866	10096325.52	6862472.599	6008652.904	403746.7413	127166546.6	47975865.12	14652792.96
03/12/2019 02:00	17304176252	6687875100	1154862908	19361644555	2690162082	1660473657	202857955	410559231.2	208759480.9	1073379799	43532965.28	121711029.8	7643828.003	170315052.5	122699195.1	26403569.65	341077292.8	6426165.281	153628756.6	278007337.1	4687395.513	475104234.4	68103152.72	241314661.5	4090269.334	17074068.01	53695925.3	65821782.35	199043835	110654207.4	159381602.8	8205808.536	347482.2001	280559614.2	14752542.36	130440210.7	5866935.571	12316088.18	2117814.017	5756358.847	40074915.78	2540297.106	9944207.46	6876224.966	5956230.723	476148.9692	127944265.7	47558613.78	14626578.75
03/12/2019 03:00	17291444998	6725962059	1149701272	19427943509	2678460274	1672474619	201556846.1	408421920.7	209628393.2	1075530907	43175299.8	128124081.8	7723877.238	174089912.7	122554241.9	25847822.17	344025391.4	6581995.334	153763344.5	279648174.2	4611686.717	478555826.9	68998992.09	241726737.3	4000523.08	17625170.11	52361808.68	66516638.28	200067475.3	110928484.1	158280281.9	8211401.094	346745.3883	283975300.8	14400750.27	132281388.6	5865626.197	12244607.75	2125467.061	5741808.676	39736917.45	2478361.182	9682533.209	6928263.905	5901881.039	456080.4919	126876335	47462025.37	14643985.56
03/12/2019 04:00	17254626158	6727824744	1141639965	19328344657	2677994925	1677298847	203142467.2	406360917.5	208345577.7	1058008860	40994144.78	129933446.4	7791422.873	175907665.2	122161135.4	24525656.58	339784713.3	6658694.342	154547584.3	278863721.4	4862677.641	474302790.9	68625469.3	243680049.8	3940554.26	18268861.38	51203740.01	67008297.84	203166494.5	107456147.4	159100975.4	8306724.2	346791.2804	280672555.9	15110347.29	134653169.1	5787662.31	12216097.34	2126345.472	5756610.737	38959846.52	2493250.134	9552521.69	7210317.588	5875848.686	458181.7859	126059511.3	46929514.26	13095765
03/12/2019 05:00	17232325456	6757319944	1135816373	19290547497	2686069651	1659909826	202630929.8	402390225.9	203321871.7	1049837471	42184440.28	130396462.3	7877675.695	178592663.3	119690544.7	23468267.4	340990848.2	7026244.434	153154011.5	273996756.1	4858483.699	487533866.8	65862904.21	238470585.7	3883454.038	19055365.69	50771976.51	67339753.61	197331529.4	102886971.7	158942641.2	8443144.093	345964.7311	294034853.5	15068745.06	138032626.7	5613136.292	12231327.55	2096479.978	5839362.942	38952545.54	2475663.14	9330296.224	7556975.353	5798848.376	460042.0296	125433155.9	47253426.37	2204521.406
03/12/2019 06:00	16983619657	6666111339	1113433707	18983756940	2617705258	1604840364	199663164.4	397025931	203126119.2	1036222714	40632639.21	130900637.8	7909572.428	174443048.2	116370455.4	23449519.88	336512933.1	7193298.761	151758831.9	271040514.2	4950037.71	471914936.8	64301968.01	234205423.5	3832410.515	20310184.14	49905847.57	67674815.52	197161223.5	98513059.36	153009786.7	8468650.075	344784.0595	288876444	15069185.16	138101939.9	5536098.109	12397393.61	2108302.787	5969830.358	39001298.79	2392692.152	9102620.83	7598926.729	5783542.712	455282.3659	125009460.8	47250459.42	3612440.014
03/12/2019 07:00	16426336026	6543313346	1094738133	18351557362	2587627102	1554064464	193456292.5	389479002.4	204094817	1010107606	37365114.85	132133911.7	7870886.104	172253703.7	109634680.2	22835384.09	327687324.1	6960672.853	148730499.7	263300617.7	4890246.316	461442743.6	61973777.77	227877377	3790254.948	21497382.66	48752080.69	66551863.19	193013500.2	94291928.45	147511185.6	8325729.049	344539.1165	282339559.3	14566101.03	129667116.7	5469527.562	12443050.37	2081404.655	6446521.636	38440914.94	2252016.369	8756714.224	7576072.995	5748542.875	427361.0632	122825372.7	47461479.26	3594464.559
03/12/2019 08:00	16262844432	6491282589	1088043899	18176934146	2543490698	1522595499	191902762.1	383414600.5	203803383.4	1004954807	36917765.01	133620672	7839416.072	173493337.3	109023844.6	22685665.94	326420822.4	6909062.409	146933667.9	261552392.8	4940081.424	460239507.2	61175592.31	231408430.7	3796349.458	22789141.54	48715794.15	65946513.18	191150852.6	92507981.97	146501288.2	8561518.891	344672.5472	281378386.5	14371252.93	130777254.9	5439410.423	12472419.53	2089387.584	12850971.84	37146590.69	2215680.222	8674394.943	7554885.921	5877046.703	410283.0461	122142311.3	46498819.49	3581374.999
03/12/2019 09:00	16026476217	6427632755	1082676926	17883736206	2528078668	1501018840	190161940.5	381660449.3	203047706.4	990956897	35094206.56	136782851.1	7695681.525	172568785.1	107573447.9	22418216.2	323079854.8	7429788.389	144870342.1	257653505	4857638.857	455844594.9	59830634.4	232430119.4	3731821.377	23960368.56	48343760.24	64828015.42	188613431.8	90007001.93	144722825.4	8612465.458	340183.134	276803851.8	14126914.96	131430096	5381790.284	12415945.01	2143336.329	19682775.49	36459506.25	2199151.426	8582218.896	7559470.059	5838617.1	400213.8181	120847134.3	46678737.34	3583118.814
03/12/2019 10:00	15741138315	6342415828	1072005991	17561518972	2490397492	1435531077	187837302.1	379041168.5	183789878.5	936437889.1	34597495.05	138570135.5	7731748.394	172542489.2	103468579.9	23885649.13	317889316.9	7896749.15	141773800.6	252984619.3	4902414.001	450801841.4	58761948.03	229116122.3	3684483.334	25381047.77	50491492.65	65184100.58	179390101.2	87466827.84	135310622.1	9087278.026	336184.0136	272352034.2	13960119.07	127939023	5364014.752	12963616.54	2151117.282	22745504.75	35986426.81	2140729.359	8694089.555	7479572.439	5791283.302	388097.3553	120967486.1	47202970.02	3686424.007
03/12/2019 11:00	15611378024	6353941056	1067484004	17461185594	2500296232	1418036580	188074098.1	376284376.5	183919942.6	935225963.4	34703083.61	142534140.8	7796105.298	180268916.3	102353943.2	24252615.65	314921108.1	7920608.561	142813006.3	250872651	4869241.038	452288732.3	58172418.32	227630419.1	3805022.388	26757288.29	52143555.65	65784822.26	177303494.6	88238264.84	136191993.5	9204826.158	337229.6397	268636835	13702682.2	130312441.5	5486549.405	13038289.35	2142950.38	27320392.56	36143113.76	2157477.304	8826539.025	7479314.898	5703030.809	384887.6282	120703182.8	47716590.75	3688548.974
03/12/2019 12:00	15605871435	6343648573	1070394054	17486724253	2502901458	1410728184	188021996	383337311.2	186251161.8	935822950	34858653.69	143954931.7	7908183.231	181510383.6	102246554.4	24903579.33	314733184.5	8055519.239	144170393.8	242404024.8	4941558.794	453772955.3	57959852.59	227663355.2	3802049.332	26904047.75	52880704.5	66418395.91	174765497	87708957.68	134617905.3	9418961.898	336785.5081	267471680.8	13781343.22	132181383	5543938.708	13320538.6	2163061.714	29614797.15	36891138.16	2146290.564	9114082.649	7500089.801	5628694.312	409526.9543	120933246.7	48169585.2	3728642.291
03/12/2019 13:00	15496350062	6306254651	1069353833	17303069456	2496701623	1395744377	190557012.6	387064409.7	185581168.1	930809596.5	34101521.95	144430155.5	7800792.959	185280910.9	105871003.9	25128198.65	310741640.2	8150705.253	144287053.6	239915251.8	4929025.607	442625439.6	57677854.06	225706516	3791795.211	27004422.65	52266599.39	66699464.05	172354805.8	87097263.86	133967305.4	9588003.669	338668.3112	263090710.9	13865730	130838390.1	5559956.014	13490387.23	2177788.419	31598821.27	36957002.41	2128040.818	9386137.601	7486753.086	5605499.937	380743.8237	120904782.5	48021533.4	3749214.438
03/12/2019 14:00	15460640514	6281661048	1060133839	17239847882	2495049245	1388927871	194601657.1	388067259.3	185498083.6	947562201.7	33363125.67	143259393.9	7682999.348	186361397.6	108741279.3	31066836.14	310734067.4	8222237.641	145335190.9	244099106.3	4885239.729	443630893.8	57397400.94	224452482.3	3802094.606	26993698.76	51902871.37	66790955.83	175308285.7	86038044.74	132567411.6	9603531.887	340158.7996	260710362.2	13920766.06	129625141.6	5559341.822	13764072.63	2164056.11	32302339.64	37406668.13	2120178.245	9410425.061	7464607.334	5634151.912	394169.6603	120747082.9	48224541.72	3767194.169
03/12/2019 15:00	15392227707	6331903468	1076891042	17199601097	2538073055	1418773537	195755432	395455809.3	184714063.3	943610889.2	34043251.57	142069863.1	7624699.207	187628713.7	100847167.8	32808358.77	316338800.4	8546672.943	145866956.5	244446022.1	4943189.187	446876797.4	57856132	229467425.3	3820464.968	27057233.9	52690200.36	66919906.46	165754768.1	87277605.48	135948865.7	9771584.399	338244.8841	260315265.5	13875401.77	137852005.8	5609046.881	13864124.75	2178828.125	34470768.8	37885960.62	2140181.88	9642404.297	7518344.096	5734123.085	400460.2413	121184903.9	48651522.07	3796034.129
03/12/2019 16:00	15349934130	6333259417	1071983329	17103129184	2553175725	1394929918	199783730.1	401277284.8	183183290.4	910018202.8	33887560.02	145034335.3	7591489.249	181047624.1	110154164.4	34285944.83	321514568.7	8601920.184	145421832.4	238097613.7	4813989.054	439711130	57463344.38	229426570.7	3792038.538	27288521.49	53377237.36	66203609.57	168202577.2	87233398.87	137598791	9905248.781	339334.2944	252049307.7	14010771.34	149839329.3	5650704.994	13883596.69	2194162.102	36929362.64	37996686.51	2120656.405	9817010.735	7522425.709	5753978.49	410111.5712	121230798.7	48220849.63	3540381.129
03/12/2019 17:00	15310012336	6349172662	1064807824	17070399188	2576427078	1403528570	204153564.3	404445783	183427020.4	905233183.7	34487975.65	144701823.8	7473987.29	166763281.8	116622921.4	36418252.83	323292208.6	8587140.7	146686187.6	237691920.4	5010637.103	441934023.9	57994980.54	227330103.6	3911184.784	30379848.01	53550711.64	66519346.51	166640405.2	87284711.46	136804855.3	6762707.077	342000.6449	252417375.8	14220797.79	153185175.1	5795777.342	13986226.05	2173056.155	39620977.39	38183401.95	2105768.065	9858750.734	7597346.219	5726586.925	404254.3625	123075609	47871238.01	3609087.086
03/12/2019 18:00	15207166653	6317751186	1061753244	16955493503	2563153679	1369744439	210500719.4	410227735.9	182908952.9	894371493.3	34557746.81	147331396	7428274.118	162244483.4	113832825.4	37147530.91	324037305.6	7648343.022	146343882.6	236422607.3	4868188.791	441149096.1	58534270.5	224132101.4	3955225.024	29423323.72	53591113.56	63986296.15	160703303.1	85955632.79	136169494.6	6876879.969	343179.7239	251205758.1	14013448.77	157132066	5833599.979	14082172.34	2170548.408	41364783.94	38518427.24	2034385.736	9866047.086	7302919.32	5690755.672	383498.874	123260378.1	47680173.63	3631597.954
03/12/2019 19:00	15150780825	6282682962	1065288999	16884181062	2551418301	1363333310	212569048.6	416376639.7	181375496.4	880653716.1	34203781.53	146997454.1	7421786.823	157670245.7	111814209.8	38090274.28	312894484.7	7451476.582	146126210.8	233550613.8	5005285.857	436373691	59240333.52	220922024.8	4008507.776	29435318.43	53805583.81	62721045.53	158997149.3	86181189.75	136399039.4	6903242.645	342661.4373	248904055	13992527.69	167831831.2	5875382.578	14199815.89	2179134.457	42820664.7	38947742	2039548.096	9954301.702	7279430.604	5710495.024	379139.6135	122900094.5	47387214.96	3684358.199
03/12/2019 20:00	15041094186	6250868990	1059058702	16907131438	2539869964	1375500457	212845685.9	413871718.3	179402411.1	872353494.3	33783831.53	146158070.6	7258521.727	156555017.8	110598146.2	38571772.43	308527732.2	7391913.444	145396313	230936551.1	4865742.401	434751980.6	58995881.98	219015106.7	4184158.053	29342060.98	52844379.63	62520651.09	154010171.8	85577674.5	136401391.9	6997309.23	344472.213	247661321.8	13997440.2	169602373.8	5804472.394	14190361.41	2168913.644	43083673.65	39303891.81	2060929.21	9852721.365	7233044.554	5601605.889	384224.8894	123746411.4	46759751.96	3683694.958
03/12/2019 21:00	14990513455	6225869089	1062643379	16864571169	2539262413	1380251277	212329182.8	413447920.7	179423838.2	863816122.7	34316976.16	145486751.5	7129595.74	154950111.3	110729962.2	39444527.85	305515335.9	7478915.963	144558764.2	229872886.8	4844138.672	439376430.4	59845083.52	212670791.5	4261739.424	29316284.55	52521505.18	61708142.46	152718068.7	85231561.38	135686555.2	7100885.816	346781.3304	245606650.4	13774694.76	168510151.4	5756079.251	14212608.08	2185250.13	43337220.69	40069364.87	2117251.644	9869824.236	7143663.832	5465252.137	409174.4788	123799410.6	46164763.36	3722347.366
03/12/2019 22:00	15022334336	6245447492	1070160713	16835883324	2549940726	1385931638	213851468.9	413122234.2	158718117.3	855881401.5	34619117.17	147671133.2	7051322.92	155154928.7	110963039.3	40213786.73	305760988.6	7267833.703	144733494.8	227485378.5	4765751.66	440373545.2	60097088.8	213944625.4	4325623.025	29302461.37	52683342.66	62783383.24	148093400.1	85215021.75	136675697.9	7236843.093	343942.7505	244272782.9	13565304.83	167339646.2	5816228.404	14391979.64	2205179.267	43390158.82	40691229.55	2121405.262	9927431.968	7202126.649	5404524.323	398516.433	122520802	46255797.64	3746749.388
03/12/2019 23:00	14940366414	6253113897	1068618573	16822972739	2557936584	1390090545	216422183.7	411261246.5	150593256.7	854317647.2	34481748.34	152649009.3	7013750.127	154726593.1	110190997.9	40913877.17	304775489.6	7269409.778	145277301.4	226848521	4787695.561	440164307.4	60695996.05	213647794.9	4516785.949	29309278.67	52927439.37	62738926.7	146956633.7	84768038.48	134799870.9	7215295.012	348860.6304	244257067	13619757.07	162558496.1	5815616.939	14427992.85	2075309.938	43085042.68	41024775.45	1656923.583	9965636.964	7211309.777	5354431.195	415677.2851	123603229.1	46230768.67	3767774.207
04/12/2019 00:00	14800465191	6203988223	1071470950	16709343193	2544972528	1392131845	220697679.7	408403680.7	150777166	848085816	34349525.94	154943148.9	7000989.407	152566079.7	109874884.6	41499799.87	303172380.5	7210490.069	144825051.9	227977576.5	4824977.945	440019918.1	60702872.15	220042873	4626076.174	29216292.69	53728256.86	62513499.62	147108849.5	83713416.17	134440920.2	7203207.481	350962.6421	243361071.7	13523149.75	165049797.1	5822319.413	13848538.09	2221259.734	42787449.31	41220357.79	2103001.077	9981894.501	7275867.864	5320138.126	412222.0984	124989930.3	45250983.82	3766790.618
04/12/2019 01:00	15129949265	6281213164	1110133616	17282761290	2606579448	1469025901	221703893.3	395983647.8	152849229.3	837353835.1	34254180.78	158410440.6	6511212.121	141729502.8	101159604.2	42890207.36	300967531.7	7327433.221	148681826.9	225575845.6	4868105.04	441437647.8	61901845.52	218765820.1	4688759.913	29366827.9	54134682.55	62808629.76	145692297.3	87162612.7	136070582.7	7296238.996	345664.4319	241484845.3	13397319.4	179480125	5860055.575	13069972.55	2244996.691	43187343.49	41016175.97	2151521.071	10221149.38	6967233.976	5141072.64	397538.3728	124210317.1	45048144.32	3772240.269
04/12/2019 02:00	15291846396	6365457009	1137525791	17558275916	2622491217	1495111194	229574490.9	415609208.6	149287533.3	850276579.2	35749835.4	159185166.1	6395735.352	139695915	113401009.5	44488313.84	301698674	7604941.078	150655049.1	226875667.5	4756467.246	450031363.1	64023786.1	220475529.6	4630191.227	29314741.23	54370493.64	64037570.05	144905478.5	88834140.58	137542117.5	7248046.196	344933.2616	243095458.8	13143376.87	174131451.5	5874511.804	12443184.37	2254663.907	45587664.73	40906689.14	2144804.018	10529953.9	7052764.855	5105995.978	306817.1486	124731426.2	45312691.18	3806093.749
04/12/2019 03:00	15467667023	6350369908	1163624051	17774978126	2648781990	1513406660	225593129.9	417688891	150326345.3	845735399.1	36233368.33	158141869.7	6333302.648	135325425.1	115542071.9	45834626.33	300125216.9	7584092.209	150707962	228517956.5	4760087.14	451597345.9	64050736.62	219716121.1	4588131.149	29260227.46	54593923.84	64472383.61	138510172.5	89826637.83	139907042.7	7126239.777	345443.5241	241311279.9	13180884.87	175669104.3	5956025.833	12391462.32	2291852.863	52406733.79	41875226.18	2258537.083	10776442.23	7065797.775	5112249.321	290406.2013	124514397.6	45255937.32	3802440.967
04/12/2019 04:00	15504211341	6362442074	1177811923	17536046839	2642644546	1509801943	223039527.5	415578903.1	152355333.1	851533310	35801557.73	157690649.5	6192550.105	134769782.5	118051045.3	46832595.88	298845495.6	7558580.128	151106696	227541046	4749199.313	452722271	64093576.72	217747033.1	4487343.976	29497287.7	54690832.3	64441903.34	134354806.7	90170783.96	137173013.2	7045077.196	348306.6408	240362551.3	13154942.18	172918178.7	5924051.74	12438927.12	2325228.141	55182265.18	41898097.58	2261221.511	10902843.64	6861903.755	5084737.546	287244.094	107632993.1	44684473.03	3820756.008
04/12/2019 05:00	15499211361	6362761820	1192958318	17858632879	2666201119	1529787760	223815322	415761866.4	151926477.8	864889075.8	37182681.35	157794888.1	6083505.641	131207546.9	121202359	47507291.57	304142062.6	7209162.284	154048177.7	227291579	4670094.529	441380679.8	63379316.72	214496950.2	4342931.192	29507764.15	54952628.56	64735419.83	129686358.8	89148149.69	138562790.4	6922144.342	347430.5864	240505842.2	13151520.79	171347601	5918559.348	12441253.14	2336763.566	56276771.06	41992442.73	2084517.412	10900200.83	6549836.193	5118028.086	275806.2687	83401131.41	44119608.65	3535954.721
04/12/2019 06:00	15334232333	6337256521	1193007732	17735460226	2643331594	1521035857	222209333	414189367.1	151155579.8	874904390.5	37232795.71	158432541.5	6063996.553	128692884.7	123800201.4	47348291.29	305166646	7031650.052	154906529.1	225816783.9	4729874.734	439920377.9	63154525.53	213155418.6	4248620.303	29520875.02	55288335.35	65075514.78	126592802.6	88714268.43	138755763.5	7024602.596	345043.295	238787355.1	13069249.82	163862867.3	5856465.254	12204530.04	2368264.656	57480440.58	42202252.83	2110011.86	11160026.45	6394109.632	5179970.206	270903.8348	125470617.3	43465236.54	2113734.628
04/12/2019 07:00	15297834695	6356817017	1197170190	17834208550	2657013159	1540053496	224270025.8	415061776.9	149850419.9	891026701.9	37241265.24	163785763.9	5961736.638	127395499.5	127473090.3	48355028.1	308723198.8	7117172.112	154020968	227585674	4696256.108	443719175.1	64107814.67	211127612.1	4116710.661	29684500.53	55729437.12	65752348.41	125194191.7	89222550.02	140371313.2	7072235.939	344157.0168	240163562.9	13136928.31	163241913.9	5836257.645	12254529.63	2393526.538	58152348.47	42521595.88	2458508.348	11573369.09	6391200.336	5239822.294	269557.8306	125087652.7	42784442.2	2165934.638
04/12/2019 08:00	15299809385	6368393686	1195587449	17769142923	2624586421	1533641420	223433708.3	410240291.1	146905255.7	886159715.9	35969646.52	162565048.4	5979460.292	125861428.4	127381040.8	48511946.25	305763625.4	7086106.412	153223825	225899090.5	4637040.344	438447591	64368800.77	190996525.1	3927111.352	18415716.35	55555426.41	65578610.66	122632286.4	88121013.38	146999164.5	6847726.794	342196.6907	239150045.3	13149080.87	164002480.8	5831394.332	11763629.23	2354428.442	53634211.64	42271368.93	2493418.415	11758353.48	6290482.335	5335257.035	263701.2903	125389203.3	42525116.99	2198526.53
04/12/2019 09:00	15773162618	6528369864	1233779456	18293490703	2690194192	1598237216	228216780.7	429270303.4	148783939.7	894697085.7	36737324.69	158135220	6033229.391	130131767.5	134970915.5	48946096.19	312767648.7	6773564.146	156232444.9	229150356.7	4654204.095	444772635.4	66095386.03	194960369.4	3858984.44	17625677.41	55832469.67	66465742.79	120617022.1	91676532.89	151137734.2	7045965.506	338194.3572	239639662.7	13284252.54	166575995.7	5928132.419	11855570.58	2408085.658	48262435.11	42783853.59	2502185.325	12339386.96	6263994.966	5460124.254	281329.318	126365177.5	41979709.23	2209499.405
04/12/2019 10:00	15985095678	6586075582	1250273229	18533975775	2706563636	1605390380	230245483.4	438054995.7	147912465.5	899084442.1	39070130.5	158629838	6149697.393	127142579.3	139273806	49254821.46	314954968.2	6704135.35	157342981.8	229568001.8	4787906.061	445569665.3	66580740.59	196723676.3	3772385.17	18345231.22	54106297.11	66798330.58	118811148.7	92045580.37	154819084.3	7086889.663	334617.5625	239749151.9	13496602.43	167701050.7	5886011.422	11886945.14	2404327.103	45689577.55	42940053.8	2552172.639	12408636.94	6287406.131	5526238.81	283780.6392	126853917.6	41958741.94	2193008.528
04/12/2019 11:00	15919446421	6516646647	1232047272	18364107869	2679349646	1598300253	231683911.8	439709812.9	148867620.8	896395432.2	39458305.26	158637455.5	6098733.06	118036039	138863869.1	49690297	315589218.6	6656008.667	155756157.4	231577842.1	4764131.989	441023260.2	66277732.73	199063699.6	3561043.596	18526161.9	52334389.09	66493813.78	118210656.6	90147663.15	156055798.2	7649106.511	331481.6568	240600380	13338893.85	167524844.8	5690358.855	11900512.38	2427558.139	42646894.78	42961304.6	2527239.469	12422481.82	6237500.806	5445756.831	291592.5454	126716779.5	41645806.86	2210813.661
04/12/2019 12:00	15991817928	6562095577	1237105244	18468163376	2679866430	1617466036	233172741.4	439731813.8	151032078.9	896526906.6	39168344.57	159429197.8	6140522.979	119686526	138121893.4	49972733.9	315711314.9	6597343.437	156048881.9	230805875.7	4761462.529	440399947.1	66260947.49	202135625.9	3419073.469	18685618.62	51564206.83	66834810.17	123851181.2	92297270.27	158911164.5	7731720.73	331470.1044	240999090.7	13123201.32	175690527.4	5743963.327	11665707.42	2412245.862	40870958.28	42779789.42	2544583.322	12378273.76	6192846.19	5405378.777	266574.3612	126528236	41517687.63	2197039.096
04/12/2019 13:00	16025775056	6580089461	1240640274	18467396005	2694547028	1620533913	237100204.9	446009668.5	154207514.1	878962924.5	39326117.95	159183743.2	6192077.508	118313664.4	135957361.4	51794850.79	316894979	6533093.771	162723219.7	225791288.3	4740273.833	437795220.1	66078846.54	206159342.1	3267129.831	18669493.89	51324207.74	67343897.9	130517281.2	93519658.58	159757951.5	7909570.461	334481.7499	242705507.6	12893731.42	181011440.4	5691705.48	11649350.33	2395477.049	40550074.35	42055664.26	2597630.965	12228529.65	6178061.653	5201699.639	257921.5466	126508370.4	42226574.61	2222470.695
04/12/2019 14:00	18223012271	7156383537	1398307148	20905565098	2891114725	1888687586	253007072.3	465939803.7	168311786.3	911589613.8	46113477.05	160920575.2	6338084.977	131869002.3	141603847.4	49437899.78	338044201.8	7576795.945	174616044.9	236893248.7	4849396.81	479608558.3	73080900.37	228582568.4	3253222.525	16539083.71	52743702.64	69818789.21	146204140.7	109920100.8	175058014.6	8619306.461	332725.1008	261203428	13816742.1	201174726	5837966.014	12364526.29	2497914.86	44275961.78	44073200.28	2849488.181	13610507.07	6494932.029	5185764.696	275829.8694	129701888.7	43143944.4	2365161.552
04/12/2019 15:00	18940115164	7327083091	1412899623	21594405430	2896331707	1887794945	259083457.6	465736468	172941033	940829068.9	46216602.51	161671543.9	6438336.189	134462049.7	145459316.7	48028801.81	338410586.8	7596476.34	175759072.7	240733162.8	4958008.65	482913334.2	74977409.77	246327534.5	3128027.966	16631635.95	53027654.96	70718989.1	149942870.2	113884754.3	178046183.8	8709608.28	327917.8107	260175659.6	13717647.95	202262539.3	5853723.315	12336817.05	2480774.37	43446866.32	44619485.42	2842732.844	13794222.51	6516183.837	5112598.871	281561.9185	130337584.3	42697741.91	2394593.723
04/12/2019 16:00	19276788533	7408798764	1424705729	21967938024	2885746164	1887771759	255905135.6	475091329.4	176586181.2	957205426.9	46428340.47	157041341.1	6416557.074	133841176.4	137066441	47828011	333769162.2	7608188.311	177245849.1	240881157.9	4977438.075	474985788.7	75616622.25	246423229.5	3029059.362	16546621.29	52910425.83	71201108.89	136381909.8	114675598.1	177222078.8	9063245.86	325602.4294	264157876.1	13607688.76	196374815.9	6197421.615	12059900.5	2504949.113	43339560.56	44916782.73	2872099.652	13778987.39	6472876.465	5095175.856	290970.0483	130481886.9	42058058.75	2370514.176
04/12/2019 17:00	19379765200	7451601852	1402545337	22145133540	2848336051	1859752719	249395040.5	469670503.8	180981538	955756228.9	46508337.26	156810209.8	6688543.041	135284948.5	144090247.8	46369496.71	328779516.7	7446608.118	176066402.2	239174588	4868415.502	475302814.7	75084842.63	244711203.6	2802572.103	11661884.52	56373493.96	70702146.36	133523431.5	115181837.4	180353923.3	5972956.545	326984.9281	262886886	13285015.56	193790530.6	6162961.819	12015096.93	2513844.438	41003328.74	44454193.97	2868710.667	13722111.28	6437098.711	5099300.382	324363.3376	128734889	42356494.08	2336271.63
04/12/2019 18:00	19589669465	7491678296	1396772554	22321547056	2853075699	1858441194	243536104.9	468408943.7	184344083.3	959547263.4	46572220.1	151486317.4	6774085.515	135811964.9	144681416.3	45647272.79	327041988.7	7400665.489	177066293.2	236285466.2	4821765.406	486484680.1	74455386.69	244047076.6	2680248.018	9048800.169	59216861.81	70659207.13	132542797.1	115620553.7	182695225.4	6142830.33	327903.9798	262460961.4	13624375.63	204911095.9	6110193.544	12004079.29	2518318.048	39030005.88	44122749.24	2875017.951	13802636.1	6463564.833	5116567.447	369372.7646	127954955.8	42321860.33	2337336.344
04/12/2019 19:00	19730486802	7521721499	1396114356	22389695894	2853183230	1863154471	239708227.8	465745556.3	187549913.4	972418001.9	47298265.83	151708914.4	6697827.439	136780087.8	145354422.1	45390143.25	324732180.2	7464658.96	178202955	238248722	4832313.757	475659908.2	75059690.86	244649711.5	2539239.739	10548818.25	60079920.07	70657255.57	133631330.3	115682365.5	182726361.5	6221991.663	329460.8912	264180778.4	13444654.68	199070660.1	6196430.994	12062416.25	2507259.285	39317482.43	44136261.72	2864759.489	13841581.55	6538686.668	5131591.316	402908.2257	127466165.2	43093706.05	2307347.973
04/12/2019 20:00	19791438777	7523762175	1392596613	22550509027	2857720728	1837410881	237171986.7	467315782.8	190085974.5	983059510.6	47652078.13	151135372.5	6667038.988	137800397.1	144499804.7	45302342.38	325398887.9	7444921.195	180212433.2	237567579.5	4753846.665	478093020.6	75364545.77	244825464.4	2225826.219	11986319.11	60828482	70745088.18	134709307.4	115218426.3	184961933.5	6319865.205	328261.6847	265664170.3	13200003.28	198613597.4	6296892.244	12032916.42	2515967.572	39609358.25	44079830.16	2808432.773	13886268.07	6623087.557	5138308.064	400767.2897	126496587.6	43053179.16	2312775.055
04/12/2019 21:00	20148414087	7567641998	1404482070	23168237423	2872702737	1903250156	238779875.6	473915358.2	194903477.2	988397332.2	50080940.36	148741851.5	6781631.476	141686718.4	143750323.2	44856269.68	325566745.2	7340302.867	181433479.8	239415264.6	4597882.64	482408944.4	75557020.81	253520952.6	2003006.969	15872532.4	60659139.33	70037190.94	133234962.8	119466170.6	191334294.1	6287069.625	328094.3732	266823863	13940059.23	208486791.3	6392774.186	11923409.53	2526366.51	39216900.19	43368602.61	2796584.696	13881061.27	6785011.669	5147212.213	380203.3646	125117032.2	42058261.78	2286517.331
04/12/2019 22:00	21103202510	7755860717	1425035872	24309347797	2922765469	1973668598	242830493.1	486211366.9	196853375.7	1004194854	51614389.52	146089105.1	6911542.488	146699378.6	139757228.2	45363041.73	329983448.1	7455832.92	185458120.5	240934929.5	4659483.057	494888886.4	77548057.65	264944577.3	1870992.126	15677443.06	61838503.02	70705852.12	133643376.1	129717375.9	200059750.9	6593232.094	326251.7934	271012808.9	14309731.45	216907143.3	6515534.513	11820163.74	2519313.597	39824035.02	43856094.01	2815616.603	14146500.28	7038140.933	5141378.847	385136.2952	124035589.2	42086878.25	2355740.065
04/12/2019 23:00	21428390198	7813881580	1430809913	24529677248	2945119184	2006870794	241215706.9	489920534.3	200418401.6	1013878960	51654323.39	141430688.8	7097595.347	147597125.2	143206662.2	45782270.25	332942515.8	7247449.917	186688475.2	241945720.2	4665337.312	499260625.9	78132871.7	263356019.8	1638720.561	15779416.3	62013118.05	71286048	139149076.8	131184367.9	202879033.3	6812015.857	332212.8478	272709939.2	14617373.95	222144770.7	6623535.275	11913782.82	2564196.693	40070563.39	43758299.87	2821982.19	14284543.27	7154446.542	5195525.575	373074.2398	123685910.3	42498923.98	2369112.606
05/12/2019 00:00	21677690334	7864619353	1441026094	24790938281	2950637793	1993370739	237231695.7	492613745.9	207731140	1016928782	51674354.04	136952442.1	7469823.897	149462199.7	145116978.6	46022564.74	334544446.2	7326378.007	188036870.1	241429791	5026013.547	500119221.1	79226178.28	267191974.6	1446796.856	15890927.54	62163795.44	73204083.66	139676684.6	132458017.5	205164858	7190706.094	328123.7622	272641715.2	14646691.06	223077074.2	6694565.152	11958997.01	2584992.438	39297996.51	43607964.85	2882557.897	14340450.11	7169534.823	5262483.12	393946.8692	123404051.8	42232894.57	2401739.978
05/12/2019 01:00	21216333765	7692331259	1377020291	23999164307	2892289075	1881973313	233573875.5	481033204.8	205894806.9	997492008.8	49894060.9	128623780.1	7556545.584	144230093.6	149379530	45577543.77	330652561.1	7037897.108	182598270.2	238891412.3	5304398.112	489709970.4	76901775.1	264619550	1195063.247	15792721.41	61549359.62	72065012.73	139615221.6	128672481.8	201563887.7	8035277.869	331543.843	267477014.4	14513519.2	206986516.3	6689347.471	11976967.69	2559246.525	39694687.9	43044979.47	2804607.407	13937492.96	7147457.1	5339771.872	400083.9613	122057935.7	42076137.67	2379037.078
05/12/2019 02:00	20980960519	7572654184	1359977280	23695149565	2885668754	1836133661	231034815.6	479111432.6	205874543.4	983657327.8	47823423.35	128183919.6	7625392.953	141135923.9	148275265.5	44895547.29	328820830	6802930.455	180113334.3	238619575	5434513.494	483360436.1	75069691.84	263194655.2	1142786.437	15881109.47	61206902.89	71088827	140811405.9	126918749.8	200933690.1	8049228.826	332702.5062	265427288.3	14456128.18	205881543.7	6717251.823	12053761.41	2538395.844	37763961.06	42371616.86	2818774.564	13606634.66	7161252.216	5352752.319	404137.8784	121657164.3	42079565.4	2368011.756
05/12/2019 03:00	20809769359	7528424417	1340418959	23383873421	2873229313	1787971924	245550322.3	475759924.2	208451098.6	989446531.7	47157817.14	126188661.6	7682208.318	139257166	150812945.6	44669666.03	327689149.9	6755626.996	179775321	236200589	5334592.471	478866994.3	74053308.69	263716425.5	1152158.512	15885019.1	60808544.5	69944630.97	142160641.1	126653581.9	200713807.1	8241564.634	332800.3231	263248489.5	14352161.06	204954671.6	6673233.666	12050372.47	2494842.902	32705973.53	42107059.76	2728457.1	13400908.88	7141299.14	5323540.041	403158.2096	121034473.7	42062294.93	2416251.53
05/12/2019 04:00	20934041729	7583319513	1345043522	23376095659	2871999541	1771835307	251465918.8	475242142.2	213088613.6	987924672.9	46662097.07	128590849	7575458.405	140277119.9	151558476.8	44117678.54	327883398.9	6918911.23	179838386.4	243112833.5	5388355.671	488364970	74679933.19	264575895.1	1467180.678	15763884.59	60596281.88	70281838.54	142694928.2	130008207.4	205264565.8	8458939.286	337040.5588	265650057.8	14466731.74	208561520.3	6758116.224	12079096.27	2444252.417	30716812.82	42819565.04	2724288.951	13520915.11	7219518.119	5368876.147	414561.325	120530251	41882154.58	2447653.871
05/12/2019 05:00	21301858182	7659621447	1376518066	23915483025	2914732063	1802232237	254870781.1	485740811.9	217872008.9	979496861.4	47065790.32	131249250.7	7609511.987	141546813.2	149529893.5	44339145.12	334777943.6	7024936.496	177715161.8	246819340.5	5511109.55	496214288.6	75875475.89	270791919.6	1509930.828	16036792.3	60774180.95	70626189.01	145625154.9	137188773.2	206760553.4	8741855.572	340389.5318	269422400.1	14724871.2	209920196.2	6882182.01	11913389.42	2464195.312	29416387.31	43215359.83	2738869.501	13617719.9	7279603.871	5378609.709	431231.3044	120232613.8	41948155.34	2468095.954
05/12/2019 06:00	22108740634	7795522928	1407640965	24725820162	2980596397	1846540445	260387558.6	493056856.7	221832323.7	980657746.7	47975381.67	132903257.9	7650967.734	147253396.1	152507465.4	44983733.61	335397120.1	7244629.59	179326090.4	247970391.5	6150173.491	494828826	78371557.14	282711505.9	1646866.036	15920372.92	61369594.13	71040492.63	147468737.6	141924644.8	216009035.4	9044246.008	344067.5265	275609847.1	15217384.51	216564221.1	7066375.281	12080700.23	2453158.66	30039161.29	43578461.19	2766437.427	13607984.45	7449819.683	5299766.034	435046.0762	120558685.8	42290838.49	2536039.374
05/12/2019 07:00	22366387719	7793031370	1410318453	24937374600	2989537581	1833547907	261865655.7	492844403.5	223265102.2	990583358.8	47842045.52	132116048	7667529.267	147777719.4	150465286	44400165.1	334192322.6	7171328.443	180332071.6	250521348.7	5970944.211	496649565.8	78430908.11	293382365.4	1702683.754	15831185.06	61631586.64	73158860.07	147321011.6	141756687	223034076.3	9390112.013	341958.7815	278396469.3	15284963.53	216390363.9	7141214.562	12263321.67	2415216.021	28711851.82	43784766.6	2608885.687	13500972.69	7519213.827	5379795.007	434760.0372	119387486.6	42170088.46	2521776.297
05/12/2019 08:00	22533008312	7798968307	1426639286	25138313673	3015016245	1840064672	260922831.4	497158830.9	224610431.1	992240255.6	48027331.05	134156690.7	7687530.082	147864259.1	150247943.3	44577951.84	336749900.2	7070016.829	181616633.7	249649823.4	6051265.153	497455928.4	78004512.57	296085648.6	1878711.554	16117330.18	61891687.43	73011316.24	149956967.1	143866761.9	220139367.8	9567768.823	342122.5189	278846045.1	15259480.06	217540919.1	7241135.576	12338389.15	2383400.068	27627750.96	44336939.16	2589566.929	13335075	7564366.544	5295728.892	435428.375	117716939.5	42187275.32	2514558.687
05/12/2019 09:00	22348693505	7758858371	1403443567	24922937509	3027886831	1787108802	260472793.2	494079241.6	222064732	995431694.1	47814768.46	138648290.1	7654738.811	143249851.1	144604926.8	44460182.08	336656156.7	6803051.393	181721064.4	248184607.1	5967869.501	495718193.9	76759663.03	293623668	2056151.237	15860494.32	61817896.92	72676401.85	154299653.9	148875977.1	216760308.1	9588166.396	346212.222	279320004.1	15241086.75	222438538.7	7206091.167	12336225.73	2304639.83	26815858.26	43938597.63	2502310.961	12968446.71	7838723.806	5187250.761	442125.4709	117160370.1	42296151.8	2498149.802
05/12/2019 10:00	22505604308	7787227738	1407490098	25172687920	3056796703	1851371093	263163586.1	480058349.6	223352400.2	1012530336	49072735.32	142178970.8	7597338.722	142143422.3	144279136.5	44403770.67	339909253.8	6787782.775	183919325	251469503.5	5972778.39	501046964.7	77049019.28	297980918.7	2338274.958	15571753.91	62026552.93	72467652.18	151017079.7	151549525.6	221502527.8	9744455.155	345281.5816	290718850.2	15366304.72	224907639.1	7203562.932	12505559.99	2293168.912	27441676.14	44230284.17	2467483.406	12878109.68	8164328.351	5116123.804	456713.8057	116915360.8	42185063.54	2531580.712
05/12/2019 11:00	21946658746	7718516912	1324406795	24627583578	2981065322	1873908721	262471588.3	479168856	196857587.6	1006396241	49347053.94	144451752	7519100.7	143843525.7	125456913.6	38510584.84	344166387.7	6797029.792	177660193.6	246170388.6	6036703.468	507386084.6	76444755.07	290926614	2536164.329	15282098.32	58692019.33	72533062.31	143997533.4	150393713.9	228531660	9871277.892	343253.4342	294359448.2	15502719.34	224216620	5602436.138	11831248.46	2265677.879	26616385.01	44482917.34	2428058.867	12809876.85	7918980.389	5089855.402	492490.3582	116214123.1	42415418.08	2542659.781
05/12/2019 12:00	22788310709	7792799504	1417018880	25524901851	3074927411	1879500052	266759245.4	478180497.7	220409935.6	1033606998	49867548.69	145533524.2	7569835.276	143451765.2	143870883.4	43629324.73	346741681.9	7129390.783	186910324.4	250705143.5	6118716.017	496083074.7	77958931.87	308924311.4	3125871.856	15260558.8	62191774.72	73071706.18	145492806.6	152347311.3	230182665	10150285.83	344704.1995	296652799.8	15676715.02	219767584.1	7285231.61	12948645.85	2186549.74	26368821.44	44776488.47	2429110.54	12973999.28	8481052.628	5160426.023	493580.0973	116250625.1	42169365.27	2582387.258
05/12/2019 13:00	23210147791	7956316094	1439018241	26041501068	3110459510	1904835152	265768859.7	476743960.8	221619061.4	1060309959	50605905.69	148869232.5	7585301.669	145975453.1	146732809.6	42063066.03	351909181.6	7201470.469	186982100.9	255179915.9	6231531.018	520051161.9	79610400.45	316793529.5	3681659.492	15136316.73	62785856.87	73439628.56	141762358.6	157055126.7	238069737.6	10314383.69	345665.9839	304240775.4	15967092.44	234697142.1	7476686.528	12939510.69	2331770.285	25817560.4	45570304.47	2409509.838	13125626.91	8764332.937	5188351.802	501102.8676	116383335	42233242.41	2603314.549
05/12/2019 14:00	21469004446	7468866761	1309954019	24162471280	2964593045	1681868255	248389283.3	457253191.8	210927330.6	1017045440	44378460.57	150298897.2	7549295.672	134120136.6	138172598.6	38823009.74	333362911.2	6455702.982	177030651	241502173.4	6125637.56	498024932.2	72406090.97	302838254.7	4031181.861	14759583.28	60653885.83	71735943.63	127024280.2	143473084.4	229348724	10395769.78	345781.8983	290205908.2	15114729.98	219654711	7460321.337	12336012.72	2252924.56	22803576.65	43854898.04	2211808.896	12021373.95	8585807.063	5058684.907	484611.367	112723991.7	42037858.02	2480845.421
05/12/2019 15:00	20607219177	7250027791	1292155384	23166652620	2896345913	1602390824	241291498.4	450616657.6	207777404.5	1035804222	43668330.76	147978511.8	7457949.478	129589108.7	137299982.6	37916857.8	338286816.8	6381647.136	175550269.8	240983878	6147523.398	487900096.8	70304892	300375469.5	4324950.606	14594412.53	61210190.93	69961266.37	123650214.2	138291952.8	220760041	10442406.4	350788.6112	288894538	15052799.53	215503140.6	7411450.12	12244268.04	2228791.816	22301113.89	43277984.99	2172429.611	11688900.74	8580608.889	4996303.537	476055.514	111220596.8	41704400.77	2443725.235
05/12/2019 16:00	20227592077	7117499305	1280283508	22834457986	2883419563	1581295574	240181709.1	431356492.6	205612410.7	1039220324	44502630.08	146433582.8	7439139.506	127969267.7	136478068.2	36487559.74	335941712.4	6358372.225	174986680.9	243434322.6	6126093.017	494922351.3	70651459.86	301082386	4533328.309	14315147.07	60962698.22	69646219.72	118970500.5	140399928.2	226838186.5	10400653.16	348039.0683	288365481.3	15196401.29	214238616.2	7123668.538	12243238.43	2231558.901	21468319.55	43665080.71	2131998.244	11668365.68	8632850.568	5021260.718	464493.8558	110409627.3	42084106.43	2437326.15
05/12/2019 17:00	19998101786	7073998359	1275268492	22649450910	2874234973	1571634565	240515546.1	425972244.3	203893340.7	1050583194	44702349.64	147302450.9	7481744.453	126198866.4	135911504.6	36011137.92	336035566.4	6445592.738	176317749.2	244115189.6	6104953.342	534355624.7	70452990.84	302644766.9	4790091.21	15554386.19	56552063.36	70262362.01	116318590.6	147552720.4	228956874.7	6349793.336	359634.241	290824190.8	15004422.72	217412971	7060635.594	12119308.63	2227603.643	20565591.19	43768108.36	2110762.017	11616035.54	8861318.753	5096148.449	429660.3026	109773259.3	42222754.24	2446438.614
05/12/2019 18:00	20054819325	7081402277	1282808937	22535451466	2893541840	1578959598	245135453.2	424585042.3	202128221.8	1052413040	45404541.21	149163068.5	7325365.951	127795526.4	137296188.6	35788499.35	338555591.6	6457043.735	177978799.2	246655530.4	5868397.607	538665420.6	69775163.32	307741946.4	4986690.934	19175522.47	54084187.83	70657638.72	115484383	155642062.8	229192881	6556803.154	378022.3564	291032609.2	15003587.39	202752575.8	7084686.416	12130699.47	2255650.906	20153498.24	44165497.65	2098946.213	11632552.76	8984091.232	5164863.383	391000.1225	109056877.6	41421230.57	2460818.07
05/12/2019 19:00	20177907464	7095743745	1291493302	22672091816	2903930132	1587788552	250790918.6	419224325.5	201177183.6	1060771936	45019830.95	148519759	7378687.283	129823852	139272312	35311662.22	341593707.6	6542275.716	179577035.9	248948943.6	5848683.395	541042825.5	69617065.6	311197096.1	5124858.802	21294370.59	53216916.81	70713134.27	116311044.9	159550923	231646997.6	6799549.691	438988.5969	291287363.1	15135736.93	199225367.6	7077809.613	12104188.93	2302573.42	20079402.97	44378779.72	1589228.884	11647002.61	9023002.969	5209721.913	367902.7786	108933678.7	41238044.81	2516887.351
05/12/2019 20:00	20276252452	7120503599	1290566413	22760503038	2917767415	1582890255	253050481.1	413556614.9	200581777.2	1063333055	45111554.87	147069522.9	7477470.629	130781830	141741279.7	35613417.76	340693778.7	7060673.389	181078208.9	252190175.5	5916222.655	542573177.7	69620806.26	312969995.4	5371886.031	23531639.61	52678944.12	70490923.66	116324985.1	163877510.8	230811284.6	7014480.781	487530.6277	291167710.8	15298769.83	199433163	7139687.46	12015797.76	2349091.463	21251655.4	44194758.8	2094502.651	11677193.14	8997856.318	5208928.963	355196.9307	108429179.2	41912563.25	2520820.356
05/12/2019 21:00	19849246407	6998280950	1254153169	22164418668	2882154295	1527740195	251181298.8	409198908.4	199877716.9	1069180141	43252195.87	147306463.9	7491527.411	128473820.1	141725493.9	34981648.69	336201119.6	7170054.309	181293537.2	249158667.9	5767984.592	537318025.4	69767741.08	305134927.4	5548083.493	20458826.87	52051044.86	70474191.3	114858400.1	158925685.4	229350316.4	7098725.723	498284.3392	287800588.3	14423492.72	195092858.8	7147832.848	12086509.5	2334222.157	22054111.51	43906704.14	2059107.789	11679007.24	8775299.736	5179513.472	348502.1201	108783526.6	42058235.96	2494640.264
05/12/2019 22:00	18803922006	6748891292	1206174511	21016214432	2788544692	1393138932	247043615.5	395562320.3	194293144.3	1050116420	39945502.8	146559813.5	7520957.827	125214617.4	135457261	32854085.43	325991446.7	6870319.675	176396657	245917747.5	5727689.911	518715891.8	69228519.32	286435498.3	5664090.611	22067102.39	50550027.96	68583042.51	110243683.4	148082431.4	220293637	7018732.241	536006.4446	282452590.5	13668907.03	185655639.9	6904246.435	11963411.36	2255499.813	20782270.77	42775527.59	1992732.06	11094464.44	8607264.834	5138751.93	340534.7397	106916974.2	42341946.37	2409770.276
05/12/2019 23:00	18886604493	6750373159	1204366068	21053213661	2813680162	1399565912	250566434.4	400783612.9	188962221.1	1058060577	40005949.43	147255815	7647748.052	124864972.9	135330652.3	32422813.42	328749217.8	6879050.029	179307328.4	246454127.2	5495710.494	519647812.5	69971282.37	280217967.7	5800269.29	23893765.6	50482766.94	67302405.69	108118048.5	150447980	221098129.4	7249757.409	565508.0185	284018233.8	13605541.62	186300208.3	6982818.703	12065921.71	2171387.061	20387500.65	42972632.39	2011537.171	11053738.68	8763745.259	5181626.371	335105.0199	106555977.2	42869681.08	2427688.851
06/12/2019 00:05	18656987791	6724951503	1195024680	21017978071	2803703466	1400249033	255136429.2	398786979.9	190427765.9	1061745394	39726827.42	148524372.1	7577532.121	125427711.5	125654883.1	31917590.22	327759448.6	6926187.917	181284021	246953265.4	5142054.209	516248671.9	69657050.22	276735145.3	5870021.622	25738977.87	47775849.61	66796101.49	107906379.9	151991755.3	217952866.3	7455177.394	610120.3275	285017674.6	13614427.42	192209987.9	8421959.823	11998404.65	2135896.153	20177158.76	43317492.07	1971292.044	10817191.68	8770411.747	5254743.402	321293.4121	106007112.3	42755768.9	2442456.026
06/12/2019 01:00	18770966135	6751862191	1189973194	21072539488	2791198774	1406252946	257831080.1	378376256.6	189129205.4	1068726763	39734892.45	150908026.7	7646581.09	126866119.1	125571860.6	30837977.74	327759490.2	6842568.028	181949213.1	246941039.2	4800976.846	519446555.6	69264049.11	278875482.5	5983768.689	27335669.18	48134702.3	65831148.88	106541544.4	154252501.8	218292498.2	7546608.379	642167.4542	286400796.6	13470388.5	194699531.2	8542067.514	11876285.57	2119924.597	19595894.24	42922511.34	1986815.461	10851971.39	8754854.028	5324569.834	311574.5339	105379096	42566076.83	2441998.688
06/12/2019 02:00	18832768758	6789866867	1188189519	21113899942	2802642567	1412591900	262736506.1	379584133.4	189530008.1	1076512838	40045300.31	151586303	7717093.731	129692564.8	129207579.5	31008259.01	333411036.8	6791780.243	184191838.4	247432113.3	4730771.842	521043181.3	69473028.17	280022451.9	6109775.9	29354512.37	48347057.54	66099059.6	100802415.6	155814482.5	218267509.5	7857006.044	688309.537	290419304.8	13599127.75	194579540.5	8636310.675	11797268.67	2147017.726	19471500.45	42978867.94	2009640.279	10962436.18	8776742.147	5387860.421	301679.7251	105957919.1	42697737.78	2488282.306
06/12/2019 03:00	18812584302	6748410981	1172249882	21101308026	2798879151	1414383196	246898595.7	405225611.3	187427851.7	1081273543	39912239.36	149975415.9	7699059.664	131402064.8	125054220.9	31170411.85	330871855.5	6724572.418	185189178.2	243821804.7	4800165.101	521271965.7	70042384.28	280944184.6	6218686.445	29429984.39	48049536.01	65616208.89	98170462.11	159205156.8	218446520.6	7942190.067	720852.5849	294909624.8	13416046.02	192881841.6	8646383.895	11609312.3	2172398.202	18304275.8	42149732.86	2037095.987	11122901.35	8801397.462	5384897.551	292072.4775	105218307.4	42472826.59	2441504.649
06/12/2019 04:00	18772974286	6706115354	1174175289	21002405323	2753440151	1429008443	243345056.8	402649017.4	192340242.1	1085821037	38789476.04	147008646.5	7848021.919	129384738.2	123243374.7	31204571.46	321497406.7	6544099.097	186532742.1	244846917.8	4595794.995	519919560	70849453.52	284290691.5	6147748.458	29412333.27	47872552.09	65742114.21	96078188.71	159019906.1	214687643.4	8201124.699	763599.9419	282803253	13658219.3	190289133.1	8539646.653	11489749.31	2213839.268	18009114.61	42346504.92	2010292.201	10822851.51	8768405.718	5340677.38	283561.5053	105444185	42099847.64	2392992.773
06/12/2019 05:00	18456780375	6602511832	1135316768	20531813159	2703329251	1383466441	239244029.8	399168181.6	192499211.5	1083005826	37760207.33	145771365	7804011.438	128383016.5	122148201.8	30672619.42	316804592.7	6530055.918	187960769.5	243899557.6	4469194.559	512296243.1	69790291.17	283281487.5	6314599.418	29293921	47536613.4	65997087.16	94366665.21	154003772.1	219521596.1	8273089.794	804659.0101	278872522.1	13493322.23	193087012.9	8558285.815	11556214.77	2180546.211	19722331.36	42148488.04	1989813.568	10834226.03	8751442.257	5287513.062	268986.6631	105577504.5	42529326.69	2385384.32
06/12/2019 06:00	17872736528	6474798758	1102614812	19840664251	2640940779	1323497377	237804484.1	390808310.7	190616070.1	1071715035	36492209.08	144333470.8	7786167.62	122754113.8	117892597.2	29768307.37	311762140	6482342.23	186483018.5	243398912.6	4399252.227	504508677.7	67542727.15	274171088.2	6578498.477	29242391.57	46628832.58	63381213.67	92913436.11	149586301.4	213980234.4	8339873.135	813974.8299	273779298.4	13192231.53	185356982.8	8672259.289	11528531.55	2176265.255	18969237.18	41566697.97	1956299.793	10649589.5	8653833.758	5291150.054	266946.5178	105044815.6	42398015.17	2332718.011
06/12/2019 07:00	17755813189	6461283418	1094492301	19668398756	2642383619	1316647133	237915176.3	387740520.1	188401868.6	1070842296	36513591.28	141121765.5	7891023.408	120252978.3	116357277.6	29284106.57	311082199.8	6475780.45	186441894.7	241468930.2	4369390.832	502901650	66501616.28	271851242.3	6700986.698	29193672.84	46761708.5	63353779.95	92806629.07	149237742.1	220426592.8	8531583.53	825857.3919	276327842.7	12979420.87	183021535.1	8756359.689	11383993.05	2171899.344	18632114.35	41405658.94	1933458.02	10442265.71	8701124.375	5360745.326	272450.3293	104463450	42900017.49	2276125.166
06/12/2019 08:00	17665494073	6460744069	1101384360	19626161407	2607287466	1331189593	238305088.3	386467372.8	188591291	1087819512	37668884.17	138001505.3	8025856.756	119082186.6	116253405	29400417.64	315084933.4	6601126.794	188270855.2	245597340.8	5691404.174	506838140.8	66783215.36	274097767.5	6676114.711	28993006.43	46269823.79	65037647.13	91610591.25	145970351.5	225984153.4	8896391.578	838237.5075	281651693.7	12872954.9	185258997.7	8827724.593	11497225.22	2185147.425	18224479.01	41891927.42	1911085.324	10369230.09	8696942.186	5327389.508	277505.6419	104356381.3	43122251.98	2233460.611
06/12/2019 09:00	17574266730	6383692862	1112143544	19517264860	2621902877	1337141113	239458040.1	377969675.1	188607094.5	1082751536	32292574.21	133466777.3	8119088.194	118124704.7	116853311.8	28609970.2	311147506.9	6843786.958	187521806.8	245652997.6	5563142.808	507063483.2	66265704.09	271877380.2	6628978.385	28984918.24	45869187.7	65520960.13	91799593.08	143948854.5	232967773.4	9183512.334	859317.712	274245625.5	12796805.44	177176154.3	9021142.256	11534496.01	2209911.248	20142965.23	41684569.68	1874386.427	10385628.34	8520467.225	5272856.221	287738.9538	103806546.2	43195339.87	2203343.055
06/12/2019 10:00	17807599723	6417572968	1121441539	19652835113	2617712527	1301422727	241919662.2	377184189.1	189585575.5	1084667854	32699676.21	133524127.6	8209039.507	120011985.3	117956863.6	28764335.49	310527369.3	6919077.623	188197987.2	245884342.1	5591321.041	508612194.7	66311837.77	275916915.4	6590023.373	29071712.55	46149195.13	65648854.17	93559444.11	146245585.2	245264758.1	9391170.948	945009.7672	273645593.4	12749903.26	181637062.2	9274272.853	11549321.97	2217119.554	21380508.31	41907804.9	1881521.456	10433850.37	8364676.965	5365546.971	281477.2165	103849374	43369120.13	2148898.223
06/12/2019 11:00	17839143565	6441817212	1122126442	19596377191	2618206511	1278435916	243233193.3	370483590.3	191771805.1	1092076172	33130024.91	130185608.6	8320042.729	118174247.3	119983975.7	29122531.02	308400810.7	7007735.413	188185124	252922724.6	5558910.866	508931896.2	67608747.33	274519883.4	6551589.305	29102390.93	46792709.29	66114208.15	93918716.44	147051313.5	252333496	9422981.277	932439.2983	271190106.5	12759334.78	182808904.3	9446908.92	11410374.63	2166941.373	25608445.2	41287759.12	1884988.068	10432353.83	8353474.023	5359266.463	280040.3805	104090513.7	43446287.22	2110341.86
06/12/2019 12:00	17823653621	6439397975	1117636620	19508456679	2600989468	1272888055	243558687	374878961.8	191090773.9	1083967661	34021695.76	127815043.6	8481324.138	117314856.5	119142806.9	28995970.52	307527940.7	6861215.06	186976941.8	253989242.4	5501465.183	513612413.1	67579980.04	269351456.3	6250226.219	28893669.24	46987494.32	66190076.22	94611694.31	147600712.1	260234565.3	9539863.756	918313.9279	274887651.1	12968846.51	179552709.9	9279962.861	11347324.57	2145258.048	30116593.75	41819357.82	1874446.934	10216844.22	8194913.315	5359856.689	280713.4738	104075736.4	43544855.04	2102029.676
06/12/2019 13:00	17527424802	6313910861	1106344554	19056257935	2578011677	1247128477	243169091.8	372541024.4	188580940.8	1073429511	33611653.69	123370403.5	8574066.85	115111508.5	116708530.9	28560163.38	304770707.2	6939270.346	184463432.4	251355587.6	5420138.329	512086338.3	67373516.85	264938668.5	5962876.192	28857432.42	48219836.56	65369410.14	94013439.96	143315764.7	260268755.8	9682430.455	940076.5031	273766857.6	12881117.92	159846839.6	9370811.123	11256536.21	2098091.058	31210052.78	41658198.31	1373274.299	10210070	8063368.46	5446401.88	273320.4555	103944168.2	43033581.16	2083095.759
06/12/2019 14:00	17134767802	6220139431	1093621469	18560578570	2541615500	1224215315	243274459.7	364394438.4	187313981	1046982170	32721004.94	120362098.2	8535480.017	112468754.5	111641608	28279740.15	294277395.2	6744604.899	183225017.3	250898966.1	5293424.445	509368478.7	66844785.08	262795862.9	5795144.337	29105977.38	47578566.78	65566400.34	92656480.42	141973806.7	265991898.9	9608462.542	937310.2316	270449334.3	13988317.3	156474555.6	9324790.608	11307191.72	2080115.754	31609616.06	41146880.01	1342239.677	10018430.91	7936567.472	5452995.994	253584.2505	103649888.8	42364756.72	2067327.77
06/12/2019 15:00	16810256400	6231269136	1094497668	18592945879	2559462664	1229339411	243524791.4	364527091.9	185979068.7	1042447690	32155924.19	118980356.4	8462803.697	111504079.3	111033673.2	28478508.14	293709543.6	6617104.084	184587647	250666279.4	5247949.408	511583113	66502906.04	265633450	5565278.094	28847498.1	47795081.16	65990647.54	90479217.84	141154309.3	272958784.2	9653902.743	924505.0903	270183446.2	14299907.34	151064226.9	9414222.814	11341061.69	2085095.678	32025684.48	41099477.96	1325098.965	10059948.55	7916337.629	5398396.215	236695.287	103835984.8	42897235.29	2094681.713
06/12/2019 16:00	17332849043	6305137041	1104077486	18735857344	2597008814	1304565539	246101376.6	359381408	184948656.6	1045309472	31517996.33	119419799.2	8315965.932	109862240.6	111489158.7	29376156.08	293841939.8	6640064.979	185869923.4	251964195.1	5265726.178	512270606.9	67313602.12	269058617.8	5513677.115	28984816.04	47300351.56	65922537.69	91524209.62	142792590	284891384.4	9847598.424	932837.2152	271643278	14782938.97	148741481	9473860.713	11300281.09	1947649.472	35032712.16	40951219.49	1434672.775	10013307.92	7857156.217	5350443.786	210661.1059	103775198.6	42463072.82	2116106.721
06/12/2019 17:00	17288054279	6292181571	1100603341	18600954465	2576297480	1296954515	245053694.4	356928829.8	185259049.3	1042145255	30949335.36	119751469.9	8127804.053	107658954	113806585.6	29497777.71	293243183.8	6678122.79	185716388.3	256743079	5109651.449	472412681.1	67181374.92	270663215.1	5338831.689	27244827.21	47757544.88	65540524.51	94875648.86	137515076.6	289323318.3	5986353.47	943479.883	273376918	14568844.4	150831586	9584262.555	11283960.94	2059414.587	35565605.2	41398211.67	1962707.197	10104874.7	7683417.017	5279164.546	210450.8583	103640021.6	42778292.17	2118540.54
06/12/2019 18:00	17721133555	6402768690	1118249198	18901313909	2597808279	1341308264	244961220.6	360042948.8	187201038.2	1038732450	31289328.88	121686203	8195845.893	106780340.2	112662672	30195820.26	296195146	7056073.467	186533358.4	260832524.5	5062103.247	476815095.2	68089575.49	277522646.3	5420337.353	30278775.98	48369854.52	66303894.74	98985972.18	136573326.3	294285090.9	6213885.369	1016314.443	273638663.5	14759316.41	157447545.9	9481375.239	11426922.39	2044327.784	37236479.27	41970952.88	2033088.208	10140403.86	7643292.377	5381363.225	196271.2591	104846070.1	44169075.7	2131727.057
06/12/2019 19:00	18036145255	6481810732	1121641773	19332948000	2594116268	1355587611	241361982	361838840.5	187950406.6	1040075658	32126112.89	122709310.6	8167656.986	102908519.4	112232912.6	29997581.45	296441669	7068323.054	185904288.1	261603667.1	4927523.186	480746551.1	68180722.79	278645158.7	5460166.363	30352493.72	48294750.59	66584978.9	98423938.1	136225906.7	298905052.8	6469519.898	845677.9097	274186109.9	14791496.92	170677507	9490934.118	11312013.38	2000243.502	38286729.26	42005224.38	2084133.634	10123851.76	7562450.095	5322842.736	184120.7301	104455304.7	43335736.58	2076384.523
06/12/2019 20:00	17923534492	6445543861	1118404956	19160700461	2578726717	1356327532	239787117.3	359964654.4	186567845.8	1036909810	31928892.88	123035785.2	8178992.659	101003140.4	110416955.6	30042992.65	295959565	6677362.379	185033250.4	259756752.8	4957882.319	479345189.1	68573072.48	279137438	5495413.889	25150248.72	47887532.5	66775190.49	97740222.34	136159069.7	300659974.7	6617116.312	821828.8961	273643096	15100182.07	188857539.5	9331015.155	11377969.77	1957314.324	36957722.36	42001803.55	2068516.524	10144391.16	7505156.674	5362162.556	189541.9577	104326810.1	43302201.93	2090895.345
06/12/2019 21:00	17741037724	6417021893	1109233712	18917674110	2573805938	1345367287	236651664.5	351292191.4	182273063	1026379419	30163646.08	122374094.7	8170661.888	99359422.74	108385177	34045578.6	295681254.2	6352325.454	183973783.7	258409178.7	4738488.396	475661897.5	64820348.81	282050625.1	5481470.491	24026980.46	48283107.4	66003023.98	96977823.36	133096160.6	298603134.7	6624181.298	821092.1696	271924167.9	14908668.66	184513641.8	9284272.93	11242946.61	1917889.023	36780837.15	41878917.28	2030824.492	10109014.22	7434153.336	5320309.117	175442.4709	103824826.9	43308538.87	2093945.519
06/12/2019 22:00	17774237491	6404388717	1113857790	18841478715	2569377425	1340842954	235936799.3	354692167.5	180738309.8	1023533630	30125485.96	122626265.9	8086661.72	98388970.69	108749527.1	36190768.07	296016480.2	6222942.798	184284471.9	262547302.7	4806224.477	477383732.3	64122360.66	287183344.8	5576987.019	22515550.31	48948095.79	66115193.83	96124864.57	133369755.1	301401193.9	6820773.141	803386.978	272874955.4	15225779.04	185220240.6	9245521.348	11190879.18	1944262.732	36905186.43	42554881.6	1997076.752	10157810.64	7394067.244	5282687.357	177263.2864	104013062.8	43297936.66	2096685.351
06/12/2019 23:00	17932382755	6438110365	1111432069	18895512810	2587234064	1352586689	236256457.7	351665442.7	178108309.1	1022845724	30213033.37	122234352.4	7944573.601	97138913.64	109106711.2	38521267.39	295651377.5	6229178.498	183360069.1	261537175	4715975.285	478244775.9	62962725.59	296459092.9	5680212.224	22551425.15	48806229.95	67691576.82	94797794.79	130019060.2	315249281.9	6976570.301	789302.9432	275763988.7	15301800.12	200074447	9022674.118	11138276.49	1930937.999	37696988.75	43163624.2	2009139.279	10233968.57	7311088.098	5298560.858	178938.351	104551500.1	43337889.29	2084233.384
07/12/2019 00:05	18050720162	6448308741	1120575369	19012545961	2586210108	1369677317	236705951	342516787.8	177258321.9	1015256526	30261051.42	118947037.1	7930112.248	94627600.54	113393498	38905446.11	295503597.2	6197871.347	182552856.9	261671238.6	4653422.714	479612317.7	62452161.63	303935615.6	5856347.868	22396184	48329425.17	66980633.97	95674185.19	125107147.3	339320405.6	7079819.805	741263.6702	277181588.4	15379785.58	228999445.1	7563590.044	11201786.68	1954222.776	41628789.23	43155963.15	2041256.286	10344965.27	7265575.64	5220943.613	166500.7282	105134259.2	43307053.49	2061100.921
07/12/2019 01:00	18117475555	6462020654	1125712154	19107097225	2591955563	1370228490	240342480.5	345052558.6	176619903.6	1016581618	30455123.55	120094771.4	7886255.924	94803928.25	106790748.3	39524633.67	291408916.2	6290271.433	182659993.3	261996787.4	4614724.918	479757542.8	61659847.51	309568993.1	5843730.658	22326994.69	48076548.42	67625444.3	103450071.6	126257552.7	357542788.8	7202141.246	752540.9242	278494225.9	15467517.46	233773281.4	7303076.572	11270039.38	1939726.666	42710773.53	43008423.06	2034781.264	10440241.45	7337463.4	5162113.453	172816.9579	105045370.9	43565951.84	2053929.646
07/12/2019 02:00	18094683091	6460102141	1124982409	19084404768	2592652359	1363931208	237534467.7	335141523.2	176233676.2	1006111328	30809761.79	120883794.4	7757321.492	92637372.28	105871157.5	39897338.22	304472844.9	6324171.597	182911071.2	261540210.4	4488257.955	481197904.6	60909532.25	314230068.1	5927150.744	22104222.22	46871253.74	66817331.57	105290362	126422032.7	371847715.2	7248479.454	729075.6916	278733868.3	15469064.03	234488619.1	7197961.383	11513419.99	1930326.929	51711151.01	43896075.84	2010256.775	10447584.46	7395784.231	4984667.34	181929.2359	104056754	43540530.19	2042933.657
07/12/2019 03:00	18090510335	6472846523	1126918697	19067097583	2611313046	1343323404	239450312.1	333353485.4	171277274.6	1009675336	31663859.84	123268936.5	7676004.833	95506011.17	105383649.8	43847998.39	319145677.5	6426390.323	182506332.3	262485016	4583550.659	484178241.7	60078037.34	323182374.9	5920215.209	21983877.48	46595762.87	66811801.02	106088650.2	125556867.3	385659801.4	7422615.388	709836.0271	280932876.8	15571428.34	234379190	7096868.785	11447025.52	1903473.634	56793478.69	44261473.84	1979011.926	10788872.72	7385514.025	4977976.635	185106.5319	103375746.3	44228231.72	2106224.492
07/12/2019 04:00	17971270958	6453334420	1123731482	18913904518	2582811389	1342124716	241227684.3	333916633.2	164237809.2	1006063577	31944187.83	124538923.3	7688592.884	100108597.7	111400223.9	45075756.13	329808509.2	6383506.836	182138625.6	262461289.1	4391005.001	483051826.1	61264506.07	329623901.5	5764476.028	22110564.99	48247988.01	66739498.01	106184797	123365743.9	391079293.1	7534666.61	673396.2957	279514783.7	15444857.77	232015689.9	6888849.689	11419619.89	1866642.442	59296189.21	44384472.59	1974435.897	10978820.8	7337863.354	4937898.498	171747.3532	102901795.2	43454217.36	2196529.35
07/12/2019 05:00	18167242141	6504198156	1151953266	19177689580	2640490723	1377002899	242201012.1	346704043.5	180898996.1	1008559369	32196122.32	128714104.4	7681173.842	107562604.8	112442595	45673835.37	334755840.3	6366733.19	182360899.1	263243244.2	4340985.772	488375541.7	62161075.14	334033446.3	5756410.995	22099488.34	49823967.84	66920965.13	106865796.4	123942237.9	393407374.3	7768833.415	656358.4459	280691797.1	15633629.45	250055485.6	6769819.147	11421106.78	1866092.154	58815442.06	44982475.79	1993383.959	11285810.37	7343608.98	5105873.559	181659.8654	103231341.8	43392898.3	2213896.807
07/12/2019 06:00	18013825258	6471921550	1152142312	19086542818	2629094017	1377129483	239615621.9	344275788.1	179716062.5	1000659401	31865961.15	128523331.5	7626837.449	112916149.9	112142452.2	46360694.62	335056771.2	6203599.569	182918431.5	262723233	4313224.765	488684970.6	62383037.7	332462404.6	5515750.56	21878667.65	49168952.52	65555719.87	106318161.7	128633818.3	392908645	8030837.039	655322.0098	278600071.2	15771876.1	258527882.5	6594132.953	11432611.87	1854658.789	61253565.58	45403602.23	1992980.261	11366433.07	7303380.124	5149686.308	181461.0832	103423467.6	43410419.42	2221353.876
07/12/2019 07:00	17831273441	6469770176	1140273183	18935542771	2608341495	1364015863	236204475	345627632.2	178894723.2	1002044808	31079823.83	130342942.2	7475131.781	117826267.2	111216998.8	47702495.17	328511700.3	6144082.116	183834612.7	259196468.7	4273446.186	487132519.5	62238690.22	329322170.1	5550749.72	15534285.04	49045020.16	64151057.19	106045417	126999066.9	387655315.2	7977865.532	656992.6151	271036787	15855755.23	268673176.1	6342611.394	11326142.16	1833019.916	62189990.52	44679270.16	2011047.119	11507155.28	7167663.846	5007214.042	175278.9208	103256017.9	44058455.81	2232195.081
07/12/2019 08:00	17749509564	6431389508	1121454467	18870163169	2570626660	1344679084	233187528.2	343188013	176619645.1	992475094.6	30288353.42	132580029.2	7401501.436	118498042.6	110155811.9	48055067.06	329630477.8	6083307.218	184050406.2	263642323.5	4257825.612	486416125.9	61249965.61	332273784.9	5598603.22	15345875.9	49187248.44	62806391.33	105717016.7	124692749.9	399099493.7	7960047.103	660750.0391	269917908.3	16243035.5	268522290.4	6294186.395	11204492.58	1809724.625	61711940.64	44567245.54	2019134.488	11703134.48	7114949.69	4905597.251	168248.4413	103128493.5	43935291	2279815.526
07/12/2019 09:00	17798927541	6457468973	1124771159	18872500185	2607449608	1335849108	229989466.6	343004590.5	174631257.3	984838655.7	30231839.01	135476630.6	7377416.718	120929097.8	107098082.6	48721427.78	335142881.1	5729593.476	185547691.9	264143979.7	4211572.123	484951385.3	61716797.45	333406391	5504596.394	15441058.39	49274579.47	61969295.33	101148962.7	123038517.4	400733072.8	8160909.985	659792.1674	269147526.2	16392159.4	267050652.5	6084915.985	11139175.81	1788089.861	59965902.83	44722521.81	2014530.967	11768040.74	7007079.68	4944275.345	141170.2511	103276622.7	44050544.51	2307382.527
07/12/2019 10:00	17394610217	6358555919	1100571603	18436631548	2574795147	1289915754	226452116.1	337711139.7	173312236.1	976395122.9	28841010.55	134789917.7	7189577.286	120450835.4	104496994.2	49109883.06	335691738.4	5691191.131	185803596.1	263693091.9	4266957.545	478350055.3	61709753.4	328272697.5	5576061.798	15415485.61	50672239.55	61197026.1	99357104.03	117709404.5	385727136.9	8247674.777	660622.212	268649474.2	16359230.55	260703235.9	5881225.987	10986529.32	1802341.918	60032353.9	44914081.54	1987300.798	11953543.06	7033163.677	5019480.292	135019.5647	103472886.7	44712699.11	2316866.835
07/12/2019 11:00	17388961622	6332121709	1095020520	18446157790	2562285085	1288376719	228189174.2	334590176.6	171092575.3	968342777.6	28211616.31	137364321.1	7166121.849	127258789.1	103078274.9	50676912.74	337662556.3	5616251.749	186237904.9	258827224.9	4347698.473	476516513.7	61065173.72	328191313.1	5731451.43	15411657.75	51130334.53	61687534.9	97727634.52	116287731.2	378655813.7	8474206.349	656722.6222	266173052.8	16466729.06	265086727.4	5822413.825	10852046.16	1709038.651	58613327.57	45574110.44	1971149.229	12122582.14	7052818.05	5067623.463	102439.0524	103571963.7	44939934.76	2321430.081
07/12/2019 12:00	17349356604	6328259973	1086322753	18367974010	2553535223	1273161202	229975072.5	331777367.7	169824295.1	970524056.2	30169879.65	140498193.3	6954871.27	130433685.9	103646834.8	50581767.46	338943259.2	5694471.077	190787887.3	258725405	4305619.812	474558294.3	61805137.76	333728638.2	5875577.268	15432208.54	51767580	61523034.5	97485142.8	117544945.9	374399002.9	8623874.589	665099.8882	266090498.1	16326872.03	270146187.2	5923991.333	10727941.15	1845981.418	55433794.15	45590630.31	1966874.681	12425464.95	7066531.569	5014027.255	98578.9282	103773187.4	45274497.04	2315255.18
07/12/2019 13:00	17443468055	6351701746	1075486799	18464479170	2554156539	1267427266	231699368.8	330071697.6	167020280.7	960459134.9	30337842.04	141217581.7	6961465.031	130025055.3	105055084	51710876.54	340919103.5	5558368.281	193627543.6	256348166.3	4378402.595	471221268.8	62544821.26	317456333.1	6029370.152	15523167.63	50982751.7	61071673.92	97570994.34	115237988.7	373374510.1	8828947.842	680595.9011	265335663.6	16393295.66	271607978.2	5933807.414	10799255.53	1865867.333	55780081.66	45637566.02	1976247.558	12430779.16	7058954.74	5011342.174	100138.1401	104298491.2	46042760.87	2308924.782
07/12/2019 14:00	17420420760	6315928195	1085429641	18441433960	2559876214	1255305964	232735955.8	326274947.3	166599465.6	978544884.1	30467223.24	140921015.1	7016071.252	129016425.1	106018925.9	52504841.06	341623389.6	5412382.236	195111534.7	255035474.7	4253440.051	465399799.1	63103597.16	314443881.4	6037714.284	15666230.25	51297023.24	63560962.78	95495420.73	114361966.6	367540259.2	9047106.3	694766.5696	263715758.1	15375516.8	268957221.3	5894281.679	10795531.86	1850745.644	54913436.7	44430147.26	2026865.563	12582480.7	6997051.827	5153109.211	98602.799	104349568	46342368.19	2304768.268
07/12/2019 15:00	17402586956	6328955066	1090842464	18383476315	2544830003	1261843763	234519579.7	326756295.9	165360060.9	976076616.9	30147193.57	143327351.5	7005659.771	130118594.9	105667388.3	53073407.57	341482277	5319115.718	194945922.5	260147134.6	4305982.19	465982686.6	62154925.44	312687716.9	6380802.468	17388280.98	50832041.6	63561433.19	94428235.57	117171402.5	362018556.7	9120972.368	699716.9789	269977041.8	15001552.45	267413522.7	5739613.935	10750617.59	1758299.192	53552218.25	45094976.39	2038683.193	12658754.86	6971549.294	5151873.26	103352.5842	106157854.2	46677781.72	2280420.246
07/12/2019 16:00	17196024428	6247034382	1077186947	18096950351	2499102020	1194217050	237082151.5	324426783.8	165675082.6	969265598.8	29643413.08	144404619.5	7183483.214	129407412.8	103693312.6	53905382.15	340670169.8	5290088.731	194595694.3	259261702.6	4350852.905	473614223.7	61399829.7	309660499.4	6371490.281	18915686.03	51334227.82	63684765.4	92727437.34	110220897.4	350127483.6	9179313.962	714762.0512	267591750.1	14534422.13	264013472.1	5637850.565	10788924.08	1865876.786	52757976.64	41455420.31	1914635.799	12728698.41	6976367.131	5123438.976	95808.0832	106247083	46673065.57	2272297.729
07/12/2019 17:00	17016582337	6186475825	1070334745	17889576416	2470202513	1176023102	240153632.5	322484602	164046399	965784131	29455959.69	144632442.5	7300725.652	130737645.1	99268239.96	55760362.31	335744845.9	5116794.278	195287622	255057989.5	4293593.628	471549270.8	61566240.98	308883455.4	6473206.282	23205200.76	51336947.4	63826053.83	89448031.32	110174496.2	350989918.5	5887907.053	723343.189	268218023.6	14626427.43	260108690.8	5463811.064	10777330.11	1865294.823	52493117.4	42229608.73	1865386.878	12789831.93	6934451.623	5148244.076	86952.013	106799046	46337237.93	2305280.657
07/12/2019 18:00	16641287713	6113540887	1057139373	17551222942	2462276571	1142089450	238688364.8	320898542.6	162136476.9	959304305.8	28657194.78	144479893.5	7308010.294	131087624.2	97494182.97	55599573.43	335155035.7	4777040.346	194771335.2	248417144.5	4265987.37	466292370.8	61177277.2	302259573.1	6469838.372	22270197.72	51335573.39	63250476.83	85520176.84	107079595.8	346133371.5	6153279.561	742250.3904	267449533.4	14915274.84	252802225.9	5427399.267	10793139.75	1862060.333	50881388.65	41274734.99	1826298.483	12880129.6	6954083.204	5076336.505	83407.9051	107225677.2	46545758.79	2298753.543
07/12/2019 19:00	15972348499	5973363334	1043503316	16884186246	2425531534	1088630442	237227009.8	315547758.2	159705997.5	952551268.7	27539504.68	144029728.7	7346030.877	132506664.2	95320898.85	55674640.25	330634359.4	4568382.364	193756735.5	242823937.1	4256830.912	457707989.6	60721463.22	299683864	6444152.608	21432834.24	52299420.47	63440557.96	83087785.91	100799536.5	342775314.7	6083219.127	749690.8575	264159528.2	14954757.27	239157212.5	5467549.366	10794674.77	1839773.764	48815456.29	41928079.83	1754638.546	12832513.5	6973840.184	5075704.458	83992.8079	107440109.5	46699849.8	2286126.954
07/12/2019 20:00	15879010117	5970423053	1042483986	16842958365	2417324940	1084675088	242692631.4	316479636.1	160323746.5	950043379.7	29534866.89	146367296.4	7324239.709	132440660.4	95785664.47	56015437.58	331595124.4	4495532.337	195739040.8	243422826.5	4097450.23	455032674	61728468.75	298132081.4	6399902.453	21877085.22	53278062.57	63040197.79	83247435.74	99407821.45	347766122.9	6187510.958	760133.2679	265779107.9	14693931.73	218784053.2	5487257.6	10700719.41	1751261.96	48646308.17	42182509.54	1747591.576	12786511.68	7017416.796	5095730.195	76773.9237	107670044.6	46678562.08	2281089.754
07/12/2019 21:00	15922778609	5959659983	1048303224	16864197105	2417403884	1094712373	248731877.1	323031735.5	161005417.7	949297635.7	30390628.09	145518964.3	7377277.796	134045319.5	96126865.94	54145426.7	332206933.9	4525475.27	197936713.2	243319295.5	4124558.616	454402058.7	63333797.72	297928175.3	6427640.559	22460946.91	53496001.56	64229475.18	82298488.25	99529351.99	353672478.2	6579401.506	766051.7392	266813588.4	14639755.1	220159001.8	5540629.854	10727451.3	1852572.196	47206237.75	39647682.21	1726598.503	12842755.79	7036690.051	5107196.536	80170.6181	108202163.2	46891506.27	2239053.77
07/12/2019 22:00	15847843298	5976371233	1049164963	16871886450	2414419807	1107766111	246509803.1	321368370.2	162246882.8	946604381.9	30466563.38	145484101.7	7330048.529	134003025.2	95480047.51	52431441.76	330348242.7	4585798.43	198593583.7	247109823.1	4131096.49	451542139.5	63818716.62	297705447.9	6439533.855	23004868.34	53274266.25	64087315.72	82520952.29	99060467.56	356277678.5	6829178.34	778079.1984	266220142.3	14612417.13	219734258.1	5794260.91	10786171.68	1827025.338	47947916.33	39044517.59	1706223.057	12961045.19	7014594.242	5089842.508	83338.6457	109773597.1	46957055.3	2234328.326
07/12/2019 23:00	15754684667	5988151482	1054362368	16781394055	2404214130	1119798296	245515874.5	319183385.4	162000754.1	940869462.8	30375636.57	147419551.3	7443743.532	136051247.6	90338761.62	51361890.16	333038166	4583495.411	198329232.2	253202317.1	4283908.031	449413196.6	65914335.08	307383224.6	6459005.109	23605417.13	53478481.12	63553255.92	81634574	98332042.39	349905262	7059459.03	789863.0685	264097462.7	14640722.05	200270871.5	5797215.88	10807607.78	1839713.427	47758386.59	38807305.7	1700036.573	13067583.15	7016216.204	5111122.608	85621.0601	109975876.6	47152193.73	2256032.605
08/12/2019 00:00	15449086724	5911583082	1043983796	16392056502	2383321357	1085445798	242177641.9	317689358.4	161393932.7	932082187.3	30127570.29	149589641.8	7435435.966	136956976	88436198.11	49866246.87	332904110.2	4540543.87	197409950.7	254644740.5	4264275.913	443747880.9	65542443.85	303162628.8	6380389.05	24114313.84	53715062.79	62912736.53	80037825.88	94165264.29	333291591.5	7163604.325	804863.9664	260101702.9	14527438.69	165997953.8	5821122.742	10700495.81	1813003.894	45457179.23	38862602.14	1647764.896	13032933.42	7021661.175	5173488.673	84988.4847	110285522.6	46494768.27	2242616.465
08/12/2019 01:00	15495828076	5947545797	1050286818	16458614892	2372312944	1099414425	238362697.7	295440483.3	158079021.2	930771843.6	29673276.2	148385930.5	7605910.551	137141241.1	87651619.72	53375180.59	327580531.7	4444340.113	197715513.2	255145612.1	4244535.097	442941156.7	65735410.22	304249341	6358810.289	25000996.85	53890767.63	61895572.5	78232764.84	95191055.08	324533600.7	7226643.221	805938.6832	254447626.8	14493864.5	161532022.4	5824301.664	10418232.35	1724004.877	47484877.12	39282073.32	1659536.67	13019584.8	6905673.697	5035365.854	88685.6134	114733921.2	46541333.62	2232829.785
08/12/2019 02:00	15658447095	5970252514	1052264994	16565156864	2365444915	1091699613	238831768.3	292003155.1	160321881.5	921427674.2	29336828.91	146372058	7707742.107	138671606.1	87652780.27	55232412.64	327972384.8	4544009.384	197964246	257003348.3	4274603.604	441897597.7	66917197.86	311935156.7	6438983.738	26679035.91	55246352.72	61321347.19	76339831.86	95573676	322147324.4	7351005.175	801059.64	257450085.5	14644724.98	161144548.1	5846629.344	10180488.2	1800684.172	41063912.3	36538148.14	1647620.726	13212437.55	6731854.561	5090506.316	82678.4245	116302281.9	45194590.47	2245196.449
08/12/2019 03:00	15699540934	5949740814	1050144194	16631342819	2352216391	1075429597	238840333.6	296078963	159935702.2	915780111.8	28825853.17	146543123.3	7658786.921	135892323.3	81696093.83	54275122.37	325920105.2	4466418.165	198657745.2	255481719.6	4199607.231	441006089.6	66328349.96	317083676.5	6398031.773	28431235.52	54128392.69	60842306.55	76319334.15	94466266.97	317966580.1	7543444.476	795936.5372	256559201	14220825.27	160617970.8	5904422.275	10009951.7	1704422.364	38550093.63	36658674.61	1641501.351	13139686.81	6693763.35	5109808.671	88305.6757	116730321.3	45277814.4	2198427.476
08/12/2019 04:00	15674062342	5958756024	1043976071	16523199959	2323124342	1057420833	239483263.5	289848753.9	149022515.5	917736037.7	27757789.2	145610426.9	7732142.783	130275462	85200641.72	51498464.36	313892557	4502034.632	198285114.2	257751433.9	4225323.214	440566216.4	65811289.95	316210603.9	6487639.314	30087307.98	55644260.79	60031300.18	75654781.79	92680611.3	314310651.4	7663127.015	798444.1028	257332092	14646115.17	155775743.2	5863833.074	10209683.05	1745156.43	36953336.23	36804010.14	1631926.391	13087659.84	6576341.499	5319790.824	89447.4628	115667440.2	45292125.69	2157462.209
08/12/2019 05:00	15498483532	5927123455	1029653403	16310941118	2302354291	1029721400	241905255.4	287159668.8	152166386	914357344.3	27500615.34	144592749.3	7684584.722	122885606	84068263.76	52054857.33	312517715.1	4474750.365	197236489.2	258281337	4203120.175	436241537.7	65662438.82	314336929.4	6480224.504	31193788.63	55561121.96	60746652.31	75223363.46	94036608.08	306497855.9	7882248.146	807247.1548	256524052.6	14680392.98	145738025.7	5856094.461	10199444.69	1828834.88	36203361.05	37280399.87	1645506.753	13004796.97	6492111.104	5129890.923	80453.5463	117406367.1	45321862.02	2129386.11
08/12/2019 06:00	15349009959	5871164052	1023498728	16124554753	2292298884	1016176631	242206792.2	284004411.1	152042414	895534308.8	27427590.8	144970063.1	7763687.048	115734464.8	84812681.86	51720031.46	311060122.6	4459705.306	195797262.8	258660634.5	4210113.437	434626790.8	65907286.42	321913518.5	6474630.019	31170922.25	55936505.3	61732297.5	75331826.46	89393099.87	303774660.2	7967987.984	820469.525	257971860.2	14772883.52	138137582.3	5957907.194	10146795.65	1799553.265	34894407.3	37324732.27	1640146.678	13006323.69	6564077.18	5032474.519	101306.5785	117428486.2	45318823.15	2107828.561
08/12/2019 07:00	15325186805	5863903697	1025536734	16041907691	2250914290	1012266536	241775271.6	277204681.1	152255800.5	897060379.4	27188639.58	140581596	7781954.843	111735856.4	87004962.38	50882130.01	308692984.4	4446914.898	196034338.7	260397898.7	4240386.818	435173917.1	66741678.19	325529744.3	6308036.09	31162586.37	56213164.44	61674943.36	76074297.45	88957620.25	294079207.1	8243748.32	821891.3867	259805864.2	14803682.31	128467007	6033486.991	10071378.99	1813492.183	34308890.44	37001094.4	1605012.068	12967012.41	6703633.212	4991055.606	102563.2066	117842647.7	45530610.55	1684037.978
08/12/2019 08:00	15232554292	5880486877	1027754706	15954231809	2267869845	1007656008	241673056.2	274277949.3	153134590.4	910431363.8	27021419.18	138111326.3	7663513.437	110213709.6	89883458.46	50588828.99	308403423.1	4329178.625	195453466.2	255145811.8	4278639.896	433626858	68008555.7	328445099.9	6191234.708	31183862.7	56272803.89	61691465.99	78389262.22	89317173.39	281188435.7	8514474.393	829458.1998	262256309.5	14629520.85	121458356.5	5992964.455	10027701.34	1852896.775	33196811.74	33692992.95	1606545.526	12865495.46	6845995.435	5030874.503	106575.9038	118510222.7	45640581.32	2102590.628
08/12/2019 09:00	15026297240	5843045384	1023700665	15791457401	2267233448	1002844493	242829685	270730201.5	154036603	909886756.6	26829923.84	136375013	7593773.915	106342484.9	86577577.87	50722869.03	304731748.7	4630680.135	195091300.6	254108823.9	4251536.592	432016863.3	68666130.58	328314868.7	6231917.713	31056673.63	56741566.23	62215939.15	78970615.07	87230798.09	270840453.2	8671957.18	840057.8775	263768236.4	14493172.38	119749194.8	6077968.571	10017325.16	1828174.361	33309125.74	34208459.7	1625576.922	12828354.05	6969960.797	4952121.083	118769.4279	119421274.3	45540291.46	2114692.517
08/12/2019 10:00	15171239308	5960005648	1031207779	16004320616	2270490450	1029903890	246005505.6	270161640.3	155133987.1	919557063.1	27180331.39	134798314.4	7661346.406	103316849.7	93743618.48	50801288.31	305343910.3	4693271.657	197223101.2	257636398.9	4274634.92	435614322.3	69663546.84	336815948.7	6286140.898	31033209.58	55730713.7	62670392.72	78537533.65	90855851.07	269574870.6	8926392.511	830824.9313	266473523.8	14664224.68	121530676	6196917.514	10071950.04	1818566.834	35292913.9	35584486.2	1652605.405	12789731.25	7062627.311	4947105.387	140896.3425	119445672	45358415.06	1668901.793
08/12/2019 11:00	15100820754	5966403756	1035056134	15939500255	2291654417	1032933429	244505774.1	269806255.3	155651388.8	925129080.1	27535381.73	133018924.7	7661395.518	96355635.34	94338071.91	49716586.14	308323334.1	4680760.08	199245045.4	259630352.8	4265268.182	438196151.3	71027724.92	339741772.7	6156764.949	31294576.92	55260616.36	62775597.98	77571429.64	90430880.72	269904614.8	9011535.415	841014.9079	267106449.2	14734655.67	114306436.6	6227295.615	10081554.88	1790979.448	33097388.38	36533895.86	1650953.475	12816364.93	7115475.782	4974125.84	163712.7324	121926500.7	45691483.51	2135268.664
08/12/2019 12:00	15197834292	5922434134	1033349174	16036035413	2287827722	1049629706	246034474.9	270268754.6	156574650.5	912942010.2	27438630.74	130626283.3	7634649.683	92953463.57	94379996.79	51750424.68	308611126.4	4533255.971	200965536.7	259403856.4	4228224.853	440790797	72010688.92	341834061.6	5989701.547	31361563.08	55034493.03	62805856.66	77041560.87	89664420.84	268865383.3	9191340.124	831768.8165	268248295.3	14875544.24	112695658.4	6186223.146	10047233.92	1766247.044	32599864.99	36940197.34	1654295.313	12999995.77	7108101.821	5007365.499	167330.0471	127001022.4	46284611.12	2133395.327
08/12/2019 13:00	15127144483	5907345921	1039561894	16037199776	2275090341	1056735273	243069663.9	269268955	155731793.3	918230144.9	26942019.97	129115201	7490723.766	92435783.18	91837740.86	52699910.21	306778014	4363233.763	198842407.4	258733361.1	4238979.189	441483412.6	70662735.61	335973922.6	5676254.827	31366600.64	54284059.68	60579967.96	76191372.16	88833449.56	261495276.4	9353946.094	827366.2206	267854306.7	14837850.61	107237307.7	6195021.096	9833098.614	1675264.324	31059826.2	37130717.45	1646889.436	13088611.11	7113586.636	5013128.581	177308.913	128202652.7	46571943.83	1659216.975
08/12/2019 14:00	15147786265	5959628607	1031902944	16054591278	2280379784	1047242228	241665179.4	268481439.7	156861960.4	919669670.7	26696189.01	128446679	7494652.272	93147896.61	90985415.07	55768980.31	307790071.6	4315523.467	198621322.5	257415310.9	4247363	444070639	78572957.53	336632272.2	5530063.562	31707644.5	54041118.64	60616943.76	77725845.75	88406865.47	258071889.9	9492974.198	837202.3123	261707335.2	14801254.74	105853304.7	6176035.896	9684503.855	1722854.633	31097224.4	37071908.55	1617022.677	13149357.39	7129974.6	4978078.807	208642.0158	130260303.9	47065179.69	1664742.118
08/12/2019 15:00	15127145118	5960222841	1043189090	16033451541	2293488115	1044579207	239850221.9	266973481.2	158217648.6	920729470.6	27250598.33	127415977.8	7470410.14	91446972.9	90124870.67	58382155.51	309878033.7	4317106.562	196978719	256578735	4223197.977	437737953.7	79876213.76	333704957.1	5308279.392	29828160.3	53969646.1	60656140.41	80641353.53	86885206.95	253382674.5	9655661.463	845502.1644	260118227.4	14718419.14	108601195.3	6264166.328	9653883.88	1819907.711	30895133.68	37111224.56	1629007.86	13231641.6	7136651.236	4974176.701	239947.6751	129779130.4	47558725.94	2162199.766
08/12/2019 16:00	15331829563	6201389143	1067435801	16327244804	2319006874	1043489272	240125879.6	270103870.4	160241972.9	924534179	27784561.08	123675810	7392707.24	92181942.16	96514497.31	60330088.61	314055068.5	4253095.633	197848664.3	259043571.9	4289677.513	433405879.6	82191824.21	336800598.7	5251474.44	29850765.96	53657043.7	60806882.82	81892559.13	92145411.07	248926011.8	10049723.8	843369.8833	261575114.7	14924306.87	114421670.9	6330303.719	9859536.931	1853996.585	29449307.73	37884117.07	1690907.904	13405690.54	7226432.314	5069173.78	264660.8985	131210407.9	48450752.63	11455837.17
08/12/2019 17:00	15206592380	6223734536	1061442736	16308865834	2288167333	1058600597	236666586.8	269624431	159267222.6	918738541.6	27824141.06	122521033.5	7301368.193	91491183.18	100563303.3	61475548.14	310768276.8	4263227.508	195642985.1	256226342.6	4206461.083	431293878.4	82318313.91	334748236.2	5177489.041	27599096.14	53388522.06	59547246.51	81860905.53	93862232.42	246383283.1	5977907.689	825747.8488	266129605.3	14730132.72	116328414.5	6278978.603	9933418.268	1902151.59	28713113.92	37812331.29	1678815.03	13326662.13	7165508.089	5045595.31	269413.7991	128688217.9	48450627.42	16992129.46
08/12/2019 18:00	15269943188	6311569818	1058355328	16347321290	2292036828	1078959704	238354967.1	267022027.3	159683449	921292437.2	27708545.96	123732574.2	7278610.851	91057730.95	102511522.3	60685571.74	310450200.6	4203828.664	195799754	256977470.4	4265678.916	431485096	82242255.72	342341756.3	5146642.971	26527692.57	53324556.4	59103087.19	81435681.42	94540719.96	241446374.6	6217773.907	826394.5646	267769098.8	14520180.31	116860780.6	6377590.646	9910216.871	1911477.785	28209407.22	38095119.29	1683954.016	13413276.82	7136987.973	5045965.423	322344.4733	131730995.4	48645122.73	17030051.75
08/12/2019 19:00	15390235369	6374426810	1055029350	16444842923	2283117899	1122543999	238001479	265228232	159113272.4	917896510.4	27618533.48	122814068	7268478.177	90021821.97	102542103	60700087.01	312724457	4188717.77	198277811.7	258185848.9	4258213.183	432474979.9	82417973.98	345503648	5247702.501	25925833.29	52308429.18	58318851.95	81041949.86	96245027.48	238576766.3	6422121.871	818829.3637	267862501.5	14335321.19	117631639.1	6270984.869	9854753.909	1926244.927	27774917.23	38059866.74	1673244.04	13535565.13	7080640.408	5034821.004	339012.9201	131726387.3	49261695.93	17050356.06
08/12/2019 20:00	15343752352	6372934133	1050304572	16439353912	2272322098	1109130046	233829892.6	263596626.5	157765985.7	915818346.8	25704376.16	120923594.8	7276277.175	90515392.39	101025853.2	60505277.29	311952584.1	4158125.317	198190436.9	259333094.2	4201862.145	430932870.2	82371161.35	349367073.9	5302948.464	27090480.78	51704431.12	58242154.41	80490385.13	95997250.64	237039653.8	6575450.626	815535.2914	265534581.2	14217181.99	116769010.9	6260710.495	9758685.548	1944292.858	28578765.41	38317996.58	1679744.544	13682212.14	6976135.496	4963269.135	341517.3584	132177027.6	49719613.65	17073335.5
08/12/2019 21:00	15326523174	6380932694	1046477102	16332796090	2260407388	1098603361	226275129.7	255746358.5	157099372.5	910378294.3	25071385.79	121086924.7	7140422.502	89281259.87	101063792.3	61604453.15	311605558.3	4120475.38	197967398.1	259251524.3	4191137.588	431610699.2	82948482.65	347524781.5	5388794.888	28499612.34	51206014.15	57762899.86	80536223.05	95757320.84	234430336.9	6733448.672	832098.6376	262856581.6	14180737.14	114746583.9	6132780.645	9684000.885	1950488.879	28869400	39043733.34	1681031.889	13712907.01	7081838.775	4927116.866	351010.0394	132744700.9	49766208.35	16672043.56
08/12/2019 22:00	15403399231	6416210605	1044587958	16453363944	2267575952	1092331777	227385115.3	254647509.1	156886318.1	912832451.5	24988960.5	122263265.8	7137937.287	89237484.05	101088296.8	64752378.7	311619657.2	4060752.406	198375650	258055336.1	4005095.508	433408419.4	82272513.36	345225046.3	5480266.731	30340545.11	51633903.96	57494709.78	88900810.1	96639193.97	229997791.9	6916456.974	838362.0447	264178802.1	14010356.86	116823466.4	6150708.021	9710799.947	1930539.8	28614206.58	39468301.7	1697648.348	13781805.06	7216947.646	4943258.656	346472.484	132570592.7	50475805.3	17141189.25
08/12/2019 23:00	15398997108	6448661300	1048426009	16414797998	2269696055	1079889513	231028011.9	255109378.1	158279347.6	910117009	25143285.02	121155692.1	6978271.055	88051160.23	101247438.4	65408727.3	308827625.6	4055015.492	200073888.4	253868973	4094254.799	433479273.3	83190065.4	342783246.6	5678120.74	32251665.14	51998706.03	57866229.84	91683790.71	97206839.23	225494026.3	7088546.446	833693.6126	264719541.1	13859698.63	120971245	6387622.592	9711497.708	1946838.159	29769390.61	40514366.07	1708888.879	13850462.71	7305564.39	4957461.225	345393.1603	130512791.1	50661244.71	17157120.42
09/12/2019 00:00	15417522705	6432489182	1047871296	16494812967	2264074779	1081502028	223579497.6	255306400.7	159351365.1	910258921.6	25701931.88	121446137.2	7033320.362	86498773.47	103165700.9	67153528.13	305826148.3	4032812.912	201106095.9	251117572.8	4065120.594	432390169.3	84268004.18	343487193.7	5900045.178	33825043.04	52357683.81	55422545.06	91699472.69	97260756.76	220753942.2	7219927.628	830302.1125	267658661.2	13901971.93	122474594.8	6445578.647	9367313.581	1969701.835	28121999.43	41564184.54	1729930.1	13906925.15	7350979.534	5168621.693	351541.0654	132699876.3	51132299.13	17190784.34
09/12/2019 01:00	15320296516	6452455627	1036308134	16373742315	2254864106	1060367186	227105538.4	255331798.3	157181017.6	908467712.5	26135278.16	121105785.9	6865133.892	84599153.41	103072244.4	68838318.34	305307616.3	3964545.861	201029897.5	250101269.2	4059816.755	431734739.6	84926486.49	340125828.1	6105912.071	34137456.96	52349809.63	55211043.57	92824177.99	97585683.91	212907067	7321085.879	827816.6448	265986769.3	13670469.96	118818018	6527036.593	9143898.817	1978990.437	25028931.35	42062650.05	1722175.658	13895136.47	7466163.759	5335146.516	346420.9458	128674390.7	51036461.08	17165624.54
09/12/2019 02:00	15130121760	6415433607	1041722397	16228816772	2248015140	1069930985	221961326.9	250582365.8	157629932.3	901698333.6	25826914.49	119696324.8	6769222.732	82920821.75	103569750.1	68430820.42	299709555.9	3822137.233	202232415.3	245164105.8	4049424.764	427017532.2	85101876.12	334392231.5	5855687.201	34040374.03	51688208.12	54886848.57	92925038.43	97420840.61	202977934.5	7532720.743	824975.0186	265254131	12835721.46	120471709.5	6531636.982	8722138.465	2002696.642	24458842.98	42150446.71	1718014.797	13823222.66	7528711.774	5273833.798	340351.4868	136051784.7	50959004.58	17095922.89
09/12/2019 03:00	15135640141	6466029473	1046852172	16280031425	2257936531	1072972013	218902022.3	252033889.1	155954277.7	900395061.5	26910786.48	119524620.2	6736380.239	80854329.33	99693995.45	69004803.44	303668788.3	3806416.998	203578749.7	249360037.4	4060126.084	426461900.8	90441431.19	326616642.3	5828142.173	31200860.43	51808912.75	55727431.35	94649407.01	100644180.1	198042218.9	7676144.844	861796.9789	269246220.1	12361201.08	114540872.9	6584891.328	8568674.272	2026533.394	24461417.32	43492178.64	1710679.581	13696250.56	7635414.63	5239554.451	335797.358	137652974.6	50589749	17115196.9
09/12/2019 04:00	15150201827	6507881520	1040133354	16290394394	2215873083	1066791282	215313802.6	253823564.3	163992633	925540133.2	26893241.27	118957725.2	6622067.162	80130801.75	106106596.3	68745511.19	302815288.4	3852624.018	206652299.4	244925945.7	4073044.129	425835206.1	91454258.01	320337032.6	5666267.052	31237397.72	51970977.83	54829665.84	96437836.74	99318185.76	192723356	7851312.508	869146.5112	270890332	12452104.58	118458037.6	6728697.55	8439902.559	1995896.638	23899776.9	45471619.41	1688985.933	13822146.02	7780966.762	5097597.509	330974.1625	137844968.7	51794575.59	17136749.03
09/12/2019 05:00	15209331736	6513108513	1045687998	16383613998	2276158421	1071102549	213511023.5	256367540.4	164148777.9	934035522.5	27389791.94	118611898.6	6670404.925	80260945.06	109274308.6	68956958.21	300044290.4	3852924.843	208451118.7	246593548	4033337.05	426424999.2	92194703.58	321256955.6	5552517.791	31627043.69	52496535.01	55077484.8	97979011	100716666.3	191474755.7	7999519.386	866295.4159	274430912	12988214.79	119338201	6831830.589	8178459.892	2017418.985	23647117.32	47468976.36	1660990.569	13758983.18	7896613.077	5071368.19	332841.4206	140842336.4	52128969.83	17136844.33
09/12/2019 06:00	15325279833	6568890955	1046103577	16575736900	2282342684	1075648050	214841688	258139612	165220896	937743733.7	27543533	118711935.1	6668299.937	80768269.68	108566370.9	69075239.07	298232499.7	3877274.892	208731423.9	245759654.1	4051474.742	426029093.4	96152358.02	318512211.8	5459738.56	27388661.05	52397633.07	54220176.01	98339438.43	100958054.5	192302594.1	8100530.218	854030.2104	276064622.5	12950078.79	117584937.7	6884017.982	7835788.299	2048740.196	23466265.85	47986524.81	1671965.726	13834680.42	7980841.655	5042433.01	307148.173	146838643.3	52786519.65	17138818.04
09/12/2019 07:00	15472775387	6599146176	1047261408	16794790331	2284216445	1099895386	214446389.4	263686969.6	166444321.6	933232170.4	27517767.19	118144731.8	6519131.657	80117346.27	105986624.6	69198973.11	296290178.3	3863525.761	210060705.2	244989562.1	4020164.651	421608629.9	96746166.02	315114056.5	5403640.339	27336053.95	52166136.03	54936720.31	98853794.46	104194527.9	189955714.6	8155397.805	847339.5305	277047838.5	12955743.14	124440107.1	6832881.789	7529369.272	2041228.114	23593551.01	50451218.24	1682308.543	13707447.9	7943860.776	5069400.529	303050.3186	148065650.2	53305915.1	17132179.31
09/12/2019 08:00	15559331678	6641335038	1050217399	16942566087	2288638337	1115488275	212957774.6	269855418.8	167869920.9	929190535.7	27882634.27	118603704.5	6671463.442	79892936.18	102653901.6	68959022.79	296382301.8	4309904.634	209999542.9	243810567.6	4050190.219	420580905.3	96626738.17	314117710.6	5367846.452	27357167.24	52048311.44	54611594.38	96817941.56	109658550.5	187530721.6	8202868.057	822268.3289	275117565.6	12963382.6	129701191.2	6831654.883	7391635.893	1916037.561	23425358.04	52116056.19	1682123.776	13636250.38	7893581.841	5071329.949	303578.3844	146766940.4	54065996.24	17143196.68
09/12/2019 09:00	15654942020	6673674321	1066146193	17088581971	2327201648	1130834750	221270599.6	271918359.5	169000645.9	927515437.9	28343833.8	117643104.1	6737295.439	79422449.41	101289849.1	68944923.55	298615464.9	4042829.647	208616854	250711826	4096744.756	424177815.9	96309102.12	314129005.9	5324137.532	27398253.29	51633585.23	55502072.45	95652378.47	111047403.3	187963499.3	8231839.041	807633.5871	274259536	12852756.83	136779797.1	6749150.412	8589338.117	2034180.06	23353765.19	52320001.63	1645759.949	13639520.17	7794983.63	5081844.777	288793.1343	150515127.3	54413947.11	17084301.91
09/12/2019 10:00	15495132487	6573889251	1063087592	16814090635	2331148919	1109936912	218802908	273334539.3	168483859.5	921649192	26139884.23	120107827.1	6642496.377	79529835.87	99270732.1	69268205.05	296135146.1	4129891.211	206238545.9	249781055.2	4067971.564	423129218.1	95794775.87	304843125.5	5112839.284	27338763	50942698.99	55495617.35	95184392.61	110393828.1	183989095.9	8319649.66	816297.2051	274069993.4	12746345.64	135234157	6630993.985	8687070.928	2028907.153	21106639.08	51874977.05	1644499.859	13720105.05	7771864.116	5044960.7	335899.5999	150051019.5	54428262.83	17129384.14
09/12/2019 11:00	15524860392	6593283318	1065171753	16827487984	2306913197	1109512251	216592653.8	277636268.4	168660394.1	923675865.4	26262661.74	124179548.5	6732605.534	80214552.81	98840399.1	68975614.7	292705341.6	4224683.554	204981798.5	249325703	4003500.573	422365382.4	94925808.88	300376194	5055623.019	27276270.85	50836469.58	55234909.24	95690409.82	112608912.3	182902343.4	8634086.971	815538.6968	277781419.7	12704674.97	137181444.5	6620646.094	8906262.376	1965978.936	20758912.89	52372123.89	1685150.304	13813546.29	7779394.284	4939638.612	315955.5335	144984473.3	54506534.65	16678713.28
09/12/2019 12:05	15360420082	6615947095	1040922645	16709211630	2330539880	1102509990	213507912.1	285517245.4	168986701.2	904629631.7	26204397.83	125998862.1	6691442.404	77527060.05	98320972.03	69183008.49	289695856.7	4368215.674	202138109.3	249794266.7	4038157.651	418968627.8	95698589.01	290905004.6	5107566.802	27219329.31	50618949.43	55278430.27	95906220.55	119868884.8	175865795.1	8877407.013	806836.7501	280195806.9	12488203.42	133666599	6672578.148	9151418.309	2076880.273	20997096.73	52690639.1	1669807.449	13654917.06	7838435.549	4897805.589	314815.1784	143909855.9	54395457.06	17135798.24
09/12/2019 13:00	15618280481	6678592442	1065462996	17005262898	2344104602	1132751146	213515395.5	287769809.1	169810872	910909360.9	27159720.82	127271350	6739038.21	80473004.71	100508063.7	70570704.5	291050437.6	4463111.223	202783230.1	253505202.4	3990732.074	421274644.3	96903461.4	298092383.2	5118330.453	27193154.86	51604322.46	55734500.01	96924916.53	132573222.3	182371203.8	9079479.445	802048.6258	284300540.6	12618765.88	133572099.8	6686431.208	9932705.757	2103051.997	20870751.2	53974458.29	1680278.035	13685389.99	7911150.692	4921582.33	299782.1988	143610080.6	54025769.76	17164146.52
09/12/2019 14:00	15796531077	6743089614	1071086735	17227304302	2357986036	1145402730	213885276.1	290232552.6	173027235.7	920300832.8	27289847.31	128739343	6679476.968	80951730.94	103394553.9	68519775.44	291815666.8	4813862.924	203257037.8	268390506	4020060.201	425600532.4	92636062.35	296996663.9	5111217.149	27120857.56	51874339.56	56420140.85	98077745.59	138105829.2	183446004.5	9223289.077	784337.599	288373877.1	12638954.78	134730571.9	6823835.617	11248656.02	2184637.016	19695021.59	55795145.78	1698004.24	13726692.81	8033547.745	4949900.667	283530.7517	147112742	53591760.22	17240192.79
09/12/2019 15:00	16053533302	6795163601	1079624798	17501491253	2379938021	1169188417	213861671.6	296072761.4	174605410.7	924985513.4	27088441.47	129095613	6730673.301	81746426.52	104702009.5	66575929.62	295740925.1	5242151.438	205693792.8	273248903.4	4076788.731	430229477.4	93538035.96	299150923.6	5045907.383	27203421.56	53062344.15	57699314.48	97470982.58	143027244.1	183202246.8	9364037.009	778400.6756	292077191.8	12616140.71	134328112.6	6905685.688	11776174.01	2203129.139	19448735.01	57272490.3	1693220.047	13824864.77	8203113.193	4998409.649	252093.8443	147085961.9	54074002.83	17228706.5
09/12/2019 16:00	16752920056	6815461486	1097298422	18289281188	2413425836	1277912434	213112887.8	298096605.4	176358769.1	930494754.2	29146765.8	129126322.8	6871418.278	83727756.22	114917111	65869986.01	297170318.1	5573295.114	209090017.8	273592493.7	4071078.55	429884302.8	96219351.14	300771203.8	4991018.756	27541196.48	53376072.01	59091928.37	96856005.65	149577038.3	184769806.3	9454875.839	794562.4994	287351186.2	12594524.56	138030746.3	6965156.548	11915037.23	2212462.961	20736650.88	57383899	1751517.837	14060056.11	8203707.73	5014199.948	232404.8445	147333002.3	53264968.81	20837222.26
09/12/2019 17:00	16874058146	6769625046	1118309302	18404520169	2429620866	1318677974	211636188.6	300609525.5	177093507	928560017.6	29802124.32	129292550.7	6587075.672	85195687.84	141576493.6	65698237.16	292334361.6	5860128.761	208744659	278725826.4	4029703.63	430586395.4	96266453.74	296883506	5002071.144	25989898.43	53859738.91	59940884.8	97121757.19	157669881.5	181113947.1	5618019.09	801812.1479	293041295	12522897.1	135506527.5	6965792.957	12014963.99	2137949.987	20908598.42	59577848.75	1745639.371	14003275.1	8272725.036	4949856.431	224397.4429	148404945.2	52431137.92	40222232.42
09/12/2019 18:00	17105098311	6784416583	1134932484	18576380929	2463133219	1353374894	209798558.4	304882304.6	178181523.9	933601712	30227017.47	128678742.1	6902504.243	86637986.94	140760403	66495538.43	294543634.3	5940870.909	213005402	283206527	4005931.789	433698666.6	97804179.21	297781900.5	5115288.645	26449559.22	54381104.15	60438635.85	97865709.59	161598933.1	178496133.7	5663210.414	794883.5775	298020979.6	12175007.32	135873435.3	7015875.367	12371826.03	2146567.15	22444050.43	60932429.64	1765905.386	14017225.47	8464378.211	4976118.358	176384.6575	149083442.9	52833745.52	43110873.38
09/12/2019 19:00	16852332814	6681434452	1135661301	18299524875	2453647492	1305552869	206621160.9	302396434.5	178060557.4	930974737.1	29938441.99	127695809.3	6895067.086	88233723.18	140331119.6	67777977.58	289487691.3	6017549.731	213961941.1	279972575.8	4015598.672	430571806.6	96823523.13	290186009.5	5208766.853	27917594.38	54514026.79	59746806.84	97879358.19	160742882.9	170438239.1	5841686.338	783434.1005	297664690.1	12236090.38	133039177.5	7003379.351	12511931.51	2052553.599	21955944.31	61284436.06	1917091.015	14033064.71	8514279.097	4905349.225	160716.2351	146225158.5	52506006.83	43080426.94
09/12/2019 20:00	16972880043	6699175597	1144465623	18410213116	2465402395	1325846542	208925795.3	302177556.8	180132725.1	931012682.2	30311476.29	128118835.1	6722785.261	88807623.31	140946521.2	67317592.76	288413719.4	6055432.232	215499572.5	280630553.3	3919511.832	432432670.1	96249506.71	285551057	5504576.174	26071276.38	54933681.21	60463589.94	97542162.94	164530324.7	166126818.5	6036482.767	762397.3063	297304935.8	12215776.65	138100374.8	7046769.148	12743008.41	2116784.995	20488178.84	61830798.92	1933132.461	14207907.46	8614408.029	4908173.808	166997.1974	148138276	52000792.05	42605418.92
09/12/2019 21:00	17585191830	6781615442	1162937201	19002926851	2508815447	1380792768	214584577.3	306131017.4	182970919.1	937841442	31621371.82	128463572.3	6817040.127	89622531.22	141303710.7	67593851.4	290389379	6434809.571	215578082.9	280692853.4	3996801.394	437210260.2	96692338.59	292426347.1	5361851.278	23983497.8	55169283.43	60620501.21	99399146.5	169103416.2	167891051.8	6357980.257	757630.7624	300779000.7	12239686.52	144654103.3	7214865.278	12820605.82	2112735.206	20147294.82	61900313.33	1988869.952	14209965.45	8607433.95	4933398.449	157046.8308	151938688.4	51536645.77	43004462.28
09/12/2019 22:00	17800780600	6804545881	1169454785	19210361378	2516777250	1388078558	217198549.6	310251217.5	184423426.6	940135460.1	31832465.24	129368612	6724713.326	89684154.92	142483810.7	66026388.61	293339602.6	6540192.572	215831760.3	280465777.2	3959032.609	438615716.7	97402442.8	295174927.9	5196574.22	21846513.88	55309084.79	61834210.14	96620066.2	170406828.4	166156539.2	6577113.313	757052.9082	302597986.3	12358002.94	145729906.7	7190826.504	13029984.88	2140267.764	20216784.95	62535154.56	1986238.052	14216259.52	8577196.357	4909629.88	174934.3914	152382001.4	51499644.95	43004912.31
09/12/2019 23:00	17850338058	6777864483	1168775445	19210885257	2513256809	1392191894	213637074.5	312495149.1	184527008	944100205.2	31770223.78	129447453.7	6866860.198	88786685.83	143222917.4	64079672.23	291602172.7	6534005.631	214646595.3	280373156.6	3888574.798	438260172.2	97509207.42	293504168.5	5002179.841	19829677.64	55052150.47	62114923.95	95217991.82	172215200.1	163176255.1	6706700.575	741590.6434	302151573.2	12358970.76	144830065.3	7053538.134	13129334.23	2138498.979	19724145.12	62207843.53	1989624.343	14091153.58	8516069.554	4920926.189	179366.063	153229050.9	51845001.95	43024423.95
10/12/2019 00:00	17871114379	6741799455	1168814715	19261202275	2519660108	1407408294	209860295.1	312824327.9	184001710.7	945210241.6	31092611.18	131946311.3	6915380.644	89014920.7	147828869.4	63015777.57	292906250.1	6555248.114	216595739.2	279605751.3	3943227.55	437613462.6	97014462.84	289466843.9	4752289.374	18136428.39	54696330.18	62729002.24	94762232.29	171401978.5	159450878.5	6875276.463	718668.9613	302543701.1	12267474.32	144860854.4	7058735.526	13315386.59	2148735.545	19849223.11	61836547.42	1992557.396	14011595.42	8509123.379	5252689.549	176455.8447	153420859.8	51877763.4	43000668.85
10/12/2019 01:00	17826892122	6698488936	1152037114	19248982776	2517500380	1392643547	201421878.9	312541037.1	183993833.3	943685574.4	30643806.15	132503013.4	6995060.98	89337440.96	162198639.9	63210846.52	290489581.8	6625528.313	217929223.4	281209300.2	4032325.5	435497248.6	96935176.95	286364372.5	4573846.215	19466931.49	55195784.06	63097784.12	91750586.83	170881000	158334495.1	7093920.619	695650.1961	301711815.5	12362723.41	146691639.5	7035314.061	13514738.99	2117184.216	20986913.23	61670133.15	2000324.908	13978527.86	8500069.668	5315025.905	183391.0388	152732757.7	52109094.75	42495062.09
10/12/2019 02:00	18223560870	6793765930	1154514325	19611138690	2537369228	1419124326	208271598	304852581.8	187661791.4	945398816.7	31950980.98	133991170.9	7032802.979	91533361.11	173054496	63956666.84	286480280.5	6810695.164	217954982.1	278504278.6	3962001.867	442710133.2	95103586.07	283288855.2	4675984.811	21581860.04	55949163.56	63881219.39	98159538.33	174562693.2	161806316.1	7217334.163	661000.0636	300500934	13310517.4	152675033.8	7433090.153	13810631.08	2118356.762	29225950.76	61713371.08	2229330.797	14009761.9	8522148.819	5310468.083	195693.7599	149383581.3	52016877.73	42553083.56
10/12/2019 03:00	18118244145	6700406921	1163089824	19537200614	2527741806	1412080528	212875930.8	312680004.5	182032252	926319356.8	33694193.03	132747337.7	7142827.229	91525525.07	171660227.4	64621800.06	290632874.4	6838595.251	217011390.3	276748394	3970625.636	443941947.2	94348063.14	280257227.7	4740657.241	24945270.99	58458944.77	64100791.17	97510113.36	178745386.3	164840417.2	7215762.165	632466.0302	299321702.6	13357960.45	148518626.9	7645119.162	14095983.36	2107601.624	32586662.92	61251306.82	2266540.797	14559304.26	8483740.151	5377346.191	193039.743	149391083.7	52053372.2	42464140.84
10/12/2019 04:00	18271619677	6747078640	1167786183	19566851596	2507971799	1424339916	214730923.6	311199207.4	185557375.6	899558306.4	34400341.81	134236066.7	7166873.647	92884939.42	174231079.7	64777645.84	293415164.8	6799526.703	217159122.8	286191390.8	4143197.97	447168960	96396031.43	281991828.5	4861637.771	27297118.37	61204493.36	63729738.25	98539116.7	179500339.2	168765020.9	7347691.864	598622.4054	298584907.4	13030620.73	152341194.3	7787436.211	14297760.64	2124901.382	37741438.07	60620061.22	2300264.607	14456902.57	8474357.999	5437364.768	193150.2371	148933473.5	51590614.54	42918502.31
10/12/2019 05:00	18322525357	6746762408	1168215024	19706083740	2522594915	1436956724	216087929.6	313760728	191517555.5	916488660.9	34000114.04	133894818.7	7086915.551	91696675.74	181495539.6	66256983.16	294193425.8	6856266.168	219445545.1	287052057.9	4144701.683	447450848.3	95972685.6	279710965.2	4866061.511	28412319.83	61717287.51	66580967.04	102060911.5	180406982	172608204.5	7610960.782	568023.2182	301043098.8	13929096.97	156472993.1	7983736.075	14798413.97	2118228.036	39833828.15	60354074.89	2358244.993	14812153.56	8465392.307	5441744.22	191713.5308	147733855.6	51532042.98	42454804.05
10/12/2019 06:00	18414629865	6735874779	1168615803	19761338478	2522887555	1443247402	215888892.8	316851713.7	191740312.8	912347863.4	33766089.13	135982530.6	6981666.413	91142524.12	184390812.3	64901752.87	295250298.5	6775081.092	219141615.3	287619847.1	4175750.568	445950087.3	92666325.54	278194968.5	5001429.763	28441471.52	62367927.15	67653047.86	103610710.9	181602278.2	171392040.7	7709492.298	533704.7273	296802518.7	13876120.21	157884599.3	8046626.629	15153505.57	1991928.136	43436029.17	60560460.58	2367936.668	14921760.2	8391971.597	5472924.237	207010.1456	147572964.1	51117355.92	42958418.54
10/12/2019 07:00	18521645627	6774055077	1172836751	19762556325	2522826347	1437109133	219728360.4	317279872.9	192921123.7	911794100.8	34965427.87	135973533.6	7207249.905	91098477.22	196381857.4	65088490.64	298660425.4	6846118.742	219085235.3	288668756.4	4163240.785	450233015.7	92544389.78	275336467.9	5076788	28416031.87	63225632.12	67984838.44	104576272.9	181701482.2	173137456.6	7957968.123	502443.4541	297331988.3	14137946.95	149628364.1	8091856.634	15471630.22	2091206.899	44682337.03	59603660.14	2413736.072	15373912.78	8370007.498	5470802.173	210958.3406	146820041.3	51151239.98	42552403.75
10/12/2019 08:00	18490281362	6730852921	1183158829	19734581389	2517518019	1427040741	220730429.5	317349073.5	192260879.8	922230875.8	35085992.63	136501157.4	7137897.026	90021247.22	201462686.1	66206245	302582047.2	6508677.088	222087072	288700155.2	4186097.687	450399008.4	91035499.52	271720813.9	5080723.593	28245288.98	63774297.33	68158436.44	104781382.9	178415046.2	178842811.6	8156194.071	470003.4197	297389904.4	14318022	145353840.3	8168851.223	15654736.12	2093076.662	45079795.04	58469664.24	2452959.48	15938972.7	8336685.498	5448847.403	204538.5484	145474565.5	50387297.06	43012637.87
10/12/2019 09:00	18541027337	6695049806	1171778249	19730048771	2483218938	1425479315	209503886.4	317440085.7	191572776.1	918127022.5	35222388.02	137208365.7	7282012.351	90135272.62	210950168.8	65703087	300628483.7	6486941.728	221997073.6	279660758.5	4158837.428	447636218.1	90537767.49	276989659.9	5025431.984	28312110.61	63720153.96	67236850.66	104256806.3	177126299.9	189825593.9	8286420.57	435686.0137	297130952.2	14370842.26	139525196.5	8380409.211	14631004.02	2013987.819	44693751.82	57644752.51	2476485.328	16221188.32	8356450.385	5480146.504	204006.0283	143213209.8	49715583.21	42526002.54
10/12/2019 10:00	18785124254	6713077821	1182989766	19928070318	2477340328	1438655541	209791431.2	320235211.7	191522286.1	918732690.4	35200411.57	136832534	7407507.219	89167412.24	216905102.5	65632776.76	302985192.4	6484309.235	222315854.4	278783357.2	4159022.392	446866275.3	90687277.27	279366687.4	5072849.199	28265550.74	63881315.06	67664661.06	104614429.9	175410132	196862946.8	8421085.727	402564.1093	297722583.2	14388088	140257680.5	8502169.046	14539721.45	2104743.933	48045764.98	57529630.01	2481186.811	16205676.07	8315746.27	5499225.799	137054.9616	143768534.1	49912048.21	42536109.16
10/12/2019 11:00	18964229738	6752492999	1192575890	20042789052	2484281154	1442299810	211571038.4	315798993.8	193235079.5	918732533.7	36189729.65	136445708	7219321.269	87892692.4	222596066.7	65966080.28	305207140.9	6478801.136	222905811.3	278914435.4	4203354.894	447002418.3	90459933.88	281497906.6	5171695.51	28323324.5	64237313.56	68182609.38	108245939.3	174248876.3	201193636.9	8459485.19	371811.86	295579020.4	14348095.51	142019147.9	9029644.436	14511106.75	2080230.988	48429016.65	57532285.39	2459878.567	16225974.71	8360755.028	5592987.032	137832.6321	144119623.5	50240084.67	42555959.6
10/12/2019 12:00	18994784208	6745610797	1167620523	19994821736	2475290390	1438287895	209881862.9	316476287.3	194123591.3	909647084.1	35413026.12	138637951.5	7335474.778	86363732.84	223785271.6	66348967.26	307216669.3	8113092.865	221875902.5	277146799.9	4233571.431	444766793.6	90775437.89	291513143.4	5185600.021	28365111.52	64205829.17	67849896.05	109328639.1	171774965.3	210296291.1	8717730.177	345384.5879	292619109.5	14317876.37	147043409.3	9057993.419	14404189.66	2061907.178	48348341.1	57524042.45	2477970.987	16240656.91	8340745.493	5586318.603	137038.0811	144489192.8	50407233.34	42545273.34
10/12/2019 13:00	18869642257	6695884837	1190674748	19805304319	2462085897	1413539156	207948647	315972334.2	192316434.1	906802777.9	37359090.82	140961652.6	7316787.71	84802355.88	224139421.1	64915239.91	306824190.7	8315625.897	220568912.5	277836346.5	4222294.081	443523974.2	90526010	294290863.5	5135251.794	28319249.85	63948255.28	67834156.52	109351308.2	160821834.5	214276451.5	8914557.217	317640.9188	292518416.4	14312512.44	147501706.6	9075874.293	13793841.34	2043456.879	48169526.04	57347868.68	2486982.375	16090672.38	8334036.592	5480346.038	133665.6847	144787489.9	50536627.65	42544572.67
10/12/2019 14:00	18781702080	6676648591	1187482377	19679538483	2454659257	1403936082	207500510.3	314746067.4	190900209.3	918366109.8	37181008.76	141341921.9	7358032.985	84291541.38	226333189.5	64563115.05	302723242.9	8207903.908	223011306.3	269151671.1	4202244.599	442506832.7	88539057.07	300117658.9	5027643.978	28262379.53	63991709.81	67907886.57	109223220	156059790	221685880.7	9041140.453	292116.5225	290728389.5	14259342.75	151950912.6	8923232.144	12597737.82	1926974.166	48202719.62	57017738.57	2466642.136	16131865.65	8263656.21	5424750.745	156407.013	142317036.6	51250666.61	42545720.41
10/12/2019 15:00	18937227154	6730133446	1192236430	19838488364	2476046025	1410694481	206404212.4	313746874.3	191093344.6	914983497.8	37115543.24	144144997.5	7437759.973	85334193.22	226898191.3	63852970.51	302998571.9	8129145.685	223283237.4	268971123	4246138.889	445176986.3	87866632.26	307890864.1	5034761.571	28331983.67	63550104.96	67412748.76	107732488.5	153127086.2	228731616.1	9244532.425	265278.4238	291107158.2	14327907.2	149285173.7	8997750.951	12287634.17	1929469.952	48309385.02	56218213.21	2475372.497	16147402.19	8270263.349	5410594.282	165350.4755	140626272	51149014.72	43028431.13
10/12/2019 16:00	18326383198	6626561594	1167872269	19202871365	2408443074	1323120362	204355578.4	311783109.8	188636167.6	905627814.9	34896939.38	145866020.9	7350729.031	86049581.76	214540791.2	61529690.73	304700286.8	7936831.766	221054374.7	262852270.4	4224202.095	439951506.1	82849712.44	317888491.9	4985636.463	28128737.93	62615540.35	67051477.18	105024440.5	142937427	238817503.5	9197387.326	247767.0575	291382424	14091783.25	147583176.7	8829349.539	12198132.55	1924486.646	48266477.26	54097664.85	2421321.262	15759491.11	8366999.363	5339433.206	194374.9854	137670368.5	51429105.31	30127577.95
10/12/2019 17:00	18267567420	6643871540	1138790462	19026792778	2377505485	1272570503	204460771.2	315033423.1	189852694.7	905062927.8	34507312.2	147831133.9	7460709.317	84896319.53	191464096.8	61861909.27	299843262.5	7961182.113	220671875	258133324	4200425.379	437732058.2	82055692.11	326284528.3	4881125.261	27671898.57	63166757.37	67444746.35	107784524.7	140417103.2	251342441	5849553.503	246169.4386	289832887.6	14069177.21	145832880.2	8848663.478	12201800.8	1946693.126	50053988.67	55132564.7	2476118.342	16249826.12	8486841.547	5348174.451	205442.6169	135841274.7	51662241.81	4744558.412
10/12/2019 18:00	18301680510	6682199246	1135906943	19082878929	2376379773	1257374658	204996693.5	313538920.9	190882389.5	907125429.3	34442855.35	148325054.7	7595314.225	84278900.43	195890936.3	61159002.05	300045064.2	8093394.213	218452759.2	258123953.9	4149277.04	436419319.6	81404233.64	331774282.9	4690556.082	25505002.54	64473736.07	67809273.94	107084721	139898072.9	257769103.8	6007976.697	258856.341	287047478	14045295.41	145295623.2	8885471.503	12097186.69	1949476.532	49289288.76	55349333.57	2492826.384	16345779.56	8452458.474	5373160.923	200461.4703	136013810.9	51809570.96	17792264.43
10/12/2019 19:00	18782107405	6779013600	1155330718	19589338345	2389063503	1318536987	206589480	313244782.7	192433539.3	908616114.7	34942402.93	151210158.4	7632442.924	82338018.46	201973912	60938565.03	307162770.4	8212752.874	217854670	260793691.6	4328739.858	440599432.7	83499577.36	342430943.4	4354650.4	27551973.44	65090635.41	68743289.08	107356460.1	140855280.7	271853127.3	6273227.089	267731.2386	290578757.3	14195371.06	146580299.1	8817734.268	12182087.86	1952429.489	52137622.83	55702275.89	2394638.411	16244470.4	8412886.99	5427562.645	202496.4799	136208911.9	52355427	42630878.43
10/12/2019 20:00	18655042544	6769396914	1150169503	19480788725	2371734021	1311855556	203198818.4	312555131.8	191613024.3	914394040.2	34383690.84	154098993	7672147.294	80652637.77	204019401.7	61363708.14	308229898.2	8237700.706	213382476.3	259739139.1	4311499.018	437432608.6	82301711.84	342149826.1	3863078.446	28665065.69	65060428.28	69143495.03	109681804.7	136146110.3	274529864.6	6456802.502	282509.9033	292770126.6	14269962.03	142342464.5	8629439.614	12166789.27	1958462.12	51139085.83	55628940.87	1891878.553	16019151.62	8416841.354	5428778.605	197407.1718	135129957	52407545.16	64445550.15
10/12/2019 21:00	18178777501	6743560380	1139670124	18980876618	2334993561	1291177444	196405661.3	308736813.3	189349988.1	913869796.8	33054936.15	156538087.8	7742070.818	79454654.75	204200184.9	63513920.49	305297279.1	7886488.753	210680459.4	258683989.4	4231497.256	430599338.6	81612279.63	340098247	3653765.259	29061281.97	65660095.95	69531613.95	108627118.5	132255552.6	278269804.5	6380263.335	281005.6599	293802643.4	14326300.14	136567726.2	8411440.486	12394192.9	1958559.483	50739831.76	54974787.04	2302339.193	16058072.31	8399757.969	5383106.246	192831.4404	134114656.8	52628557.46	64481014.79
10/12/2019 22:00	18092113942	6768260259	1146584421	18917505722	2336590085	1296790296	194724794.2	308145700.8	188890302.9	913578605.3	32838526.99	158600213.5	7903156.652	79346554.01	206362087.9	65208073.78	306118995.1	7921207.047	209645487.1	260982817.1	4244985.233	434284403.5	80838452.33	337015127.7	3581925.536	29944385.59	66217069.51	69335809.24	109012423.6	131039853	281303086.9	6477593.597	290924.3053	295187416.2	14405298.07	134470428.8	8279670.592	12563910.58	1879276.061	50864783.96	55201029.45	1813272.192	16048301.4	9118308.23	5403518.953	180189.961	134019073.9	53293293.3	64479106.5
10/12/2019 23:00	18140599807	6802140814	1152831266	19010397043	2304351131	1304901141	193300638.4	310303210.4	187835459.2	916346874.6	32591298.55	162061115.7	7839712.512	79829744.2	210277662.1	65399797.79	303617846.8	8027768.234	210758297.4	261275903.6	4257199.207	436565224.5	80986817.46	338053893.8	3419889.061	30619135.87	66497802.72	69672210.33	106418505	129818292.4	282975035.4	6676979.189	297863.3255	298096546	14843447.54	134683489.4	8360830.063	12680603.64	1973267.11	51156621.83	55852780.66	2282424.184	16244531.06	9445979.819	5409559.088	182468.7813	134732844.3	53259295.76	64517326.65
11/12/2019 00:00	18251736690	6859409504	1170445658	19103846183	2348834452	1318013294	192481793.6	316117555.8	187904046.1	920790059	32444068.36	164564872.1	7807946.848	80684825.65	218856020.7	66283560.52	307405839.9	8023115.073	207280378.4	263364135.3	4245124.54	437460361.7	81508472.52	337318122.2	3324146.667	31107601.48	67506430.86	69851609.9	107500782.9	131363844.6	283589885.3	6852662.798	326804.6216	301101919.7	15059842.98	137687979	8231200.754	12886778.24	1981053.86	50133832.2	56440595.76	2276145.007	16327718.42	9474362.171	5688725.79	188118.7252	135186553.3	53491870.11	64575527.36
11/12/2019 01:00	18162893777	6866790966	1183948033	20625318295	2337191830	1312485296	195442030.2	316002055.3	188237070.5	926312171	32083804.35	166202673.6	7717793.29	79899089.96	212888696.6	62423662.88	309700190.4	7997831.28	206940851.9	263593488	4232350.754	439441461.9	80909054.12	335934411.8	3286132.681	30373198.91	68249298.02	70028710.06	107040218.7	131033537.4	283664284.8	6984169.873	365287.914	304023401.5	14906276.97	134778541.4	8256011.081	13123556.7	1984595.242	48781828.21	56937662.11	2280534.05	16414131.6	9543476.222	5445472.933	179468.3325	135222513.5	53942740.65	64467793.62
11/12/2019 02:00	17768895237	6720019230	1168250749	20801947541	2325390740	1275627293	186026026	305696140	186284689.4	925790931.9	29278269.16	168836624.1	7734283.227	77014916.35	203181949.8	61908547.37	303344313.1	7795090.866	204713647.8	262815765.8	4173936.222	430564564.7	77811481.36	330236205.6	3213465.568	28880014.09	64790095.49	69236803.26	97270891.49	127377449.3	278336688.4	6935502.617	395234.8221	303234361.3	14217785.15	128193243.8	7655075.684	13142439.48	1962900.81	40224836.41	56743990.87	2026184.725	16113076.69	9555165.3	5540574.064	167389.7584	134282659.9	53906799.04	64500688.64
11/12/2019 03:00	17638566929	6741682926	1172982250	20699469897	2321408231	1293645022	181627801.1	310730529.8	183989632.2	925702793.3	27346226.76	172370161	7699202.769	76242717.49	226924801.4	61984536.35	303371950.4	7714293.501	203356542.6	261071367.3	4059368.034	430412998	74145917.8	328070705.3	3123515.352	27107567.91	60349082.84	69442846.54	94649122.11	126429876.5	276927998.8	7029587.684	432540.808	302372360	14083944.3	121396857	7176911.49	13221785.11	1852675.662	37868487.91	56356051.67	2199511.364	15641651.99	9569987.536	5508515.847	166250.5781	133652715.3	53953326.62	64450484.37
11/12/2019 04:00	17658370190	6766006174	1175683452	20829557834	2329140315	1298286249	179386274.3	311668545.2	182458910.2	929789959.5	26858224.34	173066254.1	7740944.712	75482085.29	219506664.5	62021598.63	303676662.5	7721800.388	202641964.6	259359642.6	4000583.522	432177692.1	74204930.03	325403463.6	4244603.566	25656801.07	59741341.44	69422291.68	91428064.54	124168032.5	278221394.2	7082143.144	464687.5656	304331961	13691740.69	126152533.4	7052242.069	13283788.3	1991227.406	30986382.74	55736535.57	2214857.528	15507844.54	9553866.269	5463355.241	168924.4155	132875563.7	54270512.97	64405169.71
11/12/2019 05:00	17644761654	6787102781	1177926475	18407668525	2320796047	1304875725	177284163	304234014.5	182136690	932981806.4	27589814	175391269.6	7816916.505	75594212.61	217756626.9	61746517.6	310302609.3	7651873.461	202342092	260985074.1	4044006.906	433089412.4	74114015.67	319652347.2	4208327.141	25230921.58	60010068.84	68989553.5	89884944.82	123683547.6	272252844.6	7204464.174	506434.309	305102232	13571450.95	120299039	6836303.766	13502266.12	1981155.21	29600864.22	55329552.14	2223132.095	15268876.28	9624691.66	5494095.409	172118.8568	132865506.3	53075016.01	64429415.92
11/12/2019 06:00	17489620179	6778028869	1171527639	20668227899	2322968965	1292841602	174803382.9	306332751.8	181870803.6	933797578	27547403.58	176005391.5	7968902.343	75638114.42	213987126.3	61272616.26	312359800.3	7679484.966	201946696.8	261648872.2	4132246.535	434133619	73834399.39	313467408.1	4025035.458	26115294.07	59727022.67	68076901.74	85862931.26	122548018.1	271195463.5	7397092.051	543444.2614	305336467.1	13521503.14	119770612.1	6692148.461	13460382.32	2001917.117	26824923.32	55503634.45	2259358.114	15076384.67	9630281.036	5536822.094	158282.0463	131568824	52749251.72	64388818.07
11/12/2019 07:00	17476791478	6808268636	1179925217	20653581914	2337781407	1292908679	170477557.2	303413531.1	182057925.1	918370697.2	27242365.03	176015907	7989038.188	75896966.22	207091710.9	60493908.95	312046476.4	7764108.117	200465355.8	262185512.5	4111054.139	436444042.6	73270656.02	309901960.4	3922408.043	27382877.14	59197736.64	67487283.21	84956754.88	123742895.8	271855934.5	7793913.902	577122.4403	303235619.6	13336608.83	119383031.9	6507846.958	13408003.04	1993096.316	25656001.69	55553329.98	2244448.141	14747293.26	9663268.387	5461563.746	156531.0379	130798058.3	52779647.71	64325728.23
11/12/2019 08:00	17459111997	6893357418	1172274748	20622310221	2390092445	1282313715	169761815.2	293148965.8	183148148.3	915801255.5	26487019.75	176063588.5	8018734.573	75739044.74	200201231.9	59848873.04	313609305.8	7761820.003	197544133.9	262544090.7	5304075.157	438878334.8	73489947.64	307870582.3	3899328.976	28221977.23	59107969.24	68269376.75	83969182.2	128787279.8	265699907.4	8085806.261	616388.6387	303329478.3	13318077.07	117830914	6395897.805	13454317.37	2011041.736	25346802.18	55758237.24	2237958.75	14104094.91	9651866.148	5532870.78	170393.4678	130692261.2	53157893.09	64321451.53
11/12/2019 09:00	17323387089	6941965746	1163469627	18077575426	2384807541	1275569155	171544254.2	289069166.7	182556640.2	915585567.5	26136812.89	174997124.9	7857985.428	76835569.83	197112411.8	58138362.28	310880607.8	7798716.05	195107970.6	263118105.8	5240735.104	480573489.3	73327947.8	294901869.7	4033721.021	28215600.95	60883083.59	68180444.26	84763894.25	130576483.3	254785469.3	8305972.791	655229.0746	311913806.1	13254297.7	118293305.4	6078606.192	13409137.87	2014487.409	24881718.6	55780570.56	2273797.09	13847685.55	9671628.018	5474061.73	201103.8553	128468548.1	53190650.19	64339773.86
11/12/2019 10:00	17180364123	7006565995	1153972645	17959212871	2393993306	1265788955	172972460.3	291816107.8	184101039.9	914480603.7	27446911.63	173445350.5	7765144.183	77431928.95	188489229.2	58601713.28	310502636.7	7727324.316	194677301.5	263722920.9	5109972.264	537577682.6	73915292.34	295528756.5	3935358.966	28196396.35	62240367.21	67448627.54	84403986.04	129999244.9	252221625.9	8656386.809	693163.0995	310369434.7	13250201.49	117944418.2	5915555.794	13412960.74	2008045.008	25638318.04	55786612.28	2291191.593	13888808.88	9661449.474	5425355.236	198583.8833	125566727.6	52560024.65	64284163.03
11/12/2019 11:00	17107890890	7072035272	1147643665	20414092037	2403403025	1272460689	172083979	290072098.7	184174125.1	909834105.4	29354295.58	170010575.5	7793514.62	78819256.31	183856616.6	57788666.74	308668558.6	7627544.995	194223486.2	263935778	5022499.134	593114176.2	73643009.71	285107098.3	3770286.399	28395717.82	62045804.4	67184225.77	82690628.43	134082250.3	246850123.4	8851966.493	729452.1584	309637188.1	13314062.11	116234301.7	5454872.243	13387637.88	2045176.578	25609779.94	55791728.22	2314829.447	13728428.02	9661458.922	5305336.948	199675.045	122400986.1	52052717.17	64279628.03
11/12/2019 12:00	17102614559	7124454666	1144815835	18087079330	2423572937	1278589328	173212662.3	296703246.3	184379719.5	924932337.4	30069785.97	166374933.3	7777411.871	80581604.41	178969564.1	58046708.64	308989402.7	5937707.536	196553572.8	254879377.7	5000513.814	655931552.7	73066140.98	282618973.5	3664786.279	28907923.75	61845448.96	67067336.67	82873682.21	135543873.4	238485063.2	9000849.469	767415.3397	312666695.4	13301786.7	112287557.2	5346021.804	13610717.15	2099550.192	25154625.66	55312363.26	2323436.766	13852742.75	9717666.606	5290994.533	205648.6348	121150804.1	51744807.74	64377943.11
11/12/2019 13:00	17240631879	7186398076	1148606020	20587229949	2444215267	1304141899	176495657.7	298577824.9	186376743.8	932074074.2	32217203.21	162743658.4	7880182.59	81975981.98	182768420.3	59601610.61	313531551.8	5671865.113	196808357	263381993.8	5007629.442	672220582.3	73221749.56	278933046.3	3676613.12	28943808.52	62483750.55	67000912.44	83855258.38	136024526.1	234895899.5	9217547.36	802051.7656	315057588.5	13316476.89	112107777.6	5368509.428	13748999.99	2133229.932	25561984.66	55361578.92	2322534.786	13951246.52	9675732.111	5334263.219	224021.0052	120562276	51717336.44	64357475.94
11/12/2019 14:00	17328015909	7192866954	1148273640	20715887452	2455156823	1343148573	178640012.5	299527903.2	188051929.7	936831458.1	34975351.95	161051449.6	7905074.976	82530437.73	179530957.9	60369547.74	314794817.2	5494886.295	195352259.5	264853849.4	4921279.018	677554707.5	72890019.73	272639929.8	3712291.819	29417598.15	62018925.22	66962980.83	83354314.28	135428701.2	229360674.8	9486201.306	835797.9447	315015659.4	13274455.7	112153894	5289728.359	14096308	2128824.068	25534853.39	55359809.83	2364604.794	13950526.55	9783768.216	5389706.476	223963.6622	119078753.4	51660009.98	64408193.37
11/12/2019 15:00	17107737622	7152102510	1138614343	20503626713	2459603747	1340906120	179438319	296197752.7	191054221.6	938865296.4	36298802.87	159633660.6	7848739.058	80535090.83	176119324.6	59837732.01	311026910.8	5194746.149	195610044.8	266108946.1	4905558.592	682204701.8	71547794.61	266356015.8	3688124.541	29762182.28	61432771.93	66600308.4	82191615.55	133810829.5	221280841.6	9669747.148	872944.9242	313619427.5	13285385.1	113606755.6	5226360.819	14022220.07	2135986.959	23385847.35	55162266.38	2343538.92	13764377.99	9743089.855	5386425.986	220460.0932	116753587.9	51406674.06	64441000.39
11/12/2019 16:00	16852164182	7095086262	1131696911	20336310306	2465407682	1375996846	173350759.4	289392590.8	189365471	927908263.1	37093874.98	153825298.6	7915356.65	77175131.14	169787920.7	57796098.92	307484773.4	4989866.283	192788210.9	262194251.3	4689267.596	683558694.4	70267809.72	253641531	3682558.655	29693596.96	60366409.54	66349748.77	79281501.93	134712495.9	210916404.4	9697078.361	861081.3164	305794657.7	13163397.69	116139361	5153937.478	13569606.53	2125230.702	20236411.65	53173720.9	2262381.282	13418776.06	9473985.831	5365341.851	183544.6557	112886963.6	50720930.53	67817115.04
11/12/2019 17:00	16812638931	7116779339	1132615748	20258742890	2465738942	1389891938	172335467.8	289000149.6	189682984.4	931125791.2	37134518.53	151925915	8015127.296	76762794.85	165652580.9	57321411.56	309463792.1	4719086.303	193759345	262891437.3	4671867.132	702811610.2	70405087.07	244595217.5	3867243.258	30350239.23	60417158.36	65293456.81	78566774.66	136258821.9	201484192.1	5733983.97	861968.4884	307726668.4	13396109.58	119917314.8	5220570.676	13561851.62	2118539.213	19735099.66	54118014.56	2218684.821	13088201.59	9393639.099	5340980.58	191064.147	111220662.6	50594249.93	68807350.66
11/12/2019 18:00	16832823409	7136531845	1140220773	20271886623	2480914931	1427138817	172380404.4	288460094	189850107.4	929420213.7	37033983.84	150132981.5	7954425.688	77682459.29	162182270.5	56723884.65	309947808.9	4591329.067	193615528.9	264048498.5	4476737.894	710608129	70254711.2	238291749.2	3953368.897	33819892.41	59733148.04	65143382.13	78031818.42	137291064.2	198243670.8	6115834.494	875753.3963	309151490.5	13501143.21	128020801.8	5328662.455	13615292.57	2166075.559	19002141.63	53966126.54	2197611.552	13090886.84	9351316.015	5380029.948	210890.021	108987537.4	49764837.9	53340138.96
11/12/2019 19:00	16471910799	7065395395	1113562364	19860291311	2452371282	1421164823	170762832.7	284775327.3	191237978.7	924265491.8	36378573.2	150157719.8	7877262.654	77343685.87	155819372.2	57437732.35	302259224.4	4317723.337	190324322.4	259675197.3	4358985.578	712949057.3	68484244.63	227428336	3975954.76	30231954.82	58549657.63	64620465.12	76571608.77	142949706.5	187268906.8	6191762.103	876961.194	304286794.5	13287875.93	129829426.1	5372167.252	13535881.38	2152325.107	17867405.2	54026623.4	2141060.996	13101959.48	9300960.092	5298296.355	216654.128	106125396.7	48728330.96	28840048.22
11/12/2019 20:00	16559525624	7063875650	1119924081	19862312225	2461906742	1453861003	171370630.4	283546520.8	195653716.3	919735618.2	36312395.9	147410388.1	7970607.582	78949740.77	154055685.5	63503970.1	302528086.8	4290243.119	191620478.4	259328370.7	4320291.472	724741555.6	68564111.62	225818724.5	4040305.436	29283010.63	58064357.28	64853892.2	76125097.09	144574553.5	187264288.5	6327432.461	872190.2192	303184216.6	14164857.11	128470628.9	5445611.081	13584861.98	2146342.911	17632680.05	53829234.07	2114915.085	13114436.13	9232783.233	5289444.649	238849.8029	104092945.6	48453466.89	24747143.03
11/12/2019 21:00	16418965897	7007287504	1109365130	19703454856	2455634750	1424925399	170309645.3	281542272.2	196535870.1	915913792.1	36041406.81	144142797.8	7822973.112	80866154.59	150541953.9	71005230.38	299586296	4343227.01	191603387	258032771.7	4332757.47	728423130.4	68026188.07	219898071.3	4333264.845	28823963.1	56694243.09	65012448.65	74856941.41	144105357.7	183077591.2	6534142.982	867830.8159	302321935.8	14189991.97	129608937.4	5505541.492	13681560.62	2115718.793	17486788.12	54050878.27	2096063.241	13123951.13	9162099.346	5399082.676	270247.3045	101740201.4	48120417.93	28341708.76
11/12/2019 22:00	16435976324	7016309587	1109613010	19690696555	2479179563	1433375926	170777206.1	285454966.8	197258268.2	917021638.3	39354271.17	140805927.1	7678059.483	81900660.36	150835444.4	71107761.97	299144626.8	4295141.385	193784185.6	255613117.6	4310534.795	734430157.2	68686054.14	219629480.9	4392338.68	28282138.5	56545354.66	64416535.31	74328740.26	143879205.9	181850686.5	6717251.517	873274.9884	302551347.2	14323668.36	128109376.3	5623053.591	13728764.75	2109004.847	17434705.72	55253345.58	2117721.906	13193943.33	8677795.441	5485584.556	268295.5266	99661652.07	47814049.24	27911393.03
11/12/2019 23:00	16374964884	7020100993	1101724952	19621130750	2499753993	1421581865	170788429	288161716.8	199679649.6	916719640.1	43395290.51	136328559	7613035.139	83036361.39	149114815.4	71192564.48	298610785.2	4357949.282	194602585.6	255424296.3	4479109.328	735224349.3	69322152.32	218684364.3	4521518.405	28249455.76	56029793.41	64271153.03	73805494.53	143845426.8	182202748.3	6891231.127	909414.0041	298649398.9	14082225.89	128242379.2	5702382.744	13676628.77	2121657.133	16970392.83	56531229.63	2101016.459	13136043.78	8311703.196	5386182.526	265101.1853	97732539.87	47414867.27	27881028.4
12/12/2019 00:00	16354732560	7039467444	1092301775	19595244117	2506134217	1406631957	170730448.9	292806128.6	200969801.5	919484115.4	46809229.03	131784182.1	7689443.616	82985843.17	138162558.2	71607317.19	299263496.4	4407412.369	199495755.5	255220195.3	4453126.105	740106548.3	69582252.62	220178877.4	4636531.375	29168129.43	54427265.88	64132430.89	72536164.56	142330765.8	185431057.7	7118469.179	905646.7465	298280730.9	13887359.85	127066289.1	5690316.539	13543890.85	2125056.032	17066258.4	57024422.09	2102834.134	13299192.28	8212731.024	5260377.805	259618.4436	95317193.94	47491706.29	28318393.41
12/12/2019 01:00	17174176430	7183453408	1098249835	18805057875	2555441838	1438858504	168771370.2	302680131.6	202400693.4	925908118.7	48863609.76	129190786.5	7750298.239	84414783.29	135476716.2	72519093.03	301888551.7	4505466.066	202467830	259217673.9	4387831.396	755185348.6	70477311.99	231861969	4712304.077	30770132.2	53411179.11	64719934.31	72204103.4	145260980.9	193425120.1	7395466.114	907237.881	297221658.5	13874547.59	139087570.6	5691648.293	13437083.6	2132070.964	16663887.82	59602114.85	2113290.281	13386560.18	8218996.629	5356870.06	258115.7189	92326473.28	47356823.09	27762409.37
12/12/2019 02:00	17264911341	7266488178	1103978601	18274382039	2585344731	1450584282	167976508.6	301974152.8	197792302	922664936.8	48752245.43	124911411	7769676.492	84728558.41	132879202.9	71677696.11	303212404.9	4484951.502	202636290.1	262405673	4329385.874	757314691.2	71400722.14	234977493.2	4764481.714	32214322.6	53126751.04	64868066.38	71679969.53	145866108.2	193767474.6	7584434.756	914198.1593	294699835	13739374.59	148276151.9	5745204.558	13280131.23	2163005.366	16499377.13	59775779.3	2120968.628	13398623.5	8184881.79	5299797.209	265748.6282	90381164.13	47220268.14	28172813.88
12/12/2019 03:00	17384764675	7355832097	1131637862	18525217175	2578723292	1511514280	169605539.6	307688774.8	203283375.4	904658393	53683771.62	122791777.2	7740444.561	86577147	135413125	72131413.17	309622077.3	4477023.101	206615822	266113008.4	4352669.477	766951074.2	71918902.44	238711227	4839164.532	31489663.33	52768955.5	63273031.69	71890294.38	157012205.7	195477953.9	7835879.542	913803.1525	296060171.1	13437644.18	147611480.7	5847282.163	13266886.31	2193368.878	16887544.08	60668896.68	1961889.965	13495972.41	8494694.031	5299246.506	285491.5546	87694819.39	47506045.93	28258780.37
12/12/2019 04:00	17334339659	7376148766	1124058307	18495529082	2614452675	1504026359	167057667.6	309902516.4	203193502.4	933632521.5	51690848.02	119927242.9	7747601.499	85800222.93	135042857.3	69771070.85	307105480.8	4375451.711	205422170.8	264635901.8	4278393.88	763976988.2	72445319.31	236837657.3	3626633.093	30683575.24	52223121.4	62124208.42	71442948.57	156992588.7	193108557	7898502.26	904936.3373	292010078.3	13406392.52	148626118.1	5907690.149	13028036.02	2151964.386	16304197.18	60373745.08	1918044.299	13432825.34	8471246.222	5262165.746	311817.3298	85497285.26	47652576.11	28183976.28
12/12/2019 05:00	17352523234	7411082664	1123731721	18621547536	2625001507	1520400411	165373839.5	324595088.1	205194918.6	930280170.3	51580825.41	116706614.9	7701492.826	85814851.37	133044621.6	70316841.29	302388474	4363287.511	206710725.8	266149538.9	4252185.316	766357080.6	76487918.13	246938191.5	3678454.556	29875227.77	53303881.98	61555548.32	70197774.88	159138851.7	200580036.9	7986771.344	902584.9235	290805366.1	13388165.83	155618874.1	6001021.75	13007277.09	2150330.734	15943105.56	60736283.35	1892195.789	13202360.97	8391895.724	5269590.3	332252.1348	82688327	46975938.61	27701646.72
12/12/2019 06:00	17413930607	7438207709	1122294481	18691860009	2637828355	1541278835	164567851.3	328643584.5	212366544.1	929863288.5	51828689.89	116769378.1	7480190.067	85827906.88	137888365.7	70401773.95	301910735.8	4499709.383	207339735.7	265546156.1	4285219.448	769533602.2	76783353.11	249921215.1	3792485.568	29426893.56	53552620.06	61424555.3	69862030.58	159313112.2	204432222.6	8074035.889	900105.3326	293860265	13363280.53	155039521.1	6099439.044	13029884.34	2184658.557	15883889.79	60863332.44	1871321.115	13228902.35	8416284.169	5309038.578	348766.2138	80884182.43	46979170.03	28174179.93
12/12/2019 07:00	17435693541	7478061909	1132323159	18749579181	2657934925	1558442639	164674982.6	337115187.1	213033549.8	933850182.1	52035227.06	117290239.1	7260841.802	85029165.71	138398330	69390439.56	302179263.1	4551716.522	207896597.8	265199465.8	4215740.802	774359211.1	76835294.76	252406543.3	3841889.819	29645553.95	53557026.21	60561076.56	69669074.01	158419484.6	203589471.8	7949548.428	905254.2302	294355599.1	13280278.12	155683401.7	6216281.822	13122384.3	2225540.716	15947024.33	61349999.21	1846863.486	13174080.11	8338064.561	5379544.661	361617.9422	78541859.12	46735684.43	28133115.42
12/12/2019 08:00	17414423089	7444812675	1140867231	18764943010	2636671558	1578481684	165977073.8	343851170.9	211366240.1	935137046.5	52266005.29	116459527.6	7100805.845	84756246.98	133679425.7	68867239.52	300479690.5	4567214.882	207659104.5	262900140.6	4190524.82	772550699.3	77135695	253390046	3870247.088	29195804.66	51617459.67	61403051.55	69662082.23	153452849	205354049.4	7936393.23	891662.4304	297343039	13198229.08	155763640.4	6286890.433	13323659.38	2246509.135	15643416.98	61405614.83	1806386.49	13074698.61	8310516.177	5344294.845	350337.9867	76999472.04	46756998.76	28103933.96
12/12/2019 09:00	17472935680	7435954791	1150463087	18904532486	2628525344	1595388265	166380783.4	352767188.6	211306753.9	936745341.7	51983263.62	115018665.9	7069987.669	83256094.12	135142305.9	69641974.22	298778839.5	4479154.19	209116026.1	261445863.8	4181171.121	727887733.7	77027398.63	258376303.1	3736748.037	28610125.21	51410500.11	61441277.23	69194520.59	154848546.3	214996578.8	8040449.462	864663.2316	291115042	13264081.83	167474795.8	6522948.652	13428702.93	2244834.617	15037547.5	61353710.54	1757076.812	12932441.04	8268798.805	5393748.396	328728.5503	77219023.22	46781792.22	28104720.07
12/12/2019 10:00	17662419419	7515691323	1173572419	19150241174	2650173014	1631364965	165390916.8	358656455.8	212469213.1	946697023	52429160.84	121182902.2	7093110.517	83096421.56	137251560.6	69970730.82	302215847.1	4464847.485	210632723	262213046.3	4172048.416	680354620.5	78359820.62	257367324.1	3815898.315	28577399.79	50635542.07	62083878.07	70817689.74	157144690.3	216594930	8020409.469	859219.713	294083187.4	13375566.77	170154716.8	6688279.623	13423994.36	2289811.749	12419306.26	62398604.36	1744325.176	13006858.54	8327883.608	5503389.193	340265.2428	78114409.59	46897001.21	28095170.41
12/12/2019 11:00	17868965888	7603443951	1159213055	19452105337	2671675499	1666420573	165200818.7	360014892.5	213706388	942514343.9	50535726.88	123594506.1	7065555.599	84206571.19	141003927.1	73305401.4	304151941.8	4629905.981	215397602.4	264918162.6	4228142.355	633116173.9	78172309.43	234626373.2	3849957.368	28638993.1	50521105.03	62426311.04	71275015.33	157289645.8	217944943.6	8170199.169	852749.1757	296402373.3	13385422.52	180554174.1	6785815.782	13449162.84	2310814.738	11894917.27	62992468.32	1731266.211	13114963.49	8338662.939	5538807.906	345977.8782	79605406.99	46663556.89	28073655.1
12/12/2019 12:00	18069717427	7616345644	1198529356	19712254471	2674884768	1692021056	164411938.8	363707326.4	214739957.8	952677889.1	49123395.05	125950411.5	7089911.76	89699008.34	143581745.6	73756357.69	308285771.7	4636339.162	218199353.5	254585877.6	4111089.267	577955484.7	78510310.12	260558297.7	3868017.533	28616919.89	51413123.98	62643411.08	74977065.77	157404352.1	225688718.7	8266850.406	850241.5064	303220816.3	14275245.57	190779926.5	6790538.645	13260408.4	2289720.813	11703118.43	63639207.93	1736662.172	13265155.11	8328000.468	5563599.333	354871.3123	80877832.64	47090127.62	28069481.02
12/12/2019 13:00	18191521571	7653673580	1217816402	19805851643	2684835590	1697454435	164846809.1	369636608.5	216181820.9	958647595.7	48413222.39	128450235.9	6997098.079	91529751.09	142601854	73672276.28	317662655.5	4610385.944	225249421.4	264073490.8	4083550.913	568874724	78996560.02	265306739.9	3876290.692	28556370.63	51211306.13	63447287.1	72593130.74	158118764	229946709.9	8309833.188	852093.2346	301251717.2	14369575.49	205959246	6921758.582	13026539.19	2278425.49	11543162.32	63614043.49	1718313.44	13208123.8	8366030.912	5629916.804	345277.6064	79504881.28	47748233.89	28040882.47
12/12/2019 14:00	18118892699	7652590813	1215336403	19771374520	2671162954	1667555732	163873039.1	368609496.5	215475945.2	954799071.8	46273483.68	127020396.7	6952572.246	90982095.41	143266521.7	77873139.16	348870177.2	4668938.175	226689697.1	266364606.2	4062334.847	564283164.6	79912287.5	265492135.3	3902630.382	28211775.29	50998740.49	63532429.47	74339229.32	158142599.9	228253436.8	8327572.944	845264.208	301925725.8	14388262.07	203440699.1	6981087.13	12856722.27	2291133.693	11476910.8	63896482.61	1672221.972	13165436.56	8317687.659	5742569.943	321059.2778	79317876.73	46988628.02	28048883.37
12/12/2019 15:00	18461844022	7714531673	1224743255	20194216855	2670404172	1714613868	165896659.3	370032314.6	214743622.7	956988072.1	45983643.69	124085770.7	6981008.554	92557660.13	144904638.6	81016053.88	374346706.4	4677598.03	230027341.3	263441019.3	4011551.666	555228971.9	81242110	266040173.8	3882532.596	28227709.22	50282012.58	63242446.7	75380269.93	160058980.6	236532765.2	8352260.853	836939.1953	298404927.4	14249510.12	207483476.4	7034037.293	12834985.25	2275396.168	11395583.38	63636248.74	1669324.599	13266953.89	8280226.657	5744004.588	318337.8075	78964455.89	46203746.84	28086766.26
12/12/2019 16:00	18187048574	7575192699	1206640125	19809553078	2643329636	1651992826	162401740.8	378935768.9	212803021.5	976863452.9	44311724.85	122200953.7	6870243.8	91684260.24	142637035.1	86202010.62	371588954.7	4669464.154	232670561.7	263969318.3	4012380.237	561134059.1	81275132.63	264424413.4	3756747.933	27951975.84	49887821.17	63291139.69	75812376.14	154159662.4	233876012.1	8561676.557	840827.282	298862810.2	14043802.45	199063313	7008526.286	12669520.14	2256235.978	10354797.93	62254541	1651208.292	13278051.11	8218398.895	5729850.849	351870.2097	78463494.96	45780378.12	24743116.3
12/12/2019 17:00	18076073904	7536016726	1194704612	19689388597	2643472271	1648240722	162740240.5	380383960.9	210405261.6	976897705.7	44240448.34	120095686.8	6600571.626	91054336.83	142666165.4	91795118.28	390220745.5	4638373.496	226405417.7	262377356.6	3995866.095	572636077.5	82169528.46	265682496.7	3554904.675	24436301.87	49812534.97	63904011.05	75515394.06	153708080	235179503.5	5253950.486	833547.0298	299494496.2	13838121.57	195786157.2	6905493.301	12487996.46	2226449.617	10643073	62147175.4	1643714.471	13243002.74	8265375.777	5737199.985	333523.7626	77865017.72	46071102.69	23793206.59
12/12/2019 18:00	18034718435	7529777274	1188863267	19706355313	2646074849	1613632094	160879447.7	384196345.9	215516077.5	984907370	44492599.85	119407076.6	6517980.204	89919900.85	144463822.9	98802613.62	417760532.8	4636155.968	231290776.5	263697289.5	3939438.515	573291009	82330536.98	265270589.5	3435566.554	19066167.2	49450628.24	64358439.18	75270815.55	157102472.2	234294685.7	5318266.845	819843.8549	300638823.1	13723868.14	188486381.9	6940734.944	12259994.9	2217558.788	10693363.79	61845361.45	1613404.916	13260727.24	8263386.937	5699609.66	311602.7694	77890940.78	46431729.41	23850445.33
12/12/2019 19:00	18101504330	7598862971	1199427088	19869688693	2675917242	1619931608	160863496.4	388599159.6	213877773	989010408.9	44825600.57	115782129	6493868.535	89555932.4	144993042.3	102466898.1	434656312.4	4713086.834	233135975.7	263844435.2	4129404.869	573492357.1	83575694.6	265612713.1	3326614.402	19730419.76	50035027.91	64865217.93	75303727.4	154951418.5	232752629.5	5394082.144	818263.3451	303311892.5	14028780	185851796.8	7023533.991	11993005.78	2274159.408	10665887.75	60793691.01	1621276.435	13282583.44	8283325.816	5761092.311	344748.6392	78149320.44	46616172.82	22635020.6
12/12/2019 20:00	18029278793	7636281538	1191809348	19862050845	2693283880	1604091374	159676368.5	390921566.9	211016851.2	989296854.3	44796997.83	114859915.2	6472996.504	87735143.42	143261330.4	98020602.85	435327561.4	4673827.765	234085105.8	265269805.9	4091678.384	566708091.1	84233243.05	264152736.9	3288567.454	21391476.43	50070057.75	66763824.77	75341751.2	155328458.4	231460584.8	5483816.434	814060.0778	304380169.9	13592000.29	187868426.2	7055833.023	11794087.39	2317872.82	10601758.12	61099571.04	1632924.049	13324244.89	8326589.867	5788796.142	341864.7243	78398762.17	46853231.2	5641130.745
12/12/2019 21:00	18622481143	7841403591	1270828408	20875264794	2738620232	1626853880	160351283.9	436019563.2	210143542.2	997823135.9	52678420.56	114180248.6	6391476.093	86022931.6	144030578	100445764.8	443471164.8	4584026.195	231196728.5	267116552.2	4040533.033	575934387.9	84541608.43	258820748.3	3029504.252	23378247.69	50476431.64	66757455.08	76102222.79	156458553.9	231953436.8	5683045.357	828211.4976	317622920.3	13493325.74	187123132.8	7052783.067	11541141.33	2333978.569	10517326.74	60646830.68	1643529.287	13325573.84	8361203.353	5745569.628	337793.9301	78707062.56	47434684.3	1983646.459
12/12/2019 22:00	18635311189	7850610566	1264950272	20970453566	2728221853	1632636075	159731935.6	435764991.7	208837256.2	994773629.1	48462403.22	113456221.7	6488136.269	85165338.79	143243510.9	102952848.3	447904062.4	4560206.224	232849056.8	268562857.3	3823997.989	570919267.2	84520202.86	257008214.9	2954435.79	25573969.91	50342411.86	66900812.61	77791650.6	156718754.6	230489724.5	5807016.689	816749.3634	319221510.6	13356413.86	189343500.8	7060049.979	11248558.54	2326365.152	10440315.9	59512580.27	1630517.02	13313497.72	8333662.36	5631796.459	335370.7334	78274538.58	47382659.88	1968965.903
12/12/2019 23:00	18885808771	7881721772	1270512367	21113368172	2726126825	1663488128	164584943.3	433864643.5	208751612	999804135	44780488.47	114243628.5	6740197.23	84216762.34	142937930.3	102329298.9	451048921.1	4508773.138	234328937.2	269963449.8	3808276.479	569692018.7	85098237.9	256792276.2	2842422.921	27039287.83	51526203.93	66917307.09	78709661.78	157916280.3	235107296.9	5998653.851	813778.3051	325499796.6	13409496.35	190275548.5	7122596.062	11214842.2	2769817.416	10582921.02	58352975.83	1664983.096	13461972.92	8364606.157	5683772.119	337107.2197	78948012.83	48079411.94	1976732.141
13/12/2019 00:00	18907470133	7888694282	1276067738	21131750477	2731583358	1682197605	165970478.7	431222201.7	206995071.4	1001638964	41835796.98	114792415	6483889.914	84703698.26	142794927.4	108119334.4	452953530.4	4579182.048	230555615.5	269778458.5	3828139.418	566945636.2	85733798.32	254209300.9	2684272.531	27425918.78	51915674.49	66229100.17	78376514.28	160157054.8	232109393.8	6175053.967	803336.6357	334373667.7	13459913.36	188876946.6	7141947.175	11202635.88	2759749.126	10341812.43	57976018.64	1661778.754	13575794.74	8424497.605	5534168.524	339876.2508	79529523.59	47949507.6	1976235.131
13/12/2019 01:00	18052530170	7699533034	1240687424	20327587957	2701081374	1649585617	163850326.8	422454828.7	202124201.8	989298406	39753201.67	112552301.6	6335118.73	83722516.62	136385761.2	116199065.3	448688512.1	4453256.696	228093038.5	266087378.9	3838566.634	552436099.2	84712195.35	243443831.7	2566001.813	27446597.43	51649230.24	65631188.37	80388453.8	154803479.3	225806928.7	6112718.404	803321.2183	331597598.1	13333815.83	180092490.8	7171675.423	11099649.62	2739653.677	10223105.32	55175376.39	1638744.529	13381882.81	8344476.991	5242136.321	356531.5791	78380234.35	47771075.87	1946686.126
13/12/2019 02:00	17747127878	7625929885	1198057581	19920468907	2692254261	1599940972	162900094.6	418031653.8	200429624.6	985573760.9	39611233.19	112816248.7	6273574.867	83044672.41	132025763.7	116037602.5	443299953	4469997.628	230162346.5	261313394.8	3826294.282	545573898.3	84149354.26	239676425.9	2404136.816	27641155.45	52453936.28	66155504.48	81997701.07	146219126.1	226225298.2	6258448.13	799064.8822	333554418.5	13328585.15	171752338	7127779.652	11070742.99	2621063.208	9548655.744	56831757.8	1659210.269	13338944.21	8302465.777	5195784.716	349478.1726	76909481.53	48179853.23	1959726.745
13/12/2019 03:00	17467901060	7479439968	1197322719	19639153447	2668387237	1572643663	165568632.5	411972237.2	194066254.6	950062515.6	37559688.57	110608209.3	6137242.645	82257861.71	122556822.4	116897215.3	442284984.9	4425493.875	226347261.3	259423743.2	3815955.314	537108415	84201760.44	238364424.6	2326561.021	27359732.24	52497162.22	66617110.76	81862135.48	142131200.1	226239026.9	6392389.033	804400.2804	335426930.7	12948030.57	168204708.5	7154155.551	10963827.99	2569348.702	8923691.642	56689871.54	1766898.83	13400400.51	8048632.511	5249764.706	339005.5331	75520723.45	48296228.02	1950930.758
13/12/2019 04:00	17610549281	7511515829	1209399064	19736126569	2685724281	1559806881	171879382.8	413847063.4	194522283.2	987973793.3	37099842.73	110107301.5	6088044.381	82237051.28	136090804.4	118228641.2	442026437.9	4633739.614	227311793.7	259379584.8	3855152.509	539583003.8	80847906.32	231752556.7	2359301.586	21210723.34	51044643.03	66809435.37	85124793.66	143521815.4	227827475.3	6580101.209	818577.8891	340372333.4	12966187.46	172943269.9	7075480.332	10846696.62	2651725.429	9019733.816	56442591.42	1792992.931	13830873.08	8052170.304	5225172.422	305515.9662	75430685.11	48563981.98	1959815.555
13/12/2019 05:00	17597366096	7495095148	1217702735	19816163260	2689611515	1540330850	175536354.4	412003692.4	185483431.8	996214016.2	36728213.17	110333862.1	6276474.322	83296709.73	133397515.8	120053705.8	443565586	4770312.878	224561571.2	259622281.6	3834333.504	539283951.6	82194012.15	231498485.7	2320243.572	21185128.02	54470223.73	68547677.63	86033249.1	144108449.1	233055859	6710364.572	809708.7693	340654800.8	14121127.43	168190334.1	7080280.081	10853332.09	2751888.034	9875855.745	55793082.73	1773974.113	14182139.65	8131035.3	5226494.351	280210.9067	75288882.45	49336399.37	1966826.22
13/12/2019 06:00	17530255527	7421575253	1207677625	19783043077	2683744175	1523641408	175270380.3	410667159.9	188530039.2	996653947.5	37128726.33	109440944.1	6369875.763	83253434.66	129214304	121981265.5	441898396	4798006.852	221483818.9	258812713	3862113.868	545621319.3	82551974.89	228246876.4	2242492.516	21056191.48	54872434.78	68124519.84	86284521.39	144990281.2	232884756.4	6805596.16	806917.3372	342163670.4	17672231.31	166578039.9	7109247.971	10746200.81	2773045.358	10794023.88	54994805.95	1741515.43	14201208.66	8118126.113	5170113.086	264593.9597	75038516.86	49274521.47	1978871.605
13/12/2019 07:00	17453933663	7398564365	1195434039	19802642197	2675376321	1497499981	174648417.6	407690182.2	189144814.5	993208046.2	36464675.14	108346728.2	6414112.996	84649639.16	130155477.7	125720080.9	444835812.5	4713094.626	217985884.6	258689876	3915036.096	542384705.9	83208141.35	225752904	2252864.311	21073560.42	54672887.37	67721309.38	87576214.63	145567050.2	230409691.5	6990949.86	801531.3263	342307900.6	17604933	169777103.1	7049109.86	10641008.74	2744988.11	10978010.43	54363172.5	1715416.799	14287433.06	8207703.107	5136414.687	273545.2705	74736583.82	49542639.01	1997548.096
13/12/2019 08:00	17581737443	7409366058	1195012060	19895671832	2681143195	1483211318	175505428.5	404719901.3	188356642.2	998704167.4	38206457.55	109688298.8	6510525.825	85905538.7	133824826.3	126086261.7	449584659.9	4913165.648	219726770.5	259562443.9	3951913.274	544210909.2	83971606.32	223855649.3	2394575.049	21212623.04	54653356.91	67279894.23	91543760.34	145622493.4	229793846.3	7299873.397	808956.8556	343502229.1	17671693.42	171053672	7054308.967	10419211.68	2834709.733	11172221.19	54558625.46	1900024.061	14412997.19	8214724.915	5181167.995	271180.4872	74371204.87	49960587.74	1993668.128
13/12/2019 09:00	17797370971	7542351303	1213297860	20220104834	2702993312	1541634520	173004789.6	409010938.1	189098813.4	1004048038	39279774.65	112150550.2	6744192.565	88021205.12	127733390.2	126825817.7	452710601	5146708.8	220910244	261895368.5	3942695.96	550504386.7	84239023.99	221696137.3	2389338.727	21450933.52	54237652.07	67688145.57	91137538.65	150618079.5	224315832	7425390.422	822030.2753	351964041.3	17615348.11	170838025.9	6849016.17	10215897.46	2787115.276	10756025.96	54621648.87	1926053.32	14559856.84	8197195.307	5155133.03	270600.0073	73777288.5	49655132.86	1967084.284
13/12/2019 10:00	17821177078	7462617827	1230571073	20224110286	2713775020	1562595604	174321418.2	403720601.2	190490074	1012406749	38153874.49	109859207.8	6721713.525	88825168.47	130682483.8	129345918.2	453836597.6	5335785.226	218885185.8	264012798.1	3938170.976	550882850.4	83088751.12	218973477.7	2309599.789	21462941.79	54149124.21	67105414.95	91313867.11	147851706.7	221781402.6	7560087.076	822450.4806	356667298.2	17506065.54	174106226.7	6868816.603	10272735.13	2764351.613	11167007.71	54288616.91	1922367.714	14631445.54	8175421.254	5109834.679	257997.6113	74045265.41	50366290.41	1956748.936
13/12/2019 11:00	17560352741	7345689744	1190931614	19938702958	2712880240	1522211674	173842573.7	397402757	188338797.6	991695738.8	37056584.15	106920292.7	6675116.725	87595250.33	125737515	127634580.1	451030237.3	5144842.764	215669815.8	268737452.7	4008800.551	548043859.8	82704761.21	214503281.5	2257642.995	21472529.82	52627893.52	66191411.02	92378671.18	144701645	218287142.1	7549618.065	819601.7413	352867527.5	16651949.79	164032636.9	6884071.063	10225300.61	2814208.156	11118729.03	53321949.92	1897534.548	14449014.02	8058002.019	5160443.787	254847.5221	72712160.37	51311712.44	1942201.524
13/12/2019 12:00	17453510055	7346478746	1214397847	19793085899	2715844001	1493274952	175354253.3	395869857	185126327	1030898597	37914356.49	103606888.2	6648296.168	88313044.92	124701792.4	129416070.8	452518785.9	5041700.993	217923382.8	271559501.9	3979547.811	546414120.3	83519426.97	211714509.1	2228047.811	19996034.95	52391151.67	65870080.68	91361974.13	147752786.9	210579457.3	7607907.8	820772.3419	355654120.6	16614346.88	154888778	7009016.919	10250559.36	2821410.672	11278853.6	52796941.77	1886247.012	14404852.98	7901110.742	5236221.274	242555.827	71559880.2	51219087.49	1905402.645
13/12/2019 13:00	17414560964	7332570363	1204765055	19722049034	2714998306	1463206110	172843504.5	391702794.8	182461671.3	1038713986	37586808.16	99428928.47	6668892.203	87262508.65	124422343.7	131121101.2	444512001.2	5136800.166	210485702.2	272860919.3	3984422.874	542580332.7	83544560.17	208429022.6	2264098.519	20018376.17	54771685.56	65345778.89	91108024.69	147169529.3	205190512.9	7666225.711	824374.4564	359545517.8	16547536.04	142898521.3	6902394.725	10093173.07	2857226.875	11287770.34	52415362.46	1899502.686	14561665.94	7742712.11	5225452.117	235488.2995	71536401.52	51315490.85	1871476.09
13/12/2019 14:00	17453729709	7357439433	1209395967	19426186223	2725273643	1449960136	170615563.2	395778039.1	181138586.9	1040753134	39440079.45	99537402.4	6531332.685	88003734.45	124215195.1	131521529.8	430755457.1	5119366.59	208295765.7	273069904.7	3956135.178	540351118	85952049.32	210521818.5	2236151.433	19995751.58	55284120.83	65354971.25	90589515.61	147695785	209052793	7790453.046	827192.5414	369718638.4	16751446.37	144887401.4	6884082.264	10038236.86	2858549.523	11368360.76	52454861.61	1952897.478	14740370.63	7800091.939	5100830.232	233235.841	71081631.47	51300011.05	1851126.756
13/12/2019 15:00	17072522305	7275390762	1191905623	18968956965	2717418755	1375971983	170241870.5	386497618.3	177600681.1	1012194904	38691684.26	100594349	6506958.495	86712382.39	122278416.9	133950850.2	412102663.6	5158467.462	206394230.6	268567418.5	3960989.139	540285971.2	86187143.21	209470110.5	2160688.555	19884586.85	57061506.25	64624141.11	89725781.68	144115504.1	203748747.9	8059086	827575.9597	375932317.8	16635439.71	140902083.8	6874991.185	9903871.032	2769160.694	11274420.15	52945102.99	1954154.964	14968781	7903155.424	5075608.786	225491.2606	70916311.83	51397454.31	1806307.478
13/12/2019 16:00	17175758759	7327999262	1215494300	19154558336	2737607986	1366380971	171623051.7	386403166.7	178196037.7	1004273631	39334396.86	102043024.6	6609848.9	87305134.43	120956663.3	135453082.1	416751445.9	5222390.692	205691549.2	268482162.5	4042710.737	551105652.2	89968112.48	209015001.9	2302931.513	20361794.1	58598227.35	64721525.54	91828331.45	148949783.9	202645317.8	8066543.857	830807.7314	377288044	16648429.27	143160948.8	6928663.33	10124768.74	2873569.744	11165131	55204069.6	2059209.769	15041248.02	7889133.42	5129951.68	200305.087	70656918.76	51413390.33	1758553.618
13/12/2019 17:00	17238861332	7358619465	1227985186	19273286775	2768741110	1353921068	173511053.8	392068708.7	178974048.7	1001382335	40820103.91	102815233.7	6642913.571	89019890.93	120315617.8	135480348.5	404997794.8	5255491.113	205766043.6	268705589.9	4036621.314	534903183.8	89887358.69	210015353.2	2386532.467	20423844.03	60996815.82	64659142.99	92987762.32	157975958.3	204679216.7	4540275.036	829317.0726	377223651	16652434.38	146816638.2	6947000.855	10088195.14	2895727.673	10233077.15	55301687.74	2066696.587	14975814.7	7859576.288	5166271.785	207295.378	69846628.11	51829749.65	1712268.913
13/12/2019 18:00	17351281750	7383877771	1236324671	19385323393	2773294107	1342516169	174531587.8	391994207.7	171504702.5	1001231757	42367177.61	102180504.8	6709984.262	90885939.21	118967845.9	132417871.7	399424430.6	5313024.859	206726660.1	268949680.6	3978755.498	535226487.2	89836658.74	221003899.8	2469769.099	20122481.94	62829674.65	65004193	102418109.7	164063433.5	204971784.3	4708946.901	831410.2784	375984824.2	16655902.82	151724454	6980466.343	10295108.9	2890426.326	10862661.54	55675394.24	2079585.275	14931136.94	7799441.986	5178222.57	212247.0419	68156076.88	52335302.17	1642414.167
13/12/2019 19:00	17271856509	7322546619	1233202449	19308971185	2764250812	1298221508	175169530.6	389305640.8	169425247.1	992405426.5	42153254.31	101622344.7	6585354.205	91939864.47	118506199.9	129252463.4	416587100.5	5279688.687	206832604.7	268606319.7	4171884.193	528773158.1	91444345.35	223905306.7	2459854.202	19993284.35	63680569.55	63314745.14	105214189.2	162194565.7	203044704.9	5107121.896	825008.8462	376427793.5	16445132.78	155121764.2	6967719.505	10377474.82	2876845.663	10823056.69	55714081.69	2066328.877	14947634.26	7662996.897	5190247.521	176973.5427	67482694.22	52472498.93	1576673.093
13/12/2019 20:00	17376463436	7299295581	1239733466	19389940525	2778980372	1326193589	176891386.2	389868866.7	168111349.7	990976505.7	42346847.7	102943103.9	6663374.069	93858995.19	118081334	126461808.5	425094341.6	5430128.043	207442450.1	269203782	4151684.58	525418110.6	91623701.26	229718642.9	2442073.096	19986487.18	65190600.03	63607673.05	104803348.6	161573322	204598516.6	5095667.126	832538.4389	375898982	16292182.91	158704626.4	7066339.172	10437509.37	2838062.364	10742279.45	56790330.68	2067546.309	14937057.51	7576119.679	5221135.405	150933.3763	66936120.95	53085947.98	1528511.943
13/12/2019 21:00	17252593201	7287843369	1245283889	19292571985	2777970632	1302894051	176928088.5	389133674.5	167710814.9	991254201.1	42104300.36	103482544.4	6788713.93	94586191.89	118897509.9	125399233.6	425395502.4	5449875.553	208515687.7	267721230.3	4151582.907	522240038.5	91760158.66	232606314.6	2519027.752	18951133.57	65740872.46	64314714.89	104524180.2	162803375.8	205862015.6	5437722.794	838408.4156	370299963.8	16215997.66	160751112	7687303.731	10565574.3	2857237.236	10717359.3	57387983.21	2063863.238	14938274.84	7517323.088	5227715.373	145308.7112	66991364.09	52499334.77	1491674.852
13/12/2019 22:00	17201214817	7278008794	1245021251	19581919866	2778399483	1295374118	177041478.8	384025402.1	166998056.1	986900408.2	41982932.29	103182351.6	6734668.191	95010885.92	118734113.5	124073576.5	427073833.5	5479430.051	208569711.7	267848566.9	4202156.701	517530782.7	92635888.71	233189932.6	2525663.961	18567838.65	66356384.35	64435030.91	107889758.3	162521230.3	208853677	5499022.36	839268.1821	367191507.8	16226766.24	160006098	7784853.625	10590123.73	2864019.367	10797254.49	57516028.39	2056444.992	14867811.54	7420991.563	5268944.11	140331.1953	67292536.42	52213719.86	1430578.879
13/12/2019 23:00	17180137765	7301110960	1250948079	19638514165	2776152795	1285984454	175332613.5	383712611.3	166059974.5	982013169.8	41775988.72	102453227.8	6419060.713	95952870.02	117342587.6	124380315.5	426588128.7	5483357.281	206203545.6	267020699.3	4102555.048	514984473.5	91707142.84	235392284.9	2567424.874	17628270.38	66240992.21	65141355.64	108254894	162543960.9	211958892.5	5334284.756	838660.2639	367738136.1	16193018.47	158548502.5	7860730.075	10535504.52	2870912.318	10565032.09	57814298.81	2033422.766	14699306.49	7326395.803	5266387.071	137429.3617	66835638.36	51738669.27	1373766.436
14/12/2019 00:00	17148434435	7238964267	1256630712	19617712215	2773306118	1285405703	177552974.9	382662856.9	166323429	973383291.9	42798031.56	102944237.2	6377067.644	96897380.42	117807495.4	119525251.3	427365324.1	5398621.129	205581073.9	264840616.2	4122008.211	511099533.6	91327453.78	234776680.8	2622896.346	18362038.29	66835931.83	65920868.64	108998156.9	166591834.9	213618690.8	5478514.773	846559.289	364704253.8	16123770.11	158562962.6	7870216.482	10555458.44	2864777.599	10772210.09	58500639.32	2041928.085	14501245.1	7384639.359	5360414.672	130911.5929	66593459.38	51259845.86	1316198.512
14/12/2019 01:00	17067996037	7296263883	1258867880	19474944159	2723943804	1252244303	178357219.1	381464920	161550147	968736306	43629455.78	103313316.5	6496232.935	95552581.66	116690054.5	112615012.6	430467072.9	5411978.251	205832943.2	263129544.8	4172885.702	514155379.7	91006533.79	236199699.5	2677524.584	19899055.15	66052761.05	66665711.07	107149296.2	165985059.9	216837928.1	5841072.32	843884.1739	363376348.5	16056049.15	162919592.8	7921918.587	10486330.73	2883420.414	10518358.54	58428478.6	2043935.777	14700473.95	7380485.216	5513361.841	107192.8189	67450449.71	50881024.35	1277336.269
14/12/2019 02:00	17171910853	7304853283	1256917359	19186466624	2756528072	1255832728	178992697.1	379950065.9	169623334.9	1014797125	44106476.84	102499032.8	6492464.737	96757946.84	117518670.7	108847248.8	436293809.5	5412197.187	209486335.4	272473533.9	4105635.675	514663512.9	91082639.57	237040761.5	2743606.917	19931291.82	66384014.81	69584749.24	106870062.8	165493800.1	217154780.9	6226435.638	851381.2489	365855637.8	15952511.83	166081759	7952294.12	10673374.58	2883055.17	10277195.22	61491134.48	2028229.398	14708549.35	7273428.816	5482796.134	100056.9854	67199427.54	50495606.56	1196794.152
14/12/2019 03:00	17173183283	7262921398	1282093444	19196901335	2774881301	1273578628	176705853.7	366612544.4	169317999.8	1007276702	43863832.61	102999440.9	6491443.608	96433577.64	104959666.5	107095610.9	436542020.5	5493028.746	214426417	269988746.2	4092290.907	511808102.3	90918721.03	235587818	2706168.83	20418758.62	66369523.9	68621583.04	105132639.9	163632527.3	216537264.9	6341175.226	846946.5404	383533208.9	15966278.96	166391546.6	7957503.831	10665070.22	2881077.715	10231488.78	63848981.24	1896482.584	14765334.67	7172977.615	5451453.407	99688.3428	67118282.53	50632337.58	1125182.442
14/12/2019 04:00	17135382818	7326145986	1292816010	19564711242	2777104557	1276200791	172068313.7	373595255.1	172146178.7	1005101497	45160184.45	103253396.6	6529093.718	96279613.67	107854008.5	104803320.2	450079121.2	5367246.277	217950443.7	268432242.8	4093493.043	507196410.5	89412778.5	232734777.3	2618533.97	20235654.93	66019194.88	67675490.28	103958984.6	156941979.9	214094559.1	6687068.207	840316.781	382301426.4	15150412.37	160444644.8	7953221.202	10611477.91	2788700.522	9822257.174	65705425.68	1874050.745	14416785.69	7181109.062	5437797.652	99083.6733	66963093.99	50201997.23	1109068.698
14/12/2019 05:00	17078450552	7330863827	1284098998	19418770406	2772070319	1268248418	169883074.5	376388045	168851436.5	1002654116	45385575.34	103603331.6	6329236.183	96460590.47	108368704.6	103490958.6	454393293.6	5211806.097	219096386.1	269090335.9	4090115.409	504402639.8	89132399.98	235272520.5	2591521.224	20230594.17	65852791.29	67827750.81	104062987	161303142.6	213238130.3	6936972.123	851852.3694	382327052.3	15104258.93	161506767.2	8051060.218	10662592.48	2679913.522	8803893.933	66749591.76	1865313.405	14238999.49	7118070.694	5521098.99	107611.1529	66711024.76	50167976.45	1054868.738
14/12/2019 06:00	17053580164	7346571215	1285927562	19352012196	2772518573	1264235149	172243664.8	375851386.3	171314674.7	1007891279	45114123.47	104784896.7	6252202.82	96801318.34	108444546.1	100433974	459443518.7	5017846.714	223858778.2	269407557.3	4114574.863	497964299.9	88588078	236709209.5	2711727.738	20518270.34	66695943.31	68165550.11	102557833.9	160618692.9	214644230	7147861.517	849644.9974	381792036.5	11551027.88	165600510.5	8061724.103	10663437.51	2614509.766	7472288.614	67248120.79	1872405.765	14072380.16	7088417.275	5402008.321	112179.1844	66531507.68	49950648.15	1015681.421
14/12/2019 07:00	17060437755	7357453536	1286620577	19049325392	2769207714	1271915946	174101163.5	373420642.7	171039079	1004656424	45560015.45	104205619.5	6269404.251	96744641.75	102958113.7	98307219.01	464588665.1	4926054.401	224375315	267262590.2	4068531.959	498042090.2	88008617.82	236766040.9	2862356.683	20128979.68	66652563.02	68508903.14	100793629	159580101.8	218241160.6	7271809.1	855799.9897	379605640	11743069.51	161575254	8086157.578	10538264.22	2533855.492	7214143.893	67057531.8	1873446.053	13861580.96	7023954.415	5279529.946	89741.6133	67030882.49	50047055.41	1010541.37
14/12/2019 08:00	16889921419	7319190437	1288802346	18954159281	2753273171	1276880665	174341277.4	366847305.8	172010076.9	1002385033	46393838.94	103339974.3	6255936.366	96606889.38	102342922.3	97766396.82	464004344.7	4722678.973	220362792	267300933.4	4128275.365	500454443.1	88065471.2	236603878.7	2999791.537	20688044.34	67886697.79	68016358.57	99040830.79	159713299.9	219869767.5	7303411.355	859901.3637	379120453.3	11833389.67	161657973.6	8075708.554	10561828.79	2465959.835	6901244.338	66676311.51	1734486.511	13722185.35	7070263.117	5316363.876	83671.29	67019438.77	50530656.77	1011510.681
14/12/2019 09:00	16720712740	7195737611	1295389640	18996255110	2711975791	1229146317	173364534.4	357791687.9	169932526.5	998191725.3	44613652.39	102050211.6	6022669.504	96995826.13	100456653.6	97056979.83	459766870.6	4450863.903	216378155.5	264373592.6	4104092.174	490963865.2	88045013.09	238041995.7	3498693.315	20006354.12	68072039.32	68352897.52	96588568.23	154053210.9	223047108	7383435.621	864377.6637	375371256.1	11830022.05	160197062.9	8091823.577	10520399.95	2437482.958	6771367.878	66212856.62	1816800.529	13578017.81	7159956.425	5335257.975	83800.58	66637282.64	51122030.52	1018080.383
14/12/2019 10:00	16634160967	7168171648	1272554746	18585110257	2723086243	1190963740	172051604.6	358551577.2	169993792	995695466.2	43044438.23	100628594.9	5941146.115	98830256.87	99243286.69	95164544.92	461638303.2	4190593.583	217092264.6	263755076.2	4095640.84	487593501.5	88161065.87	237897008.9	3924943.327	20104940.52	68768902.23	68283374.16	96108694.85	152820510.4	226700820.2	7744638.977	882339.192	376477465.8	11910014.85	152951023.6	8010549.112	10605312.23	2414098.895	6436838.111	66598085.44	1806430.568	13528438.19	7173848.046	5264398.796	82720.1752	66624813.6	51626130.72	992811.6283
14/12/2019 11:00	16523794851	7098813335	1243240902	18482152492	2725189002	1174900686	170842011.1	360513266.9	170587884.6	968985028.4	42622225.86	100436957.6	5891410.871	98793839.74	98929818.25	94661766.31	462649102.9	4218450.435	215962564.2	251479935.9	4106827.878	484127375.8	87899076.12	214656781.2	4448673.773	20202584.63	69778284.99	68019243.85	93562813.95	149736729.5	228028316.8	8036750.871	878097.5379	373377608.7	11911462.18	153256309	7960909.231	10833154.85	2311955.503	6371082.618	66703732.53	1801433.472	13517964.76	7287634.491	5248102.44	118663.3007	66285626.64	51653654.43	992566.3273
14/12/2019 12:00	16677934681	7127773088	1251159107	19005846487	2726271889	1195456554	172630308.5	363950493	170548356.4	967703967.2	41084517.88	101185514.3	6092180.219	93925195.84	100841272.7	94188194.92	466197922.9	4236166.172	211251416.5	247284244.1	4160202.653	486369687.9	87197318.89	214554794.1	5026685.455	20318968.81	69428258.32	68566267.03	91788647.45	150953303.4	231468162.3	8388174.148	863026.0384	371302717.4	11948295.95	154269805.3	7953587.471	10893878.35	2297260.29	6665644	66975073.64	1936477.885	13619728.61	7479089.022	5112813.756	122961.1175	65910252.37	52336373.22	1047238.298
14/12/2019 13:00	16504030452	7065456317	1243153123	18839026545	2723268126	1196512314	172957649.2	362353165.3	172788602	963342647.8	41586788.96	101920434.4	6066133.103	95069890.57	101594699.6	95336692.39	463192636.3	4128575.295	208440042.4	243459060.3	4121720.424	485144391.4	84670709.67	212607675.3	5389719.761	20610967.32	68659205.72	68826726.52	91396733.2	148698437.8	231779502.1	8575078.498	858738.3179	369895052.5	12068023.08	154067729.6	7905619.189	10905071.59	2261299.738	6469030.007	66646937.56	1940939.206	13525104.55	7645427.751	5170717.928	120247.654	66840564.01	52403077.5	1072619.114
14/12/2019 14:00	16522627474	7039390409	1268403352	18862616970	2734459074	1206859636	174988900.7	357458108.5	173664145	969628736.9	39836710.31	101422672.8	6126858.238	97958237.01	101546320.8	93103183.15	452418746.1	4118174.97	205632146.1	248241939.1	4181535.475	490220179.3	82923168.53	208825339.6	5790801.675	20572615.42	69551878.17	69464862.1	89827734.23	147559692.8	228135107.7	8646222.065	855618.119	365656033.9	12228259.05	158793247.6	7893200.461	10942792.38	2259641.717	7937612.326	66651586.5	1925629.003	13590123.21	7566456.558	5126089.658	120166.9276	64896227.76	51992945.75	1102561.408
14/12/2019 15:00	16641999974	7054894934	1273182549	18637189003	2743583004	1225620129	171593651	352386397.5	173057516.7	974104070.5	39066714.94	101568450.2	6171130.005	98789143.68	101536419.3	93342645.74	448477333.1	4136444.328	200201687.5	257770068.2	4141348.046	487863252.8	82232763.64	232638183.2	6356688.528	20581561.79	68398778.7	69793648.3	88074281.47	146661283.3	229658777.1	8751278.821	853676.0902	360492852	12237921.4	163278043.1	7863302.045	11183783.93	2258016.608	7903002.775	65164302.71	1957383.738	13240431.65	7565682.353	5091563.745	122275.5533	66681244.52	52200335.78	1153287.901
14/12/2019 16:00	16925156252	7072880489	1249929254	18941307872	2740378408	1244355233	173677540.4	355448734.7	177166610.8	976550984.2	40748023.39	100535766.1	6326261.098	102650585.9	104920287.8	91278927.24	445336502.6	4048897.527	198485863.7	256687768.9	4096760.524	465278709.4	79618249.08	232809556.8	6784844.018	20522189.67	67032925.19	71626298.33	84816690.94	144413819.8	234962734.1	8940319.399	863147.7192	357851358	12197700.52	194847535.4	7818951.841	11068682.63	2257606.86	7970940.803	63083347.76	1883468.631	13208588.37	7502314.503	4989014.512	128699.278	66539811.64	52598861.96	1194622.649
14/12/2019 17:00	17086113308	7123177192	1256524436	19158683763	2705253850	1293220649	179425061.5	358048679.6	179109408.2	977602083.2	42292708.77	101287658.6	6401856.634	106352133.1	108519428.9	91183572.74	471199638.3	4121931.018	203752497.6	255760841.9	4141666.637	449357671.3	79687632.69	231003948	7101433.111	19953505.53	65426543.92	71701954.46	86719379.74	148807734.1	237030921.4	5282039.957	874657.348	360837374.3	12368243.69	199939203.4	7714601.064	10944367.37	2288995.134	8531560.811	63762706.42	1922328.651	13437237.52	7588247.601	4929985.983	139910.5748	65820135.14	52619440.1	1242117.993
14/12/2019 18:00	17187516793	7127902850	1255250249	19175879585	2709443748	1312037597	181339460.9	362244320.3	179885202.1	972996604.6	41144301.83	101475813.9	6324523.719	107298430	108348253.9	88576638.88	462802146.4	4145825.159	206568571.8	254980148	3999303.075	446753606.7	77341583.88	221258280.7	7484381.415	19488966.55	64471607.42	71245010.53	76353553.45	143726738.4	236945818.1	5448424.146	859268.2152	359319955.4	12366207.38	200842453.7	7695292.039	10887513.99	2256581.656	7941063.2	63612472.87	1941292.844	13391375.38	7701767.729	4909712.571	169171.9672	66924381.56	53088257.68	1288584.08
14/12/2019 19:00	17157060782	7141818340	1255025761	19189862339	2712750457	1307048457	180759805.6	364349335.5	180927555.7	981651645.1	41804533.25	102180020.3	6514511.782	108415811.1	110071735.2	87246355.83	442167602.9	4226282.875	203411982.3	254092071.4	4009188.111	448811343.7	76427459.7	220537994.6	7747220.408	18257321.54	63544697.3	71983948.05	76797725.26	142944335.6	234403904.1	5667141.377	860763.8898	358990521.5	12356688.41	199649410.3	7632490.279	10930096.93	2228588.556	8002419.248	63033746.24	1970709.443	13353636.84	7829863.511	4879050.836	180517.161	67478094.35	53029146.87	1359080.92
14/12/2019 20:00	17108815240	7120603063	1251937038	19018214336	2693764937	1245977801	179990820.3	366196784.2	180369154.7	978746747.6	42308388.58	100419850.1	6495998.777	108684359.7	109514664.4	85657896	446477900.2	4115806.002	197345787.6	253933139.3	3978061.012	445710491.7	75714199.15	220171762.4	7899200.364	16738971.91	61783651.07	71800418.69	77830039.9	142919694.9	237032837.3	5838132.203	862860.0764	356777084.4	12254732.91	196982088	7516886.959	10928532.98	2244855.893	8027649.77	62082377.33	1965591.684	13342773.95	7914084.424	4845701.434	182799.3598	67886386.99	53284030.15	1411181.578
14/12/2019 21:00	17158229635	7112749432	1250584184	19082864772	2701736849	1257673228	179667147.2	365820949.1	180039642.7	969284061	42602213.29	100150224.3	6643266.819	109263574.9	107543562.2	84419204.76	447121311.8	4096205.607	195190552.2	254590277.7	4026491.658	445361129.5	75881981.02	219795035.4	7993372.303	15406996.55	60791311.74	71487850.94	76767430.8	141142571.2	236976527.4	5983138.55	866606.3409	353381111.5	12226617.38	196526412.2	6983890.774	10829583.6	2187349.349	8040830.144	61717393.59	1975821.957	13332011.86	7975501.423	4845455.962	220509.3871	67821576.8	52851477.24	1425235.914
14/12/2019 22:00	17102872724	7106175372	1246075055	18980688326	2705482845	1257334113	178748800.6	367873954.2	180398041.3	969218765.9	42160753.92	99273028.51	6689421.483	111100213.6	106481891.4	84430073.38	445857533.7	4077305.05	193430528.1	252517664	4099545.182	447952566.2	74790540.1	218880737.1	8239352.786	14786591.12	60209825.6	71250404.03	73338868.71	139637463	236762927.5	6134404.999	866533.3116	351708542.4	12217101.6	196731624.5	6946843.824	10764801.84	2208008.198	8035419.856	61854015.06	1966150.639	13255645.94	8084462.782	4832944.478	220555.2947	67510294.71	53344948.08	1503039.979
14/12/2019 23:00	17121761340	7095271303	1244395260	18964997483	2728694688	1270946177	176353785.9	365333827.6	179529616.2	969145219.5	42057756.58	99564241.61	6921886.022	112629858.7	106598787.1	84516854.32	444313563.6	4011018.239	193652323.9	251760083.5	4052123.589	449192058	74626625.9	218003151.7	8574651.285	14413394.02	60069773.88	71739610.95	71196989.66	138134384.2	235130433.6	6323990.728	869120.6887	351245572.9	12326899.38	197285354	6783806.947	10716607.87	2191939.356	8033333.394	61564975.93	1966868.193	13436338.86	8193234.569	4835491.39	232991.8937	67320706.51	53846225.14	1537100.132
15/12/2019 00:00	17144418326	7053162834	1248686316	19038655144	2729571795	1275954805	173201085.3	364952245.1	178865987.5	970502743.7	39745833.41	98579725.09	7126317.395	112828348.1	105308752.5	83617891.17	442738192.7	4007247.8	191360592.3	251843844.6	4074991.947	452877145.5	74810631.99	219599263.3	8915844.613	14178793.25	59457978.13	71840861.98	69463069.89	134874380.4	236206282.4	6359457.204	870561.4523	347753691.1	12335690.02	193784740.3	6688447.02	10734458.89	2158399.487	7940675.934	60688140.34	2141419.227	13363030.91	8116144.377	4955546.537	251863.2873	66731965.8	53848525.78	1562967.645
15/12/2019 01:00	17253213289	7141655389	1251806378	19146022659	2692948134	1308992348	171167441.6	365755858.9	170620056	972525332.3	39145214.87	98594359.54	7185758.348	117759794.9	106736510.3	83233483.12	438034379.3	4072393.663	188735976.2	249597198.1	3996480.508	452754508.8	75099589.95	220596889.6	9153760.665	13183404.72	59146142.75	68132579.57	68866090.71	135392949.9	236446026.5	6548354.463	870791.0947	348783311.3	12334093.29	189746162.2	6585800.433	10627718.93	2128992.746	8124432.536	58025478.09	2155638.048	12967916.77	8043455.292	4694135.845	257899.3762	66452564.11	53769924.17	1591065.33
15/12/2019 02:00	17208858073	7174648200	1229389949	19147319486	2679287760	1287328279	171155834.6	368623576.6	174920140.7	934098678.5	38708342.48	101034743.8	7180133.078	120301916.4	106337178.6	81343615.28	438136116.9	4131719.037	190276907.1	250718805.1	4053773.837	456794035.6	74886176.38	225135661	9609524.884	13564428.62	58802615.95	70440607	70708065.93	136627689	233879010.3	6610807.432	869608.7987	349028522	12773651.02	190714870.1	6547208.257	10685555.07	2137157.083	8228005.778	57205399.73	2156374.085	12877795.51	8159929	4684451.88	262665.0323	66258572.36	54328986.48	1661344.236
15/12/2019 03:00	17233395437	7117861728	1243175949	19196641344	2709307356	1310159326	173500315.5	370968654.9	171275069.5	982363705.9	39697722.61	101182679.6	7366169.185	122417610.8	103771304.2	82943810.02	432646946.7	4065483.97	184428064.4	252588756.8	4088777.374	459459621.6	75048168.33	227129427.5	10149896.31	14806183.7	58064900.46	71098318.73	72948027.4	135433843.1	232105185.6	6765004.877	879776.5979	344643057.7	13066532.52	197659553.3	6497854.906	10795281.45	2175542.861	8218127.916	54876997	2152381.408	12837755.32	8246856.124	4709926.306	262967.1792	66999138.08	54497377.3	1724668.668
15/12/2019 04:00	17259797630	7144489167	1230915910	19169504788	2710658404	1309454345	172995129.1	364273023.1	172995125.6	980129100.5	38001545.06	101288920.2	7237748.319	125102643.6	103781104.2	82859286.79	428564977.8	4015191.087	186130193.9	250383885.4	4089167.922	463305447.6	74856915.11	226706356.4	10623943.45	16115821.04	58578717.02	70555291.19	72891647.64	132985292.3	231466048.4	6704005.694	886290.5202	344840155.4	13239976.54	201714011.5	6418722.718	10792823.87	2158859.683	8226732.376	52256165.05	2140699.179	12791933.29	8316606.016	4674011.432	264458.8568	68304675.72	55046882.58	1740475.652
15/12/2019 05:00	17227333160	7129433626	1229646616	19158272675	2710060154	1317253649	173337077.1	361809673.1	173081169.3	978196541.6	37003101.53	102068077	7316700.478	127223801.5	103869064.3	83234348.5	431328028.5	3993168.043	182398751.5	253153753.8	4234502.248	465383717.2	74953737.18	226431837.6	10958295.17	17526966	58844789.19	70827256.23	73567604.86	137361199.3	234354688	6723340.136	885012.4224	345533323.6	13534093.45	206936664.2	6335374.868	10848075.63	2167034.006	8180058.135	52378516.5	2133335.548	12720399.32	8337956.39	4565129.808	255589.7078	68311600.36	55152360.61	1783634.013
15/12/2019 06:00	17068824725	7066914312	1217098300	18940938352	2685272539	1307660343	171618751.2	357142875	173508789.5	970103886.5	37106127.7	101522166.7	7411753.489	126884574.7	103472333.8	82993797.93	427530897	3981754.285	176804734.6	253773173.5	4248944.632	465220514.3	74160511.37	225406461.3	11473319.49	18816019.29	57279928.69	71242211.17	72613475.93	136362503.3	231686262.2	6795081.928	884141.868	342000432	17904225.96	202516056.8	6236995.669	10916368.19	2189505.131	8092303.262	52243362.7	2123173.64	12654950.31	8327892.909	4602447.942	263942.2479	67895210.75	55328150.48	1825960.676
15/12/2019 07:00	16845332597	7035821834	1213203338	18719246838	2697930842	1304165330	169182310	355687417.2	175098982.6	973329903	36468251.19	101626532.5	7434501.876	127440567.5	103697046.9	81220425.25	424964482.8	3975789.72	177952142.4	255389134.7	4170829.041	463541308.3	74254498.81	226263614.3	11871582.18	20412214.04	58333733	71153668.3	72332789.38	135337179.8	230230853.8	6918152.344	879003.2814	343013419	17779823.95	202672201.8	6272135.674	10905602.3	2208148.04	8163499.089	52290370.63	2116608.374	12818081.02	8352685.507	4660799.023	263128.975	67879753.94	55748000.21	1849786.439
15/12/2019 08:00	17839081666	7367392581	1272828043	20937692915	2754865188	1372956568	175625930.2	372505705.3	177524950.3	997432190.5	34909955.02	102603029.1	7439838.658	133757131.7	109598924.5	84456527.65	435653860.4	4110227.499	183893140.9	259970179.5	4240299.326	475164595.5	76756617.18	233224552.5	12209683.36	22080941.47	59302281.27	72354074	74916465.23	146988777.4	233580134.9	7342326.497	885767.0127	353828596.6	18280632.21	209689310.3	6315161.347	11286762.03	2265614.778	8598379.277	53776378.1	2105321.429	13334774.5	8463817.379	4651316.888	269842.3996	69544539.41	56918466	1888755.222
15/12/2019 09:00	17669096182	7316954866	1269516185	19658875843	2740993286	1366448766	175154890.1	372376253.9	177615081.4	1008328341	34098139.3	101033205.5	7624291.845	133602029.7	112623624.7	81994211.24	432666039	4024513.05	188020546	263255385.6	4320788.972	474356707.4	75779064.07	228864691.8	11949939.2	22352454.2	58877975.66	71815468.15	76236734.23	146394546.8	228102550.2	7458512.918	874116.3274	347706216.9	18351339.14	203272633.7	6318935.242	11284380.94	2295810.342	8474018.999	53713698.63	1994028.005	13247612	8354024.619	4587809.156	272041.0516	69203066.07	57456844.9	1905884.346
15/12/2019 10:00	17683925325	7374558831	1272913399	20886763652	2757386049	1372279281	175204307	369243841.8	178887155.2	993063414	34223203.17	100652943.1	7673288.275	132163316.4	114525007.2	81971198.15	431912564.8	4045607.077	194704894.5	266776359.5	4278488.653	476351527.5	75890232.85	229321762.8	11826338.89	22621180.86	58658735.99	72362461.75	76193309.34	148206092.3	224589441.7	7457729.338	876544.6195	348301303.8	18362982.68	205144582	6286509.687	11303373.51	2288638.772	8633185.348	54317989.39	2008175.447	13295442.98	8452952.482	4632396.678	282145.723	69257434.93	58036713.85	1927297.016
15/12/2019 11:00	17716727670	7391394176	1290110037	21084190819	2755993370	1390845892	174449618	370747615.6	178514444.9	1006649424	34179435.8	101117989.7	7691740.212	132855595.7	115502321	80306001.11	429218500	4079943.999	203665408.1	264443321.3	4304999.028	474382575.7	76028582.96	228396619.2	11657194.47	22629250.42	58553322.34	72104194.2	76157245.65	147891305.1	226385190.6	7624414.071	871991.6855	348028068.4	18354914.95	207367564	6180307.621	11199376.84	2256724.287	8724293.591	54157050.7	2028296.41	13290131.12	8438966.402	4598616.076	257174.7039	69616788.1	57652609.18	1913617.751
15/12/2019 12:00	17511219966	7330305629	1291563753	20869278239	2738374044	1361985930	171261358.7	365476253	178452425.2	1002130157	33067836.92	100433860.9	7515166.694	131510485.3	113052839	77043584.71	425503684.7	4022172.276	206072554.2	259353065.4	4256113.775	470499939.3	75716344.36	227219106.5	11409704.5	22633745.1	57846031.74	71481436.09	74350069.35	147590840.1	225244643	7612058.569	864370.8299	344939704.1	17828400.71	205601450.4	6029536.133	11084628.65	2221499.576	8001788.501	53919405.67	1878720.098	13089654.71	8377738.955	4618669.716	249816.4615	69031526.78	57544342.99	1873114.407
15/12/2019 13:00	17660600686	7336744501	1285729432	21120610280	2743245950	1375357514	169246474.8	363659408.3	177184554	1009427103	31695379.72	102063824.7	7492102.663	131666054.8	112420710.7	75458610.3	424384634.3	4035517.136	209551535.5	262108587.8	4218253.576	471652444.7	76049386.71	228431882.9	11246959.05	6069005.47	55889651.82	72251609.09	74096839.97	149842807.6	228673044.8	7781841.7	860419.5424	342623957	17824418.04	203236116.4	5990208.413	11043418.07	2222298.097	7704388.73	54257297.43	1865805.713	13046774.31	8253697.483	4528473.896	244899.2553	68388062.65	57829224.05	1891943.083
15/12/2019 14:00	17589861524	7343228119	1307750255	19702772232	2739995506	1373234674	165566479.2	359789166.5	176408124.7	1006414414	30593473.26	102289438.8	7520567.357	128789965.3	112043077	74900784.17	422792145.6	3971393.977	212367693.7	263765799.4	4324636.69	467856407.8	75817031.13	228815671.6	11132304.89	6140825.326	55346255.97	72026625.56	74401594.47	153378021.9	230913638.1	8034673.576	858404.4226	339354091	17813096.87	194887772.9	5941105.535	11066617.62	2220980.587	6012383.983	54382080.17	1849260.91	12812436.8	8255049.375	4629224.086	253525.367	68462284.93	57848955.95	1902081.336
15/12/2019 15:00	17542139354	7347875406	1313541182	19634403606	2726499410	1341047246	165187238.4	359458006.9	176885888.7	1002653648	30034774.06	101673019.9	7373742.935	131675336.2	108314060.5	75424583.02	423826851.6	4031955.81	220006802.7	260935249.4	4390585.588	467301688.5	75731018.61	229537036.4	10970272.07	6280910.601	55493157.07	70660390.24	73664441.04	155628268.2	236557184.5	8432464.067	863917.9595	336292302.6	18385717.02	191681994.2	5854595.431	10926587.5	2165748.233	5840669.398	55052270.34	1826482.589	12867587.45	8180123.465	4824739.848	257651.4526	68451416.79	58504978.85	1902284.018
15/12/2019 16:00	16612102739	7295982914	1298381983	20529223880	2702629383	1307358603	158674622.4	360249153.5	177179887.1	996832931.1	28214225.2	101413256.1	7151608.587	127475482	110838053.6	74821346.35	427017795.3	4385047.046	221195033	258339400.5	4448127.41	464457510.6	74556563.21	227612408.4	10580376.31	6311205.17	56702880.27	69826586.01	71862603.52	153165702.4	236404112.2	8629773.159	870825.8513	331719987.3	18493157.14	163561396.5	5824588.323	10706290.02	2139750.355	5616912.847	54921585.89	1782392.988	12738714.9	8459112.748	5044905.261	247790.2968	69502889.95	58634661.4	1908814.425
15/12/2019 17:00	16613246463	7178724335	1279200903	19912608362	2667094100	1230315667	153667775	356108675.9	176331080.7	990354517.7	25333536.3	102704776.8	7026679.116	123522892	109958141.2	73713266.16	406826597.3	4331797.403	224122684.2	262754125.9	4378541.655	461079792.2	73584061.73	227637406.5	10237300.77	6246604.575	57576977.36	69264987.86	71034818.68	143345324.9	233969610.1	5138186.097	866278.5223	328702019.1	17879373.29	167324449.4	5755584.117	10610446.53	2067297.444	5099659.766	54464662.65	1756235.433	12476612.36	8433711.337	5137276.924	226111.82	69055515.23	58272263.74	1888515.721
15/12/2019 18:00	16493413720	7143725958	1284093375	19728450316	2665681352	1206084785	152107500.5	352893464.3	176179719.5	993836506.9	25240961.77	103225997.9	6908442.72	122761143.1	111253787.7	72857474.3	437834401.8	4302756.035	224452417.9	264450802.1	4314833.21	458092717.5	73560761.36	232435672.1	9979588.36	6560438.523	57112357.83	69224492.69	68719913.73	142797578.4	234751152.1	5237927.816	865877.2902	332668135.4	17933722.14	170947914.3	5769705.015	10496820.26	2054772.167	5074583.744	54629751.1	1739687.608	12469011.22	8416345.32	5183049.322	192798.0386	68802513.61	58183061.32	1875509.796
15/12/2019 19:00	16516992200	7137244659	1283039184	19666976014	2674943040	1207602895	154132964.3	351850732.8	176668085.6	995394862.9	25763072.56	102197922.8	6927744.629	122572117.1	111851113.8	71411575.6	430402630.5	4266102.216	231434426.4	267054086.7	4503204.703	458692165.1	76366176.97	237091807	9918951.428	6791948.461	57439241.06	68539858.04	69313628.02	144797365.5	234066505.3	5463877.98	868630.8722	329647704.7	18565034.01	170831043.4	5781857.91	10345738.26	2020859.823	5277430.799	54974941.02	1722106.252	12497396.75	8428568.573	5384738.222	182041.3965	69289815.46	58598616.94	1843437.429
15/12/2019 20:00	16474103459	7142579683	1288512180	19559782409	2673683832	1222030847	156396995.3	352367386.7	178388082.5	999294021.8	25315941.12	102104037	6909061.669	121882293.2	112340922.7	70593365.61	431270711.3	4281611.516	234494674.5	268009425.9	4507285.403	457846860.8	76972368.46	239037863.4	9960848.427	6771526.786	58104151.32	68166123.61	67673347.69	145786647.2	235557961.2	5722639.406	875191.7386	328128301.3	18587236.14	170013453.5	5754158.4	10290285.58	2031379.505	5329882.691	54994993.1	1723380.196	12457961.86	8387173.985	5375728.355	180046.6824	69332008.16	58134698.1	1808448.622
15/12/2019 21:00	16636033352	7190394046	1309577051	19609441015	2680722799	1220925129	157449308.9	355866744.9	180109323.5	1009247969	25670210.86	102842152	6874208.819	123135640.8	113321082.4	70496529.09	428825428.2	4380865.267	236604887	270277596.1	4319750.606	462269605.2	76462620.83	241974714.4	10054885.89	6864325.933	58365328.82	67990892.22	67123391.74	148412130.8	242890292.6	5942038.784	880954.1456	329486288.2	18690365.1	171919108.7	5795190.682	10313411.7	2053775.932	5432761.541	55438989.44	1744670.134	12653077.99	8411647.967	5426506.935	150723.8039	69960175.01	58348513.73	1831633.149
15/12/2019 22:00	16745595426	7192860993	1351891055	19597643735	2682743009	1206039346	158088845.2	355793985	180827988.5	1011573952	25809367.24	102897439.8	6858536.33	121409445.7	113044130	69608106.66	427109704.9	4416124.698	233237577.4	274052606.1	4325246.465	461329611.7	76604788.64	242130228.1	10049526.2	7030255.422	58271176.54	67841230.87	67109487.75	147289682.3	241691802.2	6153628.393	880247.1525	328669799.2	18634464	175304111.5	5604034.706	10243226.29	2051013.826	5418800.553	55535875.96	1761549.8	12660387.72	8342797.076	5403050.6	168057.9122	69572020.69	58133250.18	1775266.085
15/12/2019 23:00	16768377927	7185208265	1325919796	19564614222	2662210909	1194539021	161483881.6	358649210.9	181836284.8	1018042905	25769501.74	103389052.3	6680835.336	120974394.8	113858245.3	68997258.68	427007307.6	4568860.767	230987213.5	273543412	4361076.648	462630738.5	76814422.41	242887785.4	9989514.21	7201034.776	57639969.75	66461460.1	66852011.4	146303784.2	246125867.7	6514139.932	870930.8871	327347684.7	17991131.45	173472623.4	5600110.574	10246929.89	2053204.41	5828956.811	55831597.32	1765451.747	12623957.99	8278035.87	5396129.621	163953.1652	69863626.59	57830725.56	1762501.993
16/12/2019 00:00	16865450269	7234894008	1366154421	19576789606	2664943942	1199131219	167873878.2	360575499.1	184611523.1	1025765662	28291916.29	104854083.4	6669408.258	122599988.5	114560227.5	68015857.31	427287834.7	4820957.828	230817887.5	274660985.4	4328040.254	461139046.4	76939728.49	245305765.5	9832909.687	7506614.292	57623758.27	66469416.57	67366332.18	147537161.2	247099999.8	6927279.998	874066.917	326026418	18370545.23	173943135.4	5604071.37	10273990.38	2139388.367	5893070.774	56474318.15	1593425.832	12670623.67	8221041.058	5367613.898	145704.9436	62080771.3	57695061.63	1780054.139
16/12/2019 01:00	16840853173	7080736256	1357874949	18744229027	2636497134	1155876324	172656771.3	357085759.6	179958627.2	1022892831	29053983.08	105761970.2	6427959.316	116780810.6	112111699.9	66040765.4	422100172.9	4954143.104	230878546.2	272480300.3	4336065.786	454009949	75731353.61	243349012.5	9551492.261	7384657.897	57401064.99	64989535.46	64676518.72	145214895.7	248696854.5	7050746.682	861919.2359	317049097.4	18171161.79	170787435.3	5557700.976	10479804.97	2128121.633	5643132.735	55138020	1555438.727	12526458.14	8121944.206	5455946.393	142127.4748	69720201	56937822.21	1858941.481
16/12/2019 02:00	16908368224	7070778585	1358716956	18742742847	2641577157	1137741340	176997877.5	357073461.3	185946009.5	1000287320	30271769.12	104557268.8	6401326.514	114385527.7	112396563.2	64694516.93	426550894.3	5007094	227923681	270389670.2	4447586.355	454657425.1	75466822.84	245584091.2	9348512.033	7478430.08	57789209.77	64629443.59	62254617.16	143830638	251628680.4	7441881.585	864526.594	305927867.9	18364162.15	171356259.5	5555629.747	10498387.21	2099363.979	5595647.072	55233231.56	1957460.484	12420800.57	8063382.888	5507593.525	139931.4351	69340384.65	56813446.05	1854737.008
16/12/2019 03:00	17020204082	7084627858	1368162411	18890004268	2635342594	1149286046	179527975.4	349575381.6	187549630.1	997224094.5	30739007.53	105708035.8	6268304.875	113146895.1	109684490.2	62479186.68	425056889	5073421.456	235429393.1	266548904.8	4384211.224	455325967.6	75396506.08	245697982	9027627.673	7439192.778	57861666.65	64812117.35	59975766.83	142243147.9	251176739.6	7704011.289	858764.7201	300494968.6	18178418.85	164440561.2	5518901.366	10651969.48	2092128.2	5599511.191	55361953.63	1977078.011	12439770.44	7931918.983	5656291.591	142564.1628	70004120.4	55815307.17	1849657.324
16/12/2019 04:00	17215012600	7168405862	1386121209	19090953658	2660936853	1158423632	183259814.4	361218094.5	189476460	1022956575	31001365	104588520.7	6302117.37	111280919.4	108093509.3	62705091.67	418138769.3	5153253.961	237929018.3	269440102.6	4232021.269	456614076.2	75323466.06	246672347.4	8913966.255	7610405.823	56214837.44	65098226.86	58928961.56	144078999.7	250316093.9	8198131.751	852544.4977	300140477.7	17665545.29	160940865.8	5516509.747	10562309.27	2085262.959	5787356.516	56226860.29	2002052.749	12367082.32	7856393.916	5805858.776	144223.9294	69725484.65	55117410.79	1849408.459
16/12/2019 05:00	17510862888	7257248542	1412829286	19490196124	2683442449	1172981628	191285535.9	367194614.3	191401892.4	1028195377	32115914.4	103892723.6	6241970.19	111101224.5	112778205.9	62855741.98	420415797.3	5288431.957	248003004.3	271595068	4258243.366	463452705.8	75447531.75	255013721.7	8922306.506	7288265.894	55515477.84	64516489.27	58246338.78	145239810.5	256031023.2	8713976.492	846488.7877	305698972.1	17867745.71	161038575.2	5522318.907	10538264.58	2005866.954	6025246.607	56191256.27	2046211.018	12318223.03	7874419.888	5908483.18	142377.2608	69922151.52	54016503.59	1851951.19
16/12/2019 06:00	17599244750	7276281086	1421194822	19564083806	2687731179	1180277723	192600580.1	371954506.7	187916335.7	1029856237	31007350.62	103275610.8	6088119.216	112089874.4	112130116.5	63251710.78	419713916.6	5360464.19	256791761.5	270150591.8	4360390.965	459242455.2	75308771.84	254473458.7	8717237.425	7445347.62	53805670.58	63529453.93	57507454.02	143551196.3	255402889.5	8983115.649	849882.8346	304840242.7	13330108.26	161867579.7	5438707.112	10532814.05	1979229.725	6074796.28	56000789.91	2130657.524	12349391.17	7845075.755	5947860.161	130281.322	70049862.26	53175999.58	1844393.863
16/12/2019 07:00	17733726693	7330606507	1436219738	19734233683	2712804793	1194587249	193551770.1	374016863.6	187706988.5	1036311854	32337644.83	102785101.3	6027512.407	112939812.5	112915561.5	62091595	420752896.6	5423031.639	262884473.1	271974301.4	4351438.535	467847054.6	75255733.84	256611079.8	8415517.915	7169423.663	54060885.44	63753073.43	57559221.7	143759426.7	258480702.6	9380312.507	854433.9938	302869565.4	13351848.39	166766869.3	5483544.878	10520938.9	2037449.56	6571922.945	56470865.34	2274673.364	12281284.46	7822881.768	6010917.306	132424.8655	70353019.36	52787184.08	1855664.363
16/12/2019 08:00	17190669906	7121646381	1385040368	19729288196	2701962608	1139988774	189421507.3	359757500.4	184505154.5	1025457083	32930751.14	102699288.5	6026519.989	108205033.4	108677566.6	60088044.71	414028672.1	5316902.476	262217062.3	270409154.3	5276427.52	469897067.6	73355112.93	254437652.2	8218443.004	7099007.532	53576915.97	62550848.73	56328012.24	135455480.4	258319263.6	9443442.894	854120.664	297733470.3	13165588.25	167771124.2	5584360.18	10350047.56	1939628.515	7082230.659	55915195.35	2283794.619	11959458.32	7769059.198	5940657.927	146021.6042	69955481.26	51574828.35	1858114.262
16/12/2019 09:00	16688367109	6864924199	1227975269	19046106810	2630738100	1177684671	189389519.5	355752410.3	141008510.2	979253646	32778192.54	103183749.5	5716332.983	109181446.6	83739486.93	50380859.18	411674429.6	5344634.227	219797503.5	258611117.7	5228541.205	475253602.5	51079298.66	251137757.5	8045542.546	7158825.888	48396457.97	59216482.5	55155286.17	114964577.1	261987359.1	9670353.216	848300.4839	286249416.3	13039738.11	174499470.7	3953515.514	9770071.892	1962101.153	7178429.003	55945199.03	2313546.569	11703091.05	6341353.525	6001873.216	144481.8712	69757291.24	51168136.65	1853047.439
16/12/2019 10:00	17177823682	7148244488	1355609310	19780700320	2715002597	1182575652	189570693.7	352599065.3	179835000.1	1017423978	32080026.87	103392156.5	5671737.686	110630863	101646382.9	58806236.95	409858390.4	5364480.321	251136496.7	263046267	5154423.945	475911443.8	71939595.82	258940218.1	8121324.646	7349580.288	52676282.84	62423120.74	54125820.57	133593554.8	261334955.8	9961544.562	849715.6941	299402928.3	13032636.88	194890527.7	5407815.037	10329911.97	1980652.671	7173744.351	55552660.16	2364927.194	11430509.03	8149949.788	6052621.858	139868.9583	70841211.72	50229363.89	1856823.014
16/12/2019 11:00	17189035478	7175349399	1346346999	19782376287	2726279157	1179449615	188691940.1	350667949.1	179636866.2	1020205304	32150746.11	103161489.7	5779432.042	111484749.4	102193728	59638579.24	409998780.2	5384805.546	242806963.5	263853710.8	5072443.853	479157181.9	71239808	259320473.9	8262470.383	7433356.86	52256550.75	62454041.75	53480699.38	135279993.5	261687704.5	10217901.23	853140.1098	297712913.5	13101425.5	196612809.2	5401716.642	10355368.03	2069854.978	7088689.571	55461977.17	2431623.702	11154900.21	8189693.902	6132071.374	135989.6253	70353166.54	50068517.92	1899639.455
16/12/2019 12:00	17378090618	7250246638	1357605352	19972315844	2738946607	1201792041	188823529.2	353120287.6	179588137	1023848722	32470793.95	104856342.1	5674077.177	113039541.6	103262911.4	60328143.64	411994075.5	5462107.438	213088989.6	267131571.1	5083273.106	480964294.3	70776289.78	259771264.2	8257562.842	7464316.601	52257907.65	62736037.35	53700655.97	133730319.9	261750905.4	10438630.07	859949.6415	301419947.3	13190389.99	198393222.5	5433066.878	10407762.61	2102277.28	7234705.084	55038396.34	2502818.611	11006878.05	8198144.044	6279434.907	138935.2812	70314982.85	49736314.48	1940900.929
16/12/2019 13:00	17304882808	7247464051	1357871826	19931063508	2734361431	1197958281	188015582.3	354787974.7	178856230.3	1017219333	32528281.9	102721434.8	5747776.838	111789132.8	100150734.5	61612520.52	411707397	5521546.825	235339811.4	268370999.6	5070597.502	478740476.4	70709637.49	259112171	8365912.319	7470667.665	52085543.64	62458851.17	53577535.19	129876079.8	258967840.1	10590502.59	856765.112	300171336.6	12965016.23	208579407.1	5517156.622	10193492.25	2121490.407	7459834.808	54876646.36	2537281.461	10878546.09	8181983.335	6417073.654	139832.8954	70303328.49	49793770.08	1944942.957
16/12/2019 14:00	17468473880	7275985168	1355917926	20056139475	2742953897	1208273878	187457026.3	356035186.1	178371503.2	1018878024	32784487.9	102516507.4	5777222.428	112613090.8	99233789.45	59423424.56	415428995.2	5605859.261	231666604.2	268498269.8	4902037.467	480432952.6	70686930.74	238127853.4	8535821.496	7383832.195	52008965.79	63173854.19	52799269.62	129824367.8	263258995.4	10773232.95	858435.8834	302745058.9	12569075.71	218048164	5556253.519	10372129.46	2157208.914	7373390.888	55024481.03	2537545.741	10801850.63	8190663.157	6475938.847	141051.5134	70263066.05	50006369.27	1980758.822
16/12/2019 15:00	17621683367	7328935324	1351784535	20314303091	2747692431	1228662485	185613356.3	353503111.8	174320988.3	1020768799	33059925.34	103867655.2	5914249.564	111584925.1	98254293.1	57595091.62	409248600	5639587.518	225546251.2	261523881.5	5003329.649	483970386.6	70543881.78	238704627.9	8390355.879	7338602.048	52163531.27	63363896.9	52077057.33	130542127.8	258436660	10845827.35	859901.2638	304180724.7	12513475.59	220130187.1	5572768.825	10475196.68	2171585.875	7445383.191	54903116.5	2573480.203	10517730.66	8226872.249	6516556.296	141390.0112	70129347.99	50079215.91	1987713.087
16/12/2019 16:00	17656952380	7320699520	1347256791	20353478811	2749423451	1232717430	184463866.6	357259748.4	175730787.8	1012608401	32735508.39	104123942.7	6030949.639	110697718.4	93161726.27	58226897.63	410637609.5	5189567.736	221021794	262126840.6	4870470.541	484889252.2	69365614.65	261471146.2	8548359.121	7297850.196	50943818.28	65578572.8	50799664.88	130765579	256365884.2	10969595.73	851164.9039	302563646.6	12328304.23	217897854.9	5988797.71	10488151.56	2194722.415	7333305.765	54733051.16	2646988.43	10197928.35	8001374.793	6475729.315	136525.815	69540252.06	51071998	1969310.396
16/12/2019 17:00	17647297083	7295976289	1327242060	20337345807	2751315565	1232599807	181065402.7	355678397.1	172540145.8	1016767340	32228750.33	102223477.7	5939310.72	108342729.1	90262209.25	57930331.92	421408923.5	5111005.872	212539246.5	255429408.3	4769296.078	488134375.3	68586567.32	260015959.5	8648600.218	7153722.487	49339630.07	65247577.6	49903072.03	128935543.7	249136623.1	7639047.341	855330.2861	304272937.8	12222957.45	208640648	6113312.868	10546697.48	2271735.337	7314703.944	54488826.7	2650057.248	10030513.56	8116578.555	6543377.043	136141.8272	69781581.09	52011859.08	1953885.387
16/12/2019 18:00	17551150043	7256585172	1315114046	20203286883	2738655358	1230021915	177804496.3	352997911.7	171705023	1015848150	31901657.57	100721085.1	5930607.214	106714984.9	87201950.18	58301583.55	410892869.1	4998278.963	202733892.9	253504831.6	4549245.161	488170751	66561099.32	254269413.8	8558030.974	7107228.852	49256458.08	64979703.74	48109471.62	126034030.7	247104845.2	7803134.071	856650.8008	301284442.3	12160734.37	202284042	6103468.947	10531906.66	2356754.171	7128062.575	53701872.81	2756560.931	9932221.07	8111401.01	6579428.929	136048.4027	69122429.25	51905578.4	1939969.899
16/12/2019 19:00	18781938155	7886569537	1409720129	22042202017	2846469588	1539241275	183629596.2	366264094.7	180656123.1	1029707844	36394100.94	100157101.1	6026188.111	114984054	89025781.84	59849644.66	409197225.4	5733359.493	200983630	258918984.9	4570922.898	509625260.6	66274299.68	261987087.6	8376574.656	7298444.891	54596038.87	66071766.33	47004885.51	159540082.5	255120672.7	7854385.098	839644.7581	310779664	12622995.85	227850664.8	6186927.817	10575000.22	2370962.372	7649808.837	51950174.86	2850854.003	9864961.099	8071794.758	6584193.539	140114.8793	70153885.57	50960635.07	1968350.317
16/12/2019 20:00	19247243820	8312927682	1438336732	22915851608	2912295776	1736402977	185733897.5	371271717.5	182626314.2	1044432166	39515725.97	101111876.4	6159466.605	117976162.4	92283854.62	62209053.97	410211645.5	6953099.673	202840972	257635502	4463243.83	522872418.6	65342730.06	263971196.6	8247733.303	7493531.61	55715172.15	67654307.58	48811588	173295501.2	264056666.2	8028198.783	827708.8344	317344900.8	13128736.21	239683045.7	6360363.36	10768393.21	2369002.737	8283267.182	51863921.38	2936464.833	9824614.995	8109484.979	6666851.535	168656.2807	69985477.34	51108690.83	2024097.187
16/12/2019 21:00	19570368041	8532007493	1443651019	22861233617	2963297837	1818887781	187288920.4	380476032.6	184594167.2	1062624681	41312766.77	102016197.2	6119026.284	119262589.4	95115151.51	64018404.87	421087114.3	7505714.49	204184209.4	258612309.5	4515522.686	535095212	65840399.14	267087126.1	8170563.122	7526316.679	56534765.05	68442865.38	49450240.42	181650714.7	271328432	8154893.921	822376.3451	319294911.5	13459574.28	244223516.6	6363052.444	10917944.21	2368765.044	8288740.569	52282990.5	2989550.745	9695825.67	8117412.29	6900372.535	173183.4209	70157808.72	51535981.44	2034289.089
16/12/2019 22:00	19856470034	8761075187	1469655353	23421425353	3005916283	1925461687	188255245.6	390512783.2	187443930.9	1107523388	43660804.64	103298954.9	6192310.469	121385206.2	98067123.28	67378505.77	431228660.2	7725356.868	206048355.1	259214997.3	4700711.976	545921135.1	67047096.06	269443448.7	8133985.23	7492527.164	57177727.17	69562111.13	50170803.5	197324863.9	278606327.3	8423911.177	828487.1987	326352501.8	14410941.35	260404290.6	6457818.978	11319579.45	2365022.807	8485448.045	53090780.4	3025059.16	9515317.762	8139088.945	7143900.291	158802.1316	70804853.83	51382022.28	2072075.744
16/12/2019 23:00	20024785257	8894131395	1543083492	23630343016	3019925576	1966128899	185713426.9	390492647.3	188055091.4	1112503552	44036626.9	102345894.7	6276249.78	120548054.1	97823140.51	67745689.16	432221626.3	7733772.797	207407072.9	255951768.8	4721047.271	550777203.4	66018413.77	268320215.9	8062851.09	7478793.722	57148635.92	69567878.18	51394929.59	198243417.6	278803742.9	8506939.325	825712.5232	325603426.1	14528432.62	271647764	6597773.194	11208596.76	2371112.616	8299674.127	53203558.59	3026914.938	9404995.534	8165127.132	7326051.334	155938.7211	70482386.73	51152182	2136906.202
17/12/2019 00:00	20220009286	9009920488	1613606932	23904972656	3051518677	1986830684	178821237.4	392384682.1	188116169.1	1114304582	41961581.16	101900152.5	6131513.523	121938917.3	97470908.49	68707544.92	436520654.8	7676714.639	207850289.5	255490492.6	4724876.652	555473749.9	65321015.32	267804554.4	8094699.615	7522461.372	57554694.34	68309667.38	51731167.5	200066520.9	281359006.2	8541112.572	822464.2909	330059534.9	14650015.48	286583184.4	6814839.346	11144001.6	2329345.971	8227850.835	53073045.42	3024938.24	9246317.072	8223897.81	7366380.813	162635.3302	70448705.4	51562086.15	2193212.332
17/12/2019 01:00	20096101145	9063432633	1631967373	23831156008	3043573425	2022530697	176318506.2	392409188.5	183017580.1	1102431443	39253430.79	99442013.43	6198021.963	121681081.4	96688646.34	70218904.25	436345865.1	7564494.958	206686664	252380704.4	4706200.687	559975596.7	65322904.83	261007341.9	8124936.894	16724288.08	57115538.87	68168422.38	52496006.31	196340929.8	276277280.3	8749045.205	819198.7064	331205379.8	14858458.43	282429990.5	6858882.961	10898351.79	2312932.727	8105726.507	52277529.7	3016736.963	9031697.604	8182656.077	7274872.385	166152.3378	70599457.72	51618888.44	2124367.989
17/12/2019 02:00	20094451262	9030767799	1641958875	23882430211	3061815710	2035008371	171819223.6	390957749.5	184742239.9	1106474842	40610938.85	99043624.8	6249332.048	123236828.4	96178396.64	71032264.32	431864665.3	7604311.538	206405464.6	253747695.4	4631129.218	564200953.9	65322019.46	262952257.5	8029343.555	16575251.53	56590555.94	67581888.95	53224945.79	198087928.8	278751508	8762500.98	813348.6351	332667469.4	14676429.75	280836343.2	6900246.537	10737609.19	2282698.701	8140990.08	51883655.26	2631313.578	8997212.057	8193119.34	7236744.144	170538.0253	70705073.39	51085604.23	2132333.028
17/12/2019 03:00	20060966617	9082587150	1643669682	23943125549	3081588260	2077887113	168717889	385136696.8	186062602.2	1122850754	40041316.99	98209939.37	6209690.919	124006608.5	96974389.1	73678387.17	431391866.6	7727285.371	202476805.8	251811034.8	4639723.374	570723015.3	64942565.53	265559681.7	8069221.717	15861069.22	56374877.56	67838012.04	53925182.49	195716013.8	288648180.3	8801532.938	810011.8533	334791684.8	14631580.72	287369337.9	6924048.351	10560485.98	2354544.902	8221455.03	51010756.41	2650866.1	8872299.123	8261755.807	7082627.969	234728.4807	70286741.03	51521989.9	2151138.73
17/12/2019 04:00	20081096647	9106193328	1644343812	24076383745	3078590869	2100683886	168306399.6	394226488.1	186954259.7	1118173310	41466448.01	98929007.1	6377701.42	126855612.5	105949708.4	75214653.54	431358339.9	7837062.13	193187134.8	251885327.5	4609887.924	569168227.8	64650703.79	265840136.8	8109339.811	15233972.74	60095845.86	70181652.1	54129771.16	199116014.8	298127583.3	8743021.657	803019.91	333485959.3	15051139.02	304844368.4	6920954.369	10373219.72	2330513.083	8293413.449	50669559.5	2639228.529	8829685.899	8311162.464	6923907.184	245529.5436	70055627.92	51881552.34	2208168.202
17/12/2019 05:00	20084145560	9164318352	1633378454	24154026445	3079720357	2128773675	160729524.5	392913871.2	187896647.2	1122447012	42878840.84	99176161.29	6469052.145	127649553.1	109909737.6	77313435.44	433220976.9	7835879.787	180245139.5	252537459.2	4594869.489	569243933.8	64909615.79	269758465	8027859.029	14557201.1	60332300.91	70710331.12	55626750.11	202185763	302803440.1	8668342.789	804115.8433	348948578.7	15436467.95	316239237	7064569.396	10553815.64	2331810.078	8237317.109	50374195.81	2623310.042	8775507.778	8323681.558	6826619.866	251157.2503	70083444.32	53087443.14	2203907.699
17/12/2019 06:00	20150327721	9200735981	1631773977	24275552200	3089900738	2142922809	161466637.3	389785797	188273781.5	1122842454	43618014.25	99096220.89	6592539.64	126824923.6	116275084.2	80086294.74	435745389.1	7884380.484	171898276.7	255043756.9	4522524.304	569420271.4	64491896.86	274965441.8	8022547.667	13619408.43	58802910.07	71194470.81	56932156.82	204593514.8	318464221.9	8829093.218	799463.0297	351635787.4	15478435.98	322752345.5	7292506.603	10574900.04	2332343.203	8308667.43	49930035.52	2566191.827	8615564.626	8358952.223	6813625.854	323389.299	70135841.88	53839929.37	2213504.108
17/12/2019 07:00	20120054966	9226527660	1623429624	25325501588	3091653467	2147977848	158880257.6	388529191.3	187779298.8	1121304619	43767849.96	99152706.67	6679095.933	125402919.9	116634647.9	80765233.68	432303887.7	8004618.769	167882293.7	254390575.1	4387265.53	564487162.5	63810354.18	272785041.3	7991666.876	12788119.74	63347533.34	71708242.56	56766382.41	206423083.5	320831381.4	8948983.545	793846.8556	350314751	15372672.5	320122904.6	7170173.659	10656570.81	2287368.856	7887107.12	49841694.2	2495998.024	8521370.07	8455643.954	6814278.864	413508.0786	69081624	54287261.88	2191639.048
17/12/2019 08:00	20127455682	9236587200	1634131865	25295284772	3090007780	2151084277	160408251.8	397012023.3	189137889.2	1119869539	45716663.87	100602372.8	6684015.566	125342510.6	117737273.9	81291001.12	435126405.7	8133359.41	167235286.6	254060136.9	4306583.814	555550104.9	63028323.15	270751042.5	8033157.911	11582819.23	66188401.71	72560425.19	56554847.27	204352911.2	323667548.6	9108631.604	786503.8368	350385413.1	15366704.96	320043800.1	7166797.501	10717033.73	2368510.27	7327873.835	50578682.38	2480376.069	8387637.533	8485625.838	6818229.779	472667.4783	68774505.92	55245684.74	2171264.11
17/12/2019 09:00	20328477554	9254297679	1654079272	25401129874	3097359928	2140774862	164098367.6	404077880.3	191961260	1108485460	49393521.45	99454612	6905845.956	125761742.9	118600863.6	85723481.51	434367239.6	8266051.252	166974072.4	254158339.2	4320721.7	552121849.1	64010646.64	270902042.8	8318302.651	10556613	66373249.38	72907641.89	56416404.41	202760867.3	325301958.5	9262388.065	784032.5461	351735644.4	14880586.16	322408336.2	7227428.734	10821994.33	2439809.851	7247237.043	50491803.43	2454184.076	8278165.032	8516262.161	6959584.578	480002.9954	68729768.24	55989832.43	2143774.568
17/12/2019 10:00	20478831882	9262288707	1661148934	25443623985	3103190413	2160601142	165446933.6	407162491	194195751	1125522764	50135414.72	100326143.2	7030536.552	125422848.6	120064828.7	86567804.04	430498136.6	8591866.269	169957135.6	256557775.3	4350869.046	553467352.6	64065080.08	270964210.5	8648217.364	10110043.79	66300968.87	73202796.98	57271923.59	205531542.1	324399509.1	8999934.451	777932.8187	349202283.1	15220498.76	307489834.7	7660588.724	11172725.79	2657453.348	7092540.811	51760258.67	2405532.479	8358631.936	8225020.802	7160999.999	477422.7918	68066997.2	55891544.31	2154963.023
17/12/2019 11:00	20592008229	9290842732	1669683710	25479638852	3100428653	2173483776	167162385.9	403704342.7	195414356.4	1125580406	51284400.94	101092379.3	6960278.046	125256360.4	119540228.7	87373640	429915475.6	8642169.818	171768999.8	253446549.7	4372428.377	548936876.8	64347086.06	282112924.4	8870128.122	10398548.37	67037045.28	74032100.38	57592115.79	204526638	332346196.1	8997508.197	768339.6588	352310736.1	15042121.7	313587734.3	7725828.815	11048387.18	2750348.637	7118701.255	52855378.59	2344530.219	8467824.489	8098990.894	7339052.578	476753.8149	67957680.46	56764775.06	2145543.057
17/12/2019 12:00	20857611365	9276718506	1644433315	25713973917	3097582411	2186674263	168762265.5	406484986.9	195952060	1119599656	53982252.54	100831988	7069792.666	125220547.8	118981509.5	88453609.49	430121567.9	8664834.451	173974398.8	253139355.7	4395050.098	551027805.3	64742569.34	289036874.9	9087378.723	9962151.667	67502804.75	75531274.9	57490900.01	206057701.2	341672256.5	9214814.862	767102.0639	350055639.5	15037311.57	318569844.3	7796459.753	10945439.99	2873233.063	7103400.501	53166608.04	2290553.057	8411421.828	8162680.319	7432382.718	482093.4026	67580141.02	57150004.64	2156710.155
17/12/2019 13:00	21138745299	9323017089	1657940278	26109284701	3106530827	2211165462	169153359.3	409878165.9	197995813.1	1127845512	54556127.53	100577593.1	7082522.971	125196750.8	120347327	89248388.88	427786851.1	8711079.368	174895478.8	256451439.6	4472151.45	550021814.5	64551712.05	295920719.5	8923351.238	9965308.199	68129077.11	76248367.9	57285473	207315514.7	351127138.3	9278235.099	757770.1814	352823172	15010011.31	317873353.7	7901328.529	11028384.25	2917026.816	7064011.983	53083677.71	2262360.328	8481384.6	8224823.376	7524206.661	491236.7555	67624392.71	57701549.36	2175979.39
17/12/2019 14:00	21441584700	9443187703	1733737063	26595384370	3136905678	2277176999	171500847.8	415851264.7	196437648.4	1120494680	55448526.28	100947076.7	7154587.645	127123763.4	121766967.8	89484772.28	428904779.7	8853964.057	176909578.6	256689487.1	4534772.901	548595613.5	64780892.9	300088590	8618253.31	10162207.81	68433003.32	76377533.89	58931085.71	212343393.1	346857914.1	9360030.101	753738.8526	351514437.3	15097453.73	321153296.3	7898108.1	10846274.36	2892327.098	7040368.969	52213967.98	2300971.667	8644927.925	8218845.813	7468990.921	476826.6615	67451053.45	57292389.61	2157779.626
17/12/2019 15:00	21920745051	9618100000	1766131287	27252945595	3212023814	2381292878	179431790.6	414076640.1	206096993.3	1134104265	57095751.4	99613109.6	7459465.642	133467352.9	129109849.7	94355520.57	430544830.7	10047676.18	183252655.9	259938624.1	4280324.888	557824643.5	66806613.54	305077761.7	8641388.105	10650428.95	68673139.13	77860384.41	60554562.23	224792189.7	352705045.9	9558810.031	750167.1286	356452484.5	15502099.17	328772378.2	8015033.616	10902437.35	2925964.175	8043553.032	53608573.96	2367803.05	9004009.255	8287801.47	7433267.42	514059.021	67540832.88	57166051.39	2174038.109
17/12/2019 16:00	22084385187	9672169212	1780502000	27537740269	3241546975	2405456197	184334981.6	423417109.6	209975253.5	1133923927	57347015.98	100252552.9	7506941.341	137253164.3	122812713.2	94412272.92	431547247.4	10257564.04	180586984.6	260546973.5	4248647.046	571319976.2	67085673.47	284404281.4	8412613.184	11109109.65	70744108.02	78129155.75	61061684.24	227661835.6	351724220	9734526.578	742273.5715	359041655.4	15600833.5	331464090	7716610.078	10941213.33	2944149.045	8130774.91	54402022.8	2361398.311	9019807.075	8226715.938	7398858.843	512566.9336	67079286.23	55705137.7	2190225.562
17/12/2019 17:00	22644922755	9967758956	1845310065	27090386673	3319696382	2509286209	192797059.3	440000347.8	215048599.2	1140530877	59191721.15	102819300.7	7659378.089	141903842.4	146150439.3	96831574.1	426543512.8	10863495.18	185127529.6	264987025.6	4405710.028	593163855	69202882.62	319040748.3	8379543.967	11463186.4	71686018.75	78963423.99	62184537.66	244653151.8	359840864.9	6387428.709	733910.0021	365728993.3	15972598.63	333848537.4	7594575.146	10984132.75	2993679.854	8228437.659	55231054.08	2369616.816	9153078.541	8171755.269	7339075.14	524439.1804	66675771	54814264.64	2220214.959
17/12/2019 18:00	22785174240	10043776106	1878025742	27284830829	3352742593	2533859492	194048805	448135293.2	216874793.8	1142052527	59199902.6	101857270.8	7757528.36	144761103.4	150822352.2	97276198.91	423270799	11433482.37	187520646.3	265000262.5	4426698.671	594752368.4	69921498.51	324011762.3	8348277.709	12493924.67	71779642.06	79400416.41	62252085.49	252985911.5	365747941.2	6482897.458	723697.444	363521286.2	15908303.88	340269077.7	7662363.695	11021335.48	2975023.238	8163200.427	55481778.51	2293355.411	9119103.492	8139604.865	7367412.947	534079.197	66366228.37	54199422.44	2263847.623
17/12/2019 19:00	21299644816	9184481376	1760147999	26442474040	3150493701	2172010837	180782154.1	427853971.3	204543366.3	1106496850	52164495.6	99930114.66	7613943.383	135005048.2	145270956.5	94576600.28	410595807.4	11347346.76	177366803.7	249348654.3	4171325.328	554018651.9	66576555.31	308022644.7	8143004.368	13920489.8	63647350.44	79099167.04	59826496.93	210413945.1	352017873.6	6230336.413	708390.6786	344956646.7	14711524.56	315155089.4	7364261.704	10833630.91	2885547.675	7215782.668	54021913.35	2145408.311	8307777.051	7855589.262	7231129.529	560121.1545	64668828.53	52464106.21	2195088.908
17/12/2019 20:00	21160936991	8825348545	1817827971	26406271279	3116067611	2119878549	177228495.1	432081585.8	202229722.1	1077270694	50588019.75	96677806.36	7491810.298	133243280.2	142658641.6	90047328.01	402682784.4	10863966.69	169570791.8	242206646.9	3994618.666	544005732.9	67354014.35	316605093.6	7843130.645	16416472.09	60261043.85	78561670.64	57283097.17	203961206.5	363297088.6	6013756.834	689600.434	336780378.5	14530012.75	323556414.7	7109202.777	10413085.31	2891796.149	6611731.403	51816802.82	2021360.804	8113045.579	7629519.039	7017833.502	524892.5374	62379368.49	51206876.15	2131876.08
17/12/2019 21:00	21166738965	8749996772	1852828569	26474542389	3148405055	2191781829	179416237.3	434086406.7	204685212.1	1068335603	50672477.08	97783759.4	7707142.323	133170748.6	139956607.1	90218155.03	398230359.8	11439211.06	168117120.4	242591811	3999551.503	541468080.2	66315607.2	327125124.2	7628466.897	19210935.42	61104589.06	79267227.82	57080267.8	207238463.4	382751267	6110899.117	685792.5303	335927333.1	14249065.9	324976472.8	7042135.278	10324381.19	2920500.598	6666456.732	51456936.56	2028975.945	7976235.093	7546592.768	6953830.177	547588.8195	61554420.77	50436609.86	2146807.67
17/12/2019 22:00	21183180565	8692562742	1832542663	26325477181	3154552357	2166349826	182129241	435417966.5	206445092.4	1059494630	49995630.2	100013439.5	7648397.92	132925668.1	143825966	89452083.34	397200217.8	12629598.94	169455190.6	243857930	4002249.552	545055154.9	66585191.41	330641594.4	7342935.385	21429787.46	62246017.82	79108993.66	58997203.4	203705916.6	399858360	6134011.339	687074.0249	334922497.2	13738077.74	310632291.6	7133313.462	10172270.04	2942310.071	6583792.418	51237667.9	2053897.321	8004898.446	7575963.656	6896821.706	629932.6444	60483225.9	50748389.38	2158525.19
17/12/2019 23:00	22071712425	8926241792	1810335012	27552713622	3195864834	2188158251	184791921.2	463260561.2	223151556.7	1078507901	52004363.61	100581686.3	7741261.617	135138584.5	167947075.9	89936696.77	419869588.1	13198559.68	213321250.8	259405280.5	4039230.1	546388847.9	67600299.59	339648026.6	7086664.362	43372746.9	62431543.4	83566745.83	58302353.84	202449037.7	406875329.6	6343061.825	685037.7007	334541463.6	13485999.78	311285666.2	7018234.922	10314093.08	2917920	6767404.843	58290725.14	2118770.529	8038740.103	7579770.437	6943623.299	656209.2847	60022547.64	50012417.67	2116811.726
18/12/2019 00:00	22395918260	9058748058	1771010183	28042876623	3291040663	2238152949	186946297.8	472192598.3	224389847.2	1089936913	54264278.53	101765242.5	8370184.927	137836690.4	172224128.9	92967379.06	423625585.3	14152314.07	215707864.6	264102101.8	3995401.553	561071300.4	68964487.06	343442975.3	6872780.678	58546625.16	63614792.33	85716757.73	58525731.39	207899530.5	412384517.3	6586129.378	695923.6581	334072811.3	13762946.79	304305055.6	7091967.582	10467585.96	2920186.946	7023647.977	58646990.42	2142163.469	8169518.396	7563912.676	6968317.679	667742.044	59710155.62	50808250.24	2137893.113
18/12/2019 01:00	23004291420	9506827768	1771358065	28792585993	3305176817	2244406283	189274259.5	480251851.9	225505384.5	1153762320	51409052.75	100953322.5	8478196.494	141365856.1	223842871.7	94053841.48	432923281.5	14812924.24	253262046.5	266673052.8	3879357.014	570278179.5	69330553.97	348826130.2	6734555.103	58500021.39	64168479.11	90914520.62	57875617.56	217509887.3	418751804.6	6640118.005	705865.8101	333137725.2	13793852.86	305108679.2	7216724.239	10366283.55	2839160.513	7245232.855	59490060.68	2149322.992	8115390.266	7677405.316	6960042.088	716294.8064	59615484.18	50442581.76	2145754.502
18/12/2019 02:00	23356990237	9826230174	1809640719	29094969554	3334068399	2283083651	196534737	500937818.2	225855783.3	1159680531	53636786.8	100890724.4	8564780.361	143756440.5	259868260.5	95984059.11	439122373.2	15613649.97	268602464.9	267068659.9	4087146.852	580917911.6	69935484.6	358110491.6	6523139.192	58591902.44	65634039.11	91238738.63	57566678.36	222794709.1	439774516.1	6868238.669	716473.4909	333945638.5	14323696.23	307737554.3	7261241.791	10389679.57	2781625.997	7356349.457	60088221.87	2148810.32	8259544.386	7698747.567	6989970.176	727664.2867	60195168.79	51143266.68	2156442.768
18/12/2019 03:00	23785479753	9981461656	1865234063	29503428319	3372595834	2300783624	200726485.2	518623953.9	233424569	1201371301	56977167.65	101790154	8659109.003	147937662.9	271984082.5	96222406.28	460577964.9	15955316.65	279135489.1	272105584.4	4122427.014	581393671.3	71782717.38	365278193.9	6418911.808	58546873.14	66677630.63	90509043.54	58183514.53	223929984.3	440880571.6	7247853.975	724923.9194	330519150.9	14399997.55	302832480.5	7344374.763	10678432.88	2759449.212	7378654.603	59722689.48	2148513.485	8263337.551	7658627.473	6825543.156	676916.3643	60468147.51	51034936.14	2195864.204
18/12/2019 04:00	24117216439	10031223149	1904420010	29488995597	3403183523	2311063752	197891196.6	529926066.2	233904121.1	1207856150	56787273.3	104824213.6	8643658.524	149851594.3	288582246	95859400.67	477050235.2	16286099.54	284750448.3	275010333.4	4221721.201	582656599.8	72219623.86	366902218.2	6345053.612	58571126.63	67261711.7	93298306.15	57797608.4	222535752	443325197	7442503.794	740080.8748	332346738.1	14460213.99	296497353	7374988.519	10667427.01	2803406.456	7349572.908	61297025.27	2144301.436	8274248.678	7626241.922	6740583.478	671599.0887	60329695.07	50691465.08	2167706.032
18/12/2019 05:00	24197340600	10015237863	1922410103	29370276608	3413268874	2305562504	196840465.6	532079938.1	233495677.4	1211863483	59488697.66	105083342.8	8678492.616	153888366.6	272376905.1	94323624.31	478917483.2	16660468.38	283434802.9	273995247.5	4282531.082	582433893.8	74104472.02	370099270.5	6228620.823	58618796.05	66262431.62	92867611.39	56286874.84	218509302.5	452281423.7	7462860.823	773156.7408	318463371	15268633.95	286960855.5	7187354.181	10519864.64	2791548.501	7179973.574	61434612.59	2120559.362	8597305.574	7589684.762	6762750.096	665231.9033	60579774.07	49732488.88	2175200.813
18/12/2019 06:00	24553846804	10109952287	1956377038	29556170593	3425810076	2318755981	196605884	539136737.1	237482120.8	1218560137	59376257.07	106484577	8690022.87	155022618.8	288986529.6	92390535.38	482856248.8	17542063.43	288760820.8	272386566.6	4307195.817	584283388.6	75175803.12	376422110.5	6067701.131	58893774.41	63988684.14	94161582.56	56508752.41	218403870.7	454862729.4	7738207.89	790285.8989	318612598.7	15340286.57	290666342.5	7190299.41	10559895.22	2816976.032	7168468.748	68322697.95	2121429.563	8815401.41	7561037.364	6836802.737	612142.1791	60656738.83	49967250.46	2198764.921
18/12/2019 07:00	24831383609	10144560718	1994919659	29755543024	3418830635	2330292979	198254357.4	547595560.4	239451781.4	1218687541	59246544.3	106317836.2	8695011.443	156171971.7	296430592	91714510.67	485782201.1	17847324.67	291718858.5	272914931.6	4300485.788	585086571.6	75635025.08	384552887.7	5831035.608	58843205.58	59920332.53	94951276.56	57310961.95	218845657.1	466087295	7920540.561	771978.0808	317459233.4	15345113.31	297050250.9	7274693.645	10523329.31	2855365.542	7102857.863	69069964.46	2047039.796	8757294.979	7437508.295	6887208.176	542269.8125	59855600.39	49700957.43	2201726.085
18/12/2019 08:00	25216972568	10280159825	2039671876	30078325811	3443611628	2365816474	195096355.8	556286399.4	242012239.6	1226037431	56622291.43	104375416.1	8724256.367	157800513	297901097.8	89884819.09	487804194.5	18171604.2	294819267.2	275305322.8	4386225.481	593846353.6	76979637.99	399123712.2	6107870.105	58600662.38	62467790.04	95529775.84	59139786.88	223569622.7	477915015.6	8233611.349	780445.988	320286722	15482697.53	295224395.7	7420073.387	10429640.37	2825782.017	7069314.402	68292721.16	2072614.91	8959296.697	7393160.212	6937837.939	473010.7357	59799904.03	49401938.48	2206692.345
18/12/2019 09:00	25237466878	10330198992	2057487492	30098148273	3456434467	2347529684	191150198.3	557769925	199624516.4	1212601937	53540456.3	104915149.3	8676770.631	157060720.9	297957905.4	90506461.38	489150867.9	18654154.02	294437304	276354797	4390810.369	595858388	76577064.04	403699251.3	5869535.974	58487028.96	63227335.63	96027799.41	61887266.36	225176960.6	483686037	8417778.243	804805.8472	315593283	15665205.34	288127591.9	8228417.747	10458632.38	2778323.817	6985723.721	67758725.62	2061826.678	8975057.637	7380650.409	6814404.647	477859.5522	59714818.58	49275510.71	2238426.065
18/12/2019 10:00	25144969585	10376859030	2068617920	30033860522	3451623512	2336101678	190948721.8	557468677.9	242025424.1	1236665820	52957538.71	104649829.1	8677956.144	164458741.7	297807656.2	87003791.81	487206453.2	18760526.76	290167464.1	275202841.5	4304295.661	594983869.7	77105387.21	401456910.4	5306048.559	58363038.6	63212903.16	96104343.22	62676682.15	226807873.9	487235918.7	8490510.417	804845.7209	318151411.3	15729654.2	282919180	7978478.618	10431027.84	2641488.309	6912886.63	66578012.18	2050091.704	8892333.133	7254493.054	6524836.009	485652.3655	59733344.39	49548099.06	2220785.994
18/12/2019 11:00	25332573310	10560220043	2087538515	30377147074	3503312458	2385169814	201834738.2	564056434.4	245814832.3	1249078790	53008919.17	104891950.6	8696369.196	167315046.7	300869393.5	86092982.17	490229789.5	19467128.85	292726336.4	277788804.4	4391007.538	604709085.6	77658630.34	401347496.3	4808491.751	58605679.43	64039114.98	95673801.12	64244323.81	232453189	493957280.8	8776574.03	823068.8683	320779997	15909994.08	279073625.7	7934752.039	10785789.52	2431859.512	6913002.786	66961846.46	2074496.557	8938038.083	7287868.513	6119446.1	526216.1142	59823629.92	49579364.02	2265112.066
18/12/2019 12:00	25291567758	10579754528	2081579216	30403994093	3507926091	2381010411	200190633.4	557677608.7	249134525.7	1255144734	50907527.13	106730749.4	8763057.629	168172505	301357576.8	84139180.81	489146353.1	19806946.46	290609194.2	270375720.2	4409140.221	605788453.3	77720299.56	401998703.8	4211528.399	58715504.55	63975901.08	96102675.75	65103464.14	231324436.7	503531286.3	8765923.568	798218.8225	319617539.8	15824368.69	277240364.4	8119927.608	11244195.37	2379466.457	6864254.644	66868977.11	2097916.997	8959704.705	7182089	5842326.446	522110.257	59725935.09	49514123.51	2266599.916
18/12/2019 13:00	25549429692	10702593517	2096199381	31060835195	3521660818	2410255323	203809185.4	559806055.8	250293731.2	1271386888	51340141.93	104759585	8791454.954	170060269.2	301428438.5	82751907.66	490688238.5	20136126.49	292168772.6	268314332.2	4448966.077	616471116	78369238.2	415078720.3	3875836.638	58622890.31	64137523.75	96329136.49	66088562.3	236179100.8	525419054.9	8787043.485	797214.7707	320704465.5	15940850.55	281999176.2	8041932.016	11441345.16	2324284.823	6710535.183	67176182.41	2119640.779	8961357.313	7139238.469	5724819.786	519443.1418	59090501.69	48698557.7	2232509.66
18/12/2019 14:00	26800046178	11245555124	2193555036	32449486883	3654024196	2510671285	211729533.7	574600546.4	256757093	1298663232	53506299.49	107573341.9	8827860.862	179140119.8	313539704	87678449.58	499431683	21677070.51	298158521.3	274071564.8	4498993.875	656404981.9	81850864.42	438287098.5	3776521.668	60373721.8	65585015.19	96792955.31	67099629.66	253472509.7	552327132.1	8928584.771	800184.3874	327426063.9	16502356.25	283444903.2	8155430.328	11790871.59	2263468.408	7110139.989	69419352.29	2051130.732	9616246.778	7213280.453	5879888.69	515937.9777	59964236.04	48769005.34	2248895.935
18/12/2019 15:00	27222787295	11438458481	2256005519	32939148169	3683784544	2535197488	214090689.2	574147945.2	256493341.5	1306126258	53148443.78	107102128.4	8620690.993	190681646.3	315869813	86031667.82	495186344.3	22149768.82	299268901	273708676.9	4580890.799	674805399.2	83553856.13	451379801.2	3677397.247	59869837.32	65755284.65	97966253.41	68670421.93	257845610.5	567675217.5	9192841.543	806292.5453	334301222.4	16463009.5	286991242	8365249.1	11968250.8	2172816.997	6328293.002	69388535.13	2042606.02	9796076.42	7189381.266	6268184.851	483708.2232	59832409.14	48902532.92	2290624.387
18/12/2019 16:00	28507873989	11927720581	2363442391	34387031702	3854542224	2667210311	224750841	599860604	264377757.6	1349082890	56037426.52	110471751.4	8535439.131	201739441	319064369.4	87249846.64	511718688.6	23522121.23	311464759.5	282560436.5	4706586.44	694960997.4	86399014.99	472537716.7	3702319.047	58927222.55	69413988.43	100938794.3	74197284.6	270231836.3	595617189.2	9841759.537	830985.7784	343829681.3	16812234.31	312528761.8	8550849.673	12172123.46	2208332.948	6830745.91	71274755.33	2049697.067	10240158.29	7307135.713	6895902.339	512951.1241	61077315.45	50209177.34	2348893.885
18/12/2019 17:00	28867701187	12046074517	2377084412	34637120143	3857747158	2666676512	224279515.8	597802880.1	268883789.6	1362350118	57164687.32	110382843.3	8485823.682	206194955.3	315681597.4	87164701.17	513495667.3	24047205.58	314074841.8	282022886.7	4735231.833	694762010.9	86533399.6	475198703.9	3630740.364	60065609.79	70418160	102991825.3	76406633.17	268085052.3	609979112.2	7006483.19	841747.209	351109145.1	17124554.99	329689260	8656825.51	12826163.3	2182346.727	7083237.068	71263568.38	2075430.163	10250811.45	7322660.874	7334074.802	509843.5905	62951676.87	50644316.77	2372584.814
18/12/2019 18:00	29306655616	12112118713	2381007844	34997353963	3871977880	2682043327	223084374.9	597004703.8	268026111.8	1374901121	57978865.17	111404737.8	8698859.572	205109791.5	316140897.9	86687594.19	519976506.5	24415314.65	313210149	283356544.5	4795010.835	701110243.3	87126769.81	478853795.4	3626241.345	59446830.1	70189215.99	104091034.1	76770505.44	267554902.7	622639025.4	7218258.924	842877.3394	350858425.4	17504388.73	339793031.8	8558367.855	12941515.18	2175891.084	7143872.836	71347566.86	2098353.034	10441680.9	7285435.109	7475888.444	497776.8496	62356655.47	50966926.63	2358804.787
18/12/2019 19:00	29520205981	12121291907	2385735598	35048113999	3875161176	2679806795	222869886.6	594104572.8	268302977.7	1368839884	59393134.13	112072939.9	8575335.314	206175618.1	323479677.5	86094539.28	517531572.9	24663191.5	313523143.4	281895976.7	4970050.59	701797101.3	87558696.11	481041945.2	3590398.889	58419427.82	69955650.04	103498930.3	77295154.38	266706000.1	630295843.1	7473569.747	853745.9127	350357996.5	18520190.53	352696121.1	8631288.183	12983896.61	2169940.78	7116218.513	70335010.32	2085429.14	10433406.4	7237770.419	7863502.46	468415.632	62535099.33	51518707.41	2353043.184
18/12/2019 20:00	29741856807	11992037169	2281292635	34654301167	3775007427	2501774118	222205102.4	587183325	266525317	1358809512	58984964.46	112879520.1	8491957.882	202956099.9	321786813.1	89116382.99	508416860	24839721.56	316574810.9	281831082.7	4847028.762	690272574.4	86509944.31	475093429.6	3618726.616	56335132.98	71031344.49	103205000	78606064.46	258855744.5	623177384.5	7635909.851	866030.2685	347562806.5	17730378.74	348458724	8730059.773	13189414.71	2135137.603	6990392.191	70623901.09	2089374.335	10451899.78	7261385.441	7978927.174	465012.3558	62973475.23	52218291.1	2346251.217
18/12/2019 21:00	31426361438	11725769057	2379539590	35806417738	3853997035	2662962664	228854811.2	607955466.1	271417263.3	1394938067	60023702.35	114965158.9	8420593.572	209866950.2	333394291.4	90910693.89	528478351.8	26433249.57	335576395.8	286553404.6	4883472.167	731466145.8	88933271.26	484374952.1	3847927.1	56028978.36	71193388.83	105704428.8	79174964.39	266357763	624044343.9	8118929.918	901583.8147	358977318.5	17990465.06	359518378.9	8806009.239	13609202.47	2126958.404	7394967.181	74101114.32	2109854.688	10874235.89	7362223.988	8100952.844	444315.3999	63537032.69	53491700.64	2393069.299
18/12/2019 22:00	30713425529	11919917377	2375720467	35138524226	3846993191	2657671985	225790696.1	586448857.2	255775776.4	1301171069	60865291.51	113428988.4	8572208.253	211646678.3	305859711.7	91074267.96	502947338.8	26621574.39	273519914.4	272538521	4833453.081	734989038.4	89722499.74	493903680.1	3985216.354	55996862.26	70870500.34	99088010.26	79631877.24	270270808.4	628619377.6	8310693.448	902934.9281	361645867.9	17998739.38	393979897.1	8788788.893	13741685.49	2079038.268	7225812.136	73969935.07	2096622.719	10870047.27	7376452.747	8094590.562	370359.5059	64131463.48	53352930.2	2379183.602
18/12/2019 23:00	31043647980	11790577656	2433295878	35532542046	3863671968	2696767140	229873184.4	598688104.4	254900949.1	1246327067	59831178.28	115924514.8	8595275.115	213331559.6	212898511.1	92909053.5	502467085.6	27161550.22	252595192.2	274290422.4	4963961.54	744247767	91337044.43	494990348.8	4171600.776	36317787.33	71453367.91	98298666.07	80898378.56	274311783.6	632878609.8	8839692.695	923505.0453	367240327	18218146.01	398191966	8874918.534	13890157.16	2099796.183	7322473.607	68554465.09	2086911.797	11043440.13	7636761.382	8291869.222	392223.9341	64510490.24	54116797.27	2429545.678
19/12/2019 00:00	31830040803	11859316985	2468007008	36158725979	3847975739	2700251366	235559743.7	601403585	254217964.5	1277621552	61051822.89	115976035.2	8304703.295	216728861.5	209958618.6	90469392.03	511533403.7	27266486.93	260291199.3	274678656.5	5025020.04	741664713.9	92189507.02	502756813.8	4378500.845	23451146.42	71620556.85	98240191.85	81244709.34	275465748.8	638544753	9106122.444	929524.4992	371013061.7	18218023.21	422783161.7	8877900.613	14211759.93	2283141.805	7211168.718	68439735.3	2105590.878	11191141.92	7799160.989	9653262.524	377815.3277	64947817.86	54491699.91	2411894.902
19/12/2019 01:00	32603115093	11870870452	2514526177	36869062547	3847410192	2720292613	240042520.2	615625855.7	255848919.5	1280514257	63891221.53	118177610.5	8265277.431	221956666.5	210562829.8	89834408.88	512047991.4	26904125.6	260015748.4	276294831.9	5046989.792	743735059.6	93537224.79	506131135.2	4543826.163	24135159.95	71665159.65	99108678.74	82044198.68	276994927.9	646562557.3	9383670.956	920024.8482	372611285.4	18070324.36	460313765.4	8774143.515	14581107.79	2257898.783	7263493.573	69138714.67	2110924.523	11145938.63	7575988.905	9680409.361	319008.5012	64076744.5	54555720.98	2327923.531
19/12/2019 02:00	32791150288	11930323684	2542152820	37255320360	3825214080	2728319591	234112518.6	605904005.7	255696052.2	1252426963	62251105.31	118292321.8	8198058.46	225525005.3	213402446.2	88486629.98	506133563.9	26082500.85	256521497.3	271265621.9	4959664.171	734435397.8	94464737.02	498355494.2	4622845.144	27728923.56	71984086.06	91178639.99	80695167.31	283395428.1	632915260.1	9497692.304	913997.3955	368338687.8	18707378.59	478058685.9	8771481.1	14354877.11	2302670.881	7167431.014	69244669.6	2155620.818	11071426.03	7636663.462	9482269.462	299960.1171	63826288.65	53879229.18	2291821.468
19/12/2019 03:00	32766422590	11914799553	2541697769	37227778616	3810034247	2727265417	233365976.8	601409760.7	254656374.7	1259764666	61218338.69	117561901.3	8275875.619	227338859	205653293.2	89981346.02	498977237.3	26092012.07	248500091.1	275554609.2	4811199.787	734022361.3	94280261.56	488488640.8	4566865.659	26475527.34	72480045.46	96383052.32	79934680.03	282219299.5	626376752	9365477.713	913018.1364	370225305	17517811.68	480718054.5	8706794.23	14603695.1	2320574.504	7109554.658	68853504.15	2155888.012	11009521.22	7687707.446	9517704.81	298516.2462	64160299.72	53916124.17	2290545.336
19/12/2019 04:00	32623413810	11942384827	2520901944	37249606016	3791559242	2712232461	233879009	592167063.3	254403464.5	1274809168	59307229.12	118286090.9	8265900.143	225149655.2	202794862.9	90324343.71	479043139.6	25632745.94	242308970.8	273464216.5	4941989.122	734137711.5	93153530.12	483478420.9	4455725.271	26242993.37	72193301.31	97616234.96	80046309.72	281999407.4	624946450.6	9440956.453	919878.8516	368943830	17550220.91	505792247.9	8679110.911	14702814.61	2293177.94	6994078.201	69527568.07	2153360.089	10914231.29	7742349.47	9527797.519	287309.5225	64409201.3	54364008.47	2301333.908
19/12/2019 05:00	32515338072	11850136697	2499904944	37137335711	3756947934	2685904494	234499467.3	583600885.2	255336279.1	1263701362	59763780.6	118683772.6	8233650.2	219212981.9	202227442.7	90334340.6	472321857.4	25039096.62	238270702.5	271236340.3	4766467.67	727919130.5	92528566.89	474427620.7	4368075.279	25580191.49	71735326.22	97762411.22	78894393.83	277823392.3	616633192.7	9522541.214	910434.7563	364958029.7	18442689.26	522318646.3	8621261.592	14703891.42	2264987.792	6933462.182	68435126.52	2132985.016	10307945.69	7732649.238	9344454.836	283259.4138	63761600.05	53711697.52	2284391.434
19/12/2019 06:00	32766823210	11879021058	2507890932	37472447254	3775577839	2699109072	235715680.2	584782216.5	254459357.1	1268621216	60093765.99	119133659	8245247.866	221272100.4	193516664.5	91436728.32	472160088.1	24542569.32	235079362.7	275216870.4	4738186.235	728647408.9	92116739.96	467583239.5	4394777.449	26055825.97	71381560.25	96872014.11	77735130.22	278959188.1	610516483.8	9486037.776	915010.8663	364918512.8	18450901.97	534511978.7	8654410.066	14912515.71	2222877.981	6920125.049	61469441.8	2158445.4	10169036.11	7815232.49	9095241.627	275687.6149	63914058.47	54415416.77	2285595.052
19/12/2019 07:00	32744576752	11791087163	2482417378	37483564479	3750158416	2684392872	234828526.6	576407564.8	252413775.3	1269732721	60160416.55	118896271	8194751.701	220089741.2	181063573.2	89995836.09	468558966.9	24131192.96	228749182.4	273410266.3	4705837.831	723667890	91042972.88	460938775.4	4493926.779	25900396.27	69127609.01	95350423.7	75597666.54	273419957.7	598018226.6	9408867.415	905316.5653	365050941.5	18320274.63	543283937	8482729.108	14924039.02	2175684.157	6857907.652	60538164.41	2123387.373	10016980.55	7791529.341	9186549.555	261322.1479	63137373.34	54967949.98	2266533.197
19/12/2019 08:00	32531368509	11717873888	2449213448	37477397762	3706766478	2642451553	232236584.8	557349586	249688426.3	1259060779	59794040.74	119134250	8149861.55	218648590.6	179804490.3	89019068.07	461690294.6	23574420.91	222925844.4	269385744.1	4769345.609	712530295.2	90267012.8	448112693.4	3992974.123	25160594.8	67971149.68	92742469.14	72713227.63	269261310.3	587355853	9360911.064	911353.2227	359624748.4	18214836.39	547338803.4	8301818.623	14918799.69	2170060.958	6811919.225	60580717.34	2098179.133	9926062.826	7797400.3	9294461.193	319402.4768	62613705.12	55353634.08	2263935.871
19/12/2019 09:00	32449436182	11545536521	2428195885	37372837525	3655177148	2609274121	230245008	552210557.8	246653396.9	1216445168	59021364.6	117215647.6	8322171.893	218014151.1	188656781.9	86639724.91	458481056.5	22966004.37	220048049.9	262351204.8	4669443.798	701957570.1	88733185.36	445674425.3	3826530.649	24819598.82	67879079.43	91524696.86	68147576.95	265604411.5	580789307.1	9380971.778	889921.8367	354849248.8	17796132.35	549375274.9	7660254.255	14578378.08	2153286.551	6743997.442	59998162.48	2104037.689	9734864.946	7665088.058	9247724.967	309386.9758	61983563.62	54771678.67	2205845.044
19/12/2019 10:00	32870454758	11603974725	2460963500	37969798030	3693748466	2659942660	231328367.5	552800058.1	248256191	1210023478	59427641.94	117801505.4	8196808.245	216631728.9	190538559.4	88153618.18	463867398.7	22658974.85	215802762.9	260995896.6	4748965.258	707007768.8	88867274.75	452116145.3	3802961.521	25135528.76	68692292.73	91493894.02	68562964.16	270162758.8	578057812.8	9634871.509	885867.8621	356047504.6	17926526.69	557477305.5	7878729.843	14529668.12	2146956.702	6853570.323	60753754.93	2117591.763	9763802.593	7769948.316	9484122.142	330799.8557	61931002.28	54975117.39	2195818.997
19/12/2019 11:00	33564292395	11694095340	2517827027	38654260675	3724670712	2706925365	233596676.5	565578734	250910063.2	1226171802	59605879.22	125358511.1	8204718.396	216883367	194184497.7	89092893.72	472084138.3	22697308.95	218731228.6	265113021.9	4877919.353	713275476.5	90462933.47	458061595.4	4104907.698	24935830.53	69001051.22	92453392.94	68930326.17	270677920.8	574058752.2	9855104.428	898622.602	357736483.6	18279022.6	563502145.9	8303755.865	14700029.58	2158874.437	7013152.586	60895733.55	2146551.811	9907166.722	7854531.058	10360449.43	342894.7903	62687877.42	55398966.09	2189717.657
19/12/2019 12:00	33803579299	11668368175	2519380527	38758349514	3745996844	2703505012	230931763.9	571681397.3	250960537.7	1227160847	59213397.93	126493628.9	8051551.366	218050672	195680108.3	88795642.65	472789059	22501178.94	215930463.1	265418632.3	4825481.63	714844239.7	89968129.59	454330852.9	4713684.336	24799133.69	69449211.17	90958590.73	67730559.79	269798947	559965742.9	10205173.55	935509.0745	355435930.2	18308954.37	564873476.2	8174616.816	14805533.41	2162339.871	7009827.428	60123413.02	2134943.114	9889691.419	7860824.952	10831770.35	324816.2327	63403611.48	55273909.45	2148498.677
19/12/2019 13:00	33851764522	11623874723	2523076341	38325636361	3721265898	2700063978	226473337	577051788.7	250548592.3	1220495150	58862962.58	127926962.5	8069310.343	216651971.5	196625440	87225560.37	472538400.3	22130052.11	214461201.4	265630905.1	4726257.026	712320378	89660939	441845361.4	5099280.441	26242138.77	68650905.07	91373265.07	66833585.63	265580274.2	538041293	10340838.84	945879.6341	353398134.5	18190674.65	571382837	8241655.582	14688295.53	2190585.786	7175478.608	59582094.09	2116125.837	9674952.002	7840814.708	11204592.95	334686.259	63122498.32	55303203.06	2121713.369
19/12/2019 14:00	32675944872	11130730319	2423101952	37110980559	3605123598	2591098912	214779854.5	564151706.8	244805331.9	1223496580	56308413.44	128786510	8041345.011	209706412.3	191867135.8	75717094.78	460835091.5	20144405.28	209547845.7	254402467.4	4743085.142	672386050	85641643.4	415901353.8	5312109.554	30833712.22	66094941.31	86312085.6	65338461.7	236452610.6	523852777.6	10407666.36	936110.881	346122712.6	16517540.22	569774839.1	7891173.48	14526382.96	2176104.655	8018632.428	57628887.06	2130092.986	8890928.631	7395640.288	11530727.38	339053.6945	62903445.39	54803006.32	2080373.274
19/12/2019 15:00	31820694047	10793301441	2352700574	36052374825	3510773387	2475085722	207473146.4	548874135.5	240051302.2	1215533079	55196642.71	130202809.4	8099145.572	195145452	188001292.3	73616226.79	456100240.5	18515047.17	204483962.8	253385591.8	4659090.248	647297117.9	86073572.86	404948318	5550808.843	30693335.57	63596403.6	87710988	62997635.89	222200478.8	516399623.7	10345666.72	939559.4441	345582253.5	16293792.59	557912437.6	7826366.55	14410051.14	2194987.842	8586899.945	56871340.57	2112609.856	8519276.379	7357906.246	11771662.75	341657.0682	62840698.21	54517845.32	2051813.9
19/12/2019 16:00	31067012168	10532154850	2299125867	35160220958	3423573859	2392096484	195374656.9	536647993	234089575.7	1209677695	53372611.61	129307985.8	8107869.572	183401002.6	182404233.8	71342318.22	452278869.9	17790831.75	197852011.7	250430225.7	4691450.318	628690190.2	84391175.93	387442755.8	5534536.476	30484278.64	64452582.74	85133442.93	58624255.01	207907517.6	494040974.5	10237470.39	945493.7815	339193000.3	16303378.16	530693522.6	7651596.038	14205422.5	2186166.263	8430893.75	56239884.78	2093006.073	8069772.254	7402448.89	12115666.57	330486.0753	62716479.44	54018558.01	2025638.108
19/12/2019 17:00	30437610198	10374687098	2299972792	34524006780	3370179200	2356834754	191013346.7	529224052.2	232402294.7	1207501641	51367138.79	128385442.8	8155216.956	177674780.7	174229745.3	70526183	453375068.3	17200123.15	191462770.2	249801678.6	4635076.239	618672006.9	83748177.12	379435338.3	5652366.814	32226734.25	63591803.19	83295958.82	56672306.37	202420603.8	477850563.8	7443155.042	956322.9274	333799633.1	15975347.71	509142296.8	7646028.363	14052010.02	2156424.188	8197696.073	55714494.29	2030936.351	7969675.767	7397956.208	11731944.11	328403.0607	62180901.2	53992396.73	2000659.24
19/12/2019 18:00	29909074043	10239591301	2270903763	34096033384	3337985828	2333148476	189295645.7	514750436	229076083.2	1194120048	50836163.74	127913552.7	8056711.512	177051034.5	167520626.4	70238275.97	450843963.8	16496294.01	192399849.2	249092152.6	4395674.533	606473381.6	82292908.02	374064756.9	5639068.744	32988920.95	62932434.3	82466035.02	56004794.76	195664588.3	457573926.6	7460379.483	954654.0002	327759727.1	15761688.44	497461243.4	7552024.797	13982831.65	2146481.285	8631634.253	56665552.3	2001137.453	7704990.479	7412795.459	11711047.13	315475.0939	61704427.76	53291969.57	2003951.686
19/12/2019 19:00	29643885412	10231497748	2265304503	33905249700	3312927485	2352395017	190476711.6	512338795.2	224200559.5	1223267726	49307634.01	126957678.6	8006017.114	176043517.2	170429929.8	69711883.79	439347752.4	15921662.34	189889976.9	255272773.3	4499995.04	607613719.4	81970520.54	373369905.2	5665437.016	34536383.5	62949313.69	82190315.98	57244968.53	196716848.1	445136512.4	7556089.895	958882.2331	327282937.9	15592008.38	492642981.5	7620031.899	13848749.03	2145520.095	8698359.942	56241253.36	1984032.012	7733879.593	7445197.473	11640840.77	303421.9916	61617734.97	52710429.77	1994076.881
19/12/2019 20:00	29268983715	10193028427	2248479850	33603214402	3317498201	2350592278	183904842.9	514802968.4	221957477	1218204380	47809593.27	128624931.1	8385513.139	175517850.8	168844442.7	68779850.76	439329415.4	15094597.23	185393766.9	256113160.7	4638789.659	603946364.5	82861318.91	367960350.7	5771513.338	36154015.95	62679968.17	81765164.86	58065425.34	194958757.9	428804193.8	7780436.57	974605.3789	325750562.2	15335821.92	483658492.1	7516130.821	13811376.08	2173432.293	9110275.692	55798109.1	1980405.34	7701146.413	7493322.13	11756485.33	313108.5069	61809262.24	52690823.4	2021562.848
19/12/2019 21:00	27894071988	9918775927	2175413224	32138151963	3238300357	2176401969	176172969.6	500987719.1	217201692	1202776774	46423033.86	128019225.8	8191254.789	169280834.3	162430544.4	66262887.31	425048592.8	13120689.87	170087987.6	254051381.6	4720361.997	574907257.3	82092775.33	350113673.1	5769726.149	36545880.56	60798056.61	82714212.6	57395575.04	181775405.8	403548953	7590955.311	982900.6951	316926994.1	15126537.67	478633847.6	7426101.913	13629123.32	2162886.54	8692047.68	55830289.91	1924007.427	7394502.981	7494960.113	12007722.34	314788.6751	61584695.62	52229446.17	1958946.854
19/12/2019 22:00	27270657506	9717275211	2122479771	31373610055	3171420459	2092089927	174189327.1	489820694	217554169.5	1191388196	45918961	127023326	8007515.984	159947611.6	157923517.7	65016303.14	421442593.8	11948148.23	163641099.3	251295272.6	4739981.376	564250465.4	81493704.81	339780735.3	5734029.95	37081451.11	59416892.12	82477469.93	56829000.29	175628642.4	382487696.1	7554283.066	980665.799	312193465.6	14938390.78	451652000	7576050.727	13723815.2	2178713.794	8262681.744	55199668.37	1886342.358	7334277.686	7417917.366	12128871.2	305400.5438	61043521.74	52237211.05	1935479.11
19/12/2019 23:00	26710695676	9630124671	2076489035	30837417545	3193151697	2026840857	171831775.5	478575957.9	213661801.9	1184350589	45203108.74	126163591.1	7835963.26	156118597.6	154182607.9	64157604.48	416174676.4	11170145.36	156612625.4	249363001.2	4710274.712	555028321.5	80203231.76	335251702.2	5692639.644	35392198.21	58379229.83	80206267.3	55771128.79	173408204.9	367523192.8	7469618.725	964276.8309	306172912.4	14736195.06	439782021.9	7542459.024	13939548.49	2186475.568	8050461.702	54711339.31	1847035.429	7223631.957	7256905.039	12032286.79	275751.8987	61118879.85	52454445.63	1909913.537
20/12/2019 00:00	25895957405	9568558350	2025769294	30055772114	3174745830	1964060762	174920987.8	473470787.8	210811043.1	1177668908	43888395.31	125502550.8	7767541.482	149478443	150914458.9	62794239.34	405568797.4	10565919.58	149541020	246858392	4761180.693	546332904.2	78652754.47	328027661.6	5710471.483	32283363.1	57447077.05	79242655.87	54773461.91	168044264.1	355815088.7	7264807.276	961605.8383	302458284.7	14420778.9	415212387.8	7453454.919	13824430.6	2133262.274	7981459.258	54483092.57	1806682.766	6987587.038	7163735.23	11033643.13	277592.413	61037259.98	52260468.05	1898124.206
20/12/2019 01:00	25296992506	9444885793	1969501164	29455447169	3118233941	1933333652	180783579.2	459667811.3	208224020	1165833909	41748580.02	123455918.7	7721135.604	142175823.7	147504369.9	62676222.11	399114352.7	10296667.33	141464632	246170146.5	4659268.577	540355888.8	76944994.44	325480711.2	5986869.489	30792205.84	56401988.3	78431402.47	54766471.96	164722560.3	345573258.8	7182303.045	949417.0736	299563418.8	14102212.17	383086998.6	7417644.185	13720391.04	2081740.266	8320271.762	54495108.19	1759177.956	6847255.968	7120168.569	10977427.29	290460.1281	60670596.47	51631106.93	1862538.544
20/12/2019 02:00	24658925859	9087375032	1934555756	28536324585	3103151278	1888342634	187520020.9	432620772.7	201697933.6	1140440506	40823583.99	122546083.1	7680483.833	135498271.8	143337150.5	61623498.97	384986947.5	10138865.44	137746121.4	236822820.2	4630837.483	529475295.9	75535078.5	320617914.3	6446821.673	31719143.53	54565597.81	77285453.1	54080233.23	151767605.2	333362372.9	7124408.387	936398.8357	296638194.4	13876092.42	362750575.3	7413538.071	14078379.69	2008461.702	8382495.249	53438958.05	1663537.76	6726922.863	6926739.112	11376405.11	285924.7065	60744799.79	52043022.96	1867249.973
20/12/2019 03:00	24587505170	9016449868	1902911535	28345155849	3100177813	1854842086	189272416.8	438256232.9	207159009.2	1155383195	35926571.01	121905425.1	7619703.655	131303142.3	134071964.8	62614471.92	392254030.5	10040987.54	137335558.6	243164994.3	4676725.294	527055046.1	72650277.26	322836014.9	6834025.177	29940583.86	53978457.98	76717106.1	54273888.28	151394202.2	325341369.5	7286760.03	929525.85	287452606.9	13024546.16	353356109	7410668.757	14016401.13	1994911.465	8411001.278	52059188.76	1643235.061	6708393.373	6891747.293	11363527.43	287823.2931	60983273.84	51790001.59	1915559.747
20/12/2019 04:00	24539734899	8970798925	1896212728	28212835023	3096916893	1847751997	191240826	437379446.4	205100780.3	1158890668	39290599.93	121341268.1	7533486.009	129007868.5	148531323.2	61478430.09	391432176.3	9995390.076	141405617.9	242348148.4	4603684.197	525819842.7	75031154.62	321161390.5	7149859.399	29811788.05	53741479.26	76699662.25	57080297.13	149498989.2	315442820.2	7372790.284	918156.2419	295612809.1	13841116.36	326341147.5	7392122.064	13961431.48	1974019.846	8497412.775	51599077.24	1627575.622	6781841.11	6923361.684	11414228.29	285361.3821	64967891.77	51561970.02	1925447.654
20/12/2019 05:00	24294410591	8914242494	1855740940	27963629235	3070585866	1839607631	195509466.9	428442787.7	204703671.3	1156486163	37606676.01	120325359.4	7455498.008	128113284.1	147334505.9	61164205.48	391406318.2	9865153.872	141673847.2	241093604.1	4575551.419	519569826.7	74870684.27	322754766.9	7509734.31	29212719.27	53638956.64	76149288.41	57927946.01	149247348.5	304049251.3	7433151.294	914460.4954	294537805.4	13775820.78	309833463.8	7364033.446	13875608.07	1981120.217	8494931.186	51533649.16	1622873.735	6769434.784	6935706.791	11420130.14	284558.8201	66537405.75	52221141.89	1952497.998
20/12/2019 06:00	23975205302	8845447769	1828877057	27591242767	3036635441	1821873385	196209531.3	426076074.5	203792122	1158313045	37015917.25	119987666.6	7493835.042	125097558.7	145900993.2	59509884.52	388003888.9	9758873.844	140277393.5	238658688.6	4542459.566	519351789.2	74274738.89	326836334.9	7932071.832	28978284.65	53471612.49	75470907.36	57313290.21	146034045.4	294817935.9	7632527.001	900347.7621	293167231.7	13729630.68	290347132.4	7327204.579	13655559.78	1980618.778	8510029.726	51045780.03	1591212.314	6665496.715	6948864.977	11450485.06	280788.4766	68061343.47	52175744.81	1955396.118
20/12/2019 07:00	23829248088	8785235541	1794134253	27442304268	3024174727	1805141911	194442984.5	427395870	203768300.7	1157904384	35755769.04	119532979.7	7384566.015	125002162.1	149017977.2	59836833.6	389767708.5	9791119.414	141553985.7	238168963.7	4486450.818	522352745	74063600.15	329185573.8	8024889.548	29568946.56	53430376.09	75318389.97	57880953.53	144929334.5	291809107.8	7870890.442	886080.8116	293369558.6	13579972.7	276701834.2	7423111.292	13676353.86	2019109.225	8529253.691	50952814.28	1624212.747	6598876.651	6962590.521	11555629.64	282364.8548	70141345.43	51973428.47	1978247.058
20/12/2019 08:00	23706305646	8775131110	1800078692	27371958218	3007208978	1845882791	198694042.9	444015236.2	203676986.5	1177355171	35861853.14	118483805.1	7411530.376	124971578.8	149657800.1	59818738.42	395346095.5	9743118.44	142525781.1	240051799.4	4434452.958	540246157	74714226.56	326652648.8	8432017.011	13131273.27	52249125.52	75934832.42	58901853.82	144031308.8	283209637.7	8131741.216	876610.1326	295276317.3	13616064.69	269981797.9	7365631.269	13771014.9	2018664.808	8682504.108	50498868.8	1613795.369	6563715.32	6985872.502	11758518.39	226245.0549	72196067.73	52186281.05	2009680.04
20/12/2019 09:00	23537499586	8768259254	1773129848	27304243833	2993297316	1828009868	199258207.4	448103918.3	203860291	1183267094	36394799.03	118299131.7	7198191.432	127622502.4	147667927.4	59218276.28	396908877.7	9729980.761	144022377.8	241240184	4358682.589	545055634.1	75136148.74	326762444.1	8945604.395	13249994.55	51853118.05	74108541.49	58639847.08	144197758.1	280643002.1	8188044.625	870018.7029	294863600.6	13698167.37	264606375.3	7269380.39	13960747.5	2020320.295	8826107.949	50174075.36	1584665.138	6639787.24	6999262.484	11735117.83	216854.6074	74038710.43	52058561.71	2052355.235
20/12/2019 10:00	23131542667	8626818020	1730194823	26895216195	2949692748	1782360849	198212319.5	438054582.6	199001850	1199784773	36336542.06	117763506.3	7216453.958	126249780.6	145211357.5	58746735.5	392937964	9539221.279	142784241.3	239992881.8	4377581.118	542590181.5	76128807.94	318321778	9343264.951	31157735.76	53055442.79	74003572.87	63383619.41	136740588.2	270965729.6	8251175.919	867238.6957	290994115.6	13549173.07	255014618.4	6820816.889	14039435.5	2058972.569	8969294.394	49421869.28	1564297.916	6594316.668	6921377.08	11695912.5	206024.6533	75750958.79	52153960.72	2090442.444
20/12/2019 11:00	22756659012	8556816846	1687968365	26566434736	2918511114	1740547034	200334162	442904137.6	195852788.6	1197190031	36131632.49	116342418.3	7313592.063	126230779.3	137532486.4	57569232.2	392203736.7	9230594.292	145004220.9	238948629.6	4288716.659	546135742.5	75672439.33	311598640.8	9400239.277	30820694.12	52199066.1	72764185.71	64077041.03	133659227.5	263981466.6	8253237.591	860672.8098	289704266.9	13478761.45	248075183.6	6597438.325	13993675.39	2082308.857	8948392.236	49322327.7	1538148.115	6585807.23	6954415.998	11809549.55	187231.2536	77282388.01	52127344.67	2110739.776
20/12/2019 12:00	22627838887	8467321655	1633315753	26464917087	2910933343	1705873464	200801403.3	438010655.2	191422421.8	1200543564	35930397.55	110991224	7277989.943	124654259.1	134711297.5	58220756.55	387946754	8890098.17	145464452.9	237216435.8	4239551.42	552422151.3	75531892.01	309272851.2	9270113.553	29995543.58	51767512.14	72045524.58	65351052.44	131258733.8	258739644.7	8319415.411	847502.05	292021157.5	13486319.73	241440538.9	6511988.681	13839830.58	2129010.936	9038221.314	49330328.01	1525042.25	6573275.593	6959485.072	11998574.8	186923.9371	77022783.1	51487308.79	2130455.176
20/12/2019 13:00	22598327630	8457011750	1631010429	26566833740	2919618121	1696567559	201862567.2	443722814.6	189719108.2	1196274656	36446383.5	110102375.7	7317058.625	123179205.3	130744238.6	58533339.19	384407923.3	8802316.596	140592734.9	239067748.5	4335064.237	559718719.9	75403335.28	307480241.1	9648929.151	30607263.97	51896325.35	72285679.96	65798214.55	132102333.1	255026269	8344237.764	832548.7221	290929166	13757960.61	231178060.9	6363244.057	13940897.14	2192577.858	10085522.1	49502892.7	1519586.706	6587417.188	6956378.91	11835821.76	173005.3343	78154602.47	51569981.14	2175197.923
20/12/2019 14:00	22241178401	8294711797	1586621959	24810326681	2879700878	1659172218	200097140	435062914.3	187933667.1	1194101461	35890788.42	109592992.2	7301427.878	119522080.6	124261729.2	58552242.96	380587572.4	8667392.908	137641450.8	236725011.3	4295692.411	565134044.9	72962104.68	284259616	9895215.017	24713493.82	50800825.4	71000058.37	65892080.13	127775370.2	227834889.4	8067187.59	825586.0761	282681841.1	13480707.29	224905460.4	6373302.605	13892528.58	2182830.42	9327432.689	49583955.9	1488129.546	6407724.782	6992763.042	11603279.55	172507.7933	78341077.7	51204235.26	2222510.02
20/12/2019 15:00	22119288804	8330940867	1554864020	24785086719	2877959094	1690946768	201006599.5	436867638.8	186813435.2	1201448433	35737062.09	107391972.3	7041390.127	117082097.2	123265006.3	58804325.01	381967897.2	8623501.315	138054220.5	234663127.7	4279989.198	573847459.7	72238025.34	281765476.1	10069807.12	24490412.62	48453989.57	70064742.46	65632471.65	125745704	224668721.3	8057448.068	813991.0045	283718571.9	13785016.79	223512463.8	6224058.81	13702829.18	2202803.648	8974478.484	49445132.53	1476325.144	6394768.242	6948385.625	11357729.15	164100.427	78021074.14	51073475.13	2204947.429
20/12/2019 16:00	22170146538	8405157378	1554607544	25072639255	2873519852	1751790054	202765063.9	435751389.9	188154666	1195781469	35969582.25	106398902	7068609.915	118504460.9	125201802.8	58996138.42	379376236.9	8513181.98	143544265	234616001.5	4251126.213	583855671.2	73018206.88	283903264.2	10554776.32	24240875.31	48291442.96	69808274.17	65539697.81	128281597	218293366.7	8085136.133	793562.5923	286791191.8	13940712.41	225761251.9	6242813.81	13752404.29	2221709.771	8860709.885	49494112.73	1449499.052	6418076.921	6894603.262	10874022.54	160280.3401	78037867.11	51129513.29	2232590.233
20/12/2019 17:00	22197320412	8366706668	1516170455	25083025492	2860074171	1751602119	204266428.1	429560801.9	189142866.2	1197742485	35930768.49	105727708	7086279.266	117662632.6	125714993.6	58176543.66	379541898.5	8304038.25	145682793.1	232929956	4362151.169	594827261.3	72561394.67	285331988.6	10784438.2	25079741.86	48683014.08	69987624.86	67339363.13	126607409.6	211289991.8	5289037.782	780320.7491	288409699.4	14043411.33	227999774.4	6182771.971	13757934.38	2185712.162	8809018.55	47759394.36	1459867.354	6549733.985	6867175.861	10775362.38	164126.0383	78745164.94	51512243.38	2245678.851
20/12/2019 18:00	22287486613	8367005396	1494336829	27228146696	2844388434	1765015607	206075702.7	435188217.4	190681166.6	1202905805	35684633.96	104447900.3	7009562.406	118231687.4	127223509.1	57948496.23	377704984.9	8334293.645	145914130.2	233016300.9	4505329.707	661128614	73124290.69	285458584.8	11222398.92	25396238.6	48744472.58	69879120.49	68277878.01	125580957.7	211083104.2	5402943.817	769477.2275	289689557.8	14261583.33	221477855.8	6095663.155	13798566.59	2225588.174	8371322.785	47803935.6	1447783.301	6645186.822	6779839.908	10695945.36	166210.0065	78814460.54	52154797.97	2228835.026
20/12/2019 19:00	22406176737	8367725852	1476074261	27288366588	2833579342	1751969098	204729669.6	433729615.3	193430435	1223385725	35811269.79	103559216	7126817.219	117988433.6	120893841.6	57116040.39	377238867.4	8277834.526	144328530	242054390	4315508.233	680975250.8	72056306.28	286294635.4	11652338.3	25420453.22	48749375.39	69404598.72	67953896.28	123864242	211474421.2	6204802.344	751529.3884	293745946.1	14005838.32	209032423.8	6004508.986	13826962.11	2265580.809	8612912.094	47985947.99	1525130.49	6615871.483	6703229.085	10477611.31	174843.1051	79641929.63	51891216.03	2240908.601
20/12/2019 20:00	22555186194	8340255495	1472069622	27405743744	2827769462	1710161381	203884386.2	427864408	195255546.6	1218248239	36314496.36	101767704.2	6827649.591	117942608.8	118832924.7	56250009	376921013.3	8077221.736	142367231.8	240686746.9	4257172.239	690636147.3	71519836.77	286553268.1	12436367.83	25967314.35	49463304.43	66053045.88	67268947.78	121731171.8	212387240.5	6345983.354	742001.2319	292305833.7	13792391.01	203740638.4	5976906.898	13717905.09	2281671.143	8247372.255	46997122.98	1570068.449	6584685.582	6627471.744	10389723.57	163752.1641	80004239.53	52857094.25	2238123.893
20/12/2019 21:00	22539803470	8298036692	1464610552	27378997075	2800450430	1687610258	202748130.4	426556631.1	191215171.9	1209870730	35184486.62	100609884.5	6856109.238	117178734.3	117815206.4	56152411.93	381493011.1	7678226.726	140810479.5	239421261.8	4305321.295	697540427.6	71307784.18	287033102.4	12613342.82	24181969.47	49634439.64	65778942.13	66547920.49	119727545.5	216298122.1	6612850.95	727113.1358	293129195.1	13744176.9	191325507.8	5755073.555	13613741.69	2294746.67	8374214.989	46617917.89	1563812.436	6597068.995	6599846.81	10465824.5	160510.3484	80359069.25	53333613.17	2235319.753
20/12/2019 22:00	22615025190	8254513186	1458149297	27423422111	2802403027	1672099748	200513309.9	424572580.6	194796639.1	1205750937	33909677.2	101315683.4	6965452.513	116803480.8	118041943.1	57267588	381374826.9	7495674.872	140736482	239010179.9	4608426.599	697005285.3	71278216.19	286183629.8	13690777.96	23554849.75	51663799.78	66579651.57	66227975.66	109672620.9	220576274.4	6746485.156	722840.0653	292849013.4	13641120.94	181037629.4	5718810.736	13335428.52	2279269.475	8455276.602	46815261.76	1611969.983	6606163.061	6554042.95	10521048.66	153095.7312	80290698.54	53541212.28	2228998.505
20/12/2019 23:00	22610318262	8228011172	1442459970	27468185351	2784867288	1659824855	203728870.5	419487665.1	197205234.1	1199296578	32939158.67	102241388.4	7017549.493	116613870.3	122247950.4	57666971.69	381573145.5	7021013.455	141638627.2	238342547.5	4586849.933	700074836.9	70755626.66	285992922.8	14163285.06	23114109.27	51862144.86	67196138.76	68063353.42	114340804	220719680.3	6834741.793	733118.3926	292542591.2	13766793.83	179132217.1	5690382.884	13245201.91	2279897.521	8506785.785	46614514.12	1653328.06	6620284.523	6507014.544	10421088.6	144790.959	80178182.92	53861239.08	2243524.097
21/12/2019 00:00	22649522753	8176732696	1410139886	27517135737	2780176650	1648317185	203800364.1	410941517.1	196351709.3	1189111788	32900316.53	102432697.1	7039745.765	115563429.2	124499052.6	58501833.12	380956300.1	6959993.388	142194585.1	236922053.6	4636633.394	699932514.6	70339627.01	286378685.2	14276612.08	23136502.29	52314681.39	67091234.14	69119041.91	111724790.5	219383247.9	6931817.27	738359.1754	291988038.3	13786085.48	180166442.7	5642842.767	13125767.05	2265211.753	8485818.69	48919185.52	1683976.353	6626212.508	6439900.39	10129617.4	146799.9869	80282098.58	54154035.6	2230202.092
21/12/2019 01:00	22485768210	8063953060	1393319912	27285163141	2754777782	1603536001	192204319.9	407893768.3	196072141.1	1184217840	31606182.68	102358031.1	7054124.666	112883585.1	122141042	58964536.78	380226162.4	6980645.029	141653552.3	233514726.5	4617706.558	703184015.9	69346823.05	287041335	13871660.08	23007577.6	52652559.65	66687037.36	68921364.06	109036892.2	217989297.1	6827138.944	744954.2138	288687335	13673584.58	177383959	5565935.672	12828918.37	2249126.878	8255539.827	47777427.67	1683029.173	6592146.739	6309576.788	10081748.24	136900.846	79934189.89	54447461.11	2238866.237
21/12/2019 02:00	22535538078	8047918191	1407719517	27394874881	2743857546	1588997464	184114451.9	403442971.2	195183003.5	1173019992	31438873.87	102826613.8	7064234.763	112191646.2	124584658	58623297.92	382476078.3	7001149.343	141042605.1	228381335.7	4660616.789	707669851	69057238.65	289613502	13622663.42	22749918.13	52720212.06	64829110.82	68537328.79	108474498.6	216146085.2	6910702.623	756903.2846	283323287.4	13519950.42	178270822.8	5450238.606	12729121.83	2257216.077	8157060.846	47560023.3	1687896.782	6593272.948	6213647.029	9978485.619	135525.4482	79558660.59	54275242.85	2210355.181
21/12/2019 03:00	22676214125	8081454019	1422264897	27576772455	2771812234	1596730598	183333033.8	406602886.8	192070501.1	1176561796	31656526.09	102786562	6980761.36	112342311.7	121012440.5	56947609.26	383769321.4	7099322.896	138669522.8	227264068.5	4696499.724	717884520.1	68110010.48	290661825	13581681.03	22830374.52	53159611.97	65338931.25	69301030.24	108959163.6	217202390.8	6928910.316	766429.4095	286353736.8	12581012.31	177310041.1	5369544.71	12665320.71	2284595.526	8099832.949	47689917.42	1694854.979	6763286.482	6155005.338	10123277.1	152402.494	76701188.65	54615667.32	2134737.388
21/12/2019 04:00	22870925572	8133753511	1422758619	27845280430	2768606726	1608128435	183230290.5	405293905.5	195451710.7	1170074143	32011852.13	103720510.3	7041144.283	111358234.6	118129204.4	55714626.99	384079465.9	7061077.244	142919996.1	225922378.2	4774418.796	742159380.4	67815211.41	292874075.8	13686479.23	22619112.75	53473407.56	67060957.55	69068739.52	108073142.3	216414375.4	6851260.697	768470.5317	284822850.2	12603475.83	182677534	5359733.374	12614575.19	2263668.3	8106511.197	47312047.9	1698525.226	6655792.173	6082001.58	10451813.59	162683.2009	76534805.56	55094677.11	2150582.728
21/12/2019 05:00	23008145250	8129983165	1421102175	28002045597	2773636192	1610287792	180589218.2	402517083.7	195654817.7	1169380152	31552231.77	104768757.2	7055253.763	110095021.2	117277643.2	55548761.03	383953569.7	7107502.9	142195292.9	224453891.4	4842983.887	749028945.4	67489692.22	294974991.5	13813910.5	22712698.35	53803262.01	67452921.55	69057311.48	108697941.3	216273281.7	6913934.684	765127.9673	286603024.3	13301260.46	182470058	5334774.763	12492119.96	2236461.416	8180303.383	47322354.47	1711535.004	6644113.617	5988377.79	10715852.87	162171.8474	75497367.64	55282836.12	2089794.701
21/12/2019 06:00	22831853991	8036815506	1415808594	27777626584	2762904999	1598296876	179359377.7	408764560.6	196072899.5	1166595862	31231671.52	105186748	6983283.62	110000153.9	117448343.1	54603965.54	383559518	6907523.089	139976333.5	223546150.2	4798356.024	755879929.5	67832085.12	292498947.2	13673164.49	21549467.94	53975604.71	67524307.59	69498568.2	108060000.8	215827918.4	6888737.56	773364.9125	286397753.3	13219920.4	183861301.1	5197531.946	12530536.97	2278353.595	8079867.316	47175447.82	1757787.348	6674653.692	5894714.951	10846901.88	164648.3029	74030412.78	54868759.41	2069678.431
21/12/2019 07:00	22699923324	7990314115	1416647168	27552631481	2749154321	1588068689	182510775.3	406000892.1	195144292	1169751050	30769068.76	105858275.7	7082253.945	109043727.5	114615905.3	53497407.55	382580449	6751586.314	137122875.8	224507470	4878375.787	768088217.6	67283606.43	291283534	13868771.66	21763516.08	54380714.29	67730463.59	71107787.91	106864114.3	214413079.1	6901993.756	794955.7852	286232658.1	13265634.18	182697516.8	5062031.708	12503497.84	2283039.894	8169876.341	46887222.68	1732765.719	6643033.958	5832745.481	10725609.9	161909.5881	72381395.4	54673225.13	2033724.034
21/12/2019 08:00	22618237227	7979286124	1392477232	27457005993	2742833405	1547180301	181548276.3	389737907.2	196202939	1160151047	30185043.5	105686428.3	7064644.141	107301598.1	111574077.9	52685719.93	377466997.8	6790773.272	131991496.1	224446770.6	4852417.075	756982060.3	66873897.68	293774735.8	13713318.67	22844313.01	54100651.48	66728140.25	70982653.58	107513663.2	213651321.9	6877612.186	813102.3129	285205989.4	13212653	181785400.5	4981093.558	12274211.64	2292619.778	8024157.308	46849007.42	1727074.014	7100206.888	5781025.504	10433948.13	161437.697	70643298.49	54685872.55	1980891.496
21/12/2019 09:00	22296165143	7914444482	1374947439	24860386574	2719039817	1513510322	184276886.6	397645927.8	195265690.1	1155804568	29112008.33	107828125.4	7022862.117	102616398.9	109823861.3	51910331.31	373309720.9	6682597.056	129662929.5	222904692.8	4748097.708	755746321.1	66710932.73	293072746.4	13497339.53	21651014.03	52840507.96	65871530.7	71546632.32	106223042.7	212100977.7	6944718.187	820794.461	282725450.6	13047783.49	176637102.7	4906881.746	12078425.58	2247793.211	7993107.167	45963049.51	1850813.073	7077367.179	5777774.168	10272983.34	163614.8195	69328799.02	54358802.1	1939310.431
21/12/2019 10:00	22231315533	7888616954	1367260639	26910673118	2719734439	1510041380	183192488	397527062.8	195797362.8	1115021408	29363262.85	107661904.7	7068922.614	99729125.85	107332014.4	52133283.71	369122373.3	6860837.071	126969612.1	219803703.3	4875104.342	750262397.8	65569979.34	296174821.5	12673331.05	20387596.93	51933833.41	65270150.72	65885955.58	107582990.8	211820287.9	6897832.31	826856.1053	281134905.5	12889116.38	181763391.8	4857538.839	11910496.69	2197843.378	7985731.638	46036756.1	1910160.334	7040213.422	5731765.208	10071949.16	134356.4698	67470174.72	53404491.14	1869646.063
21/12/2019 11:00	22192389865	7911201685	1363088369	26793336726	2752033649	1515055921	181584503.5	400711492.3	198383158.4	1118225170	29126767.06	110028106.1	6960353.068	98793314.54	107717676.1	52571081.11	370218791.4	7065329.71	124972078.8	219814258.2	4939577.013	763782611.1	66196260.67	299069943.7	12561005.73	21018909.54	52982880.31	65575956.25	65084841.77	108482905.4	213141164.3	6979933.586	800319.4589	282677450.7	12954466.95	184149636.2	4790631.267	11906174.5	2190042.308	8626390.16	47125191.55	1938214.138	6980933.199	5704807.18	9721371.546	104850.2039	66293772.95	52665006.25	1842431.755
21/12/2019 12:00	21923858329	7887316429	1354662891	26450766321	2763892839	1522430787	180530725.2	403021735.1	199704982	1106729103	29977558.87	109171674.7	7144016.792	97579758.04	106020125.1	53017466.41	371863048.9	7123182.459	121234215.6	219710032.6	4798790.197	784200268.7	65893271.56	299290823.5	12042852.93	20940169.98	52634452.12	63923629.44	64201566.07	108542448.7	211688594.2	6998350.812	857681.0821	281499626.6	12905356.75	189943078.1	4748451.266	11886066.08	2135819.031	8536941.005	47149352.53	1938955.46	6898093.243	5612797.308	9339889.857	115211.7865	66271311	52640625.53	1803669.581
21/12/2019 13:00	21430592668	7799383997	1346670342	25764785823	2737888169	1502299252	178881324.3	406024278.1	200498621.6	1110473954	30454405.54	108211681.4	7138767.95	96108083.37	105984339	51963213.4	370046525.9	7233290.287	119569829.2	217823461.9	4600336.43	778198617.8	65242431.4	308409474.3	11361391.08	20530082.58	52361415.6	66851286.8	62454327.76	105684778.4	207426188.3	7051907.257	937916.0617	279799365	12564982.22	190448779.1	4702202.717	11755279.97	2023379.881	7625481.946	47305385.91	1911762.679	6899115.655	5516366.672	9037922.892	117997.8887	65817349.15	52189219.04	1727039.498
21/12/2019 14:00	20934733508	7785054264	1349149918	24873562341	2732555131	1488221569	179575404	405903759.4	198265588.1	1107732462	30836805.55	108575599.5	7153671.863	95073525.59	105341881.7	51609291.1	367874163.5	7221986.146	122185417.5	215694605.4	4814781.022	771940386.6	64542405.26	320073171	10846158.16	20216353.47	52673846.54	67104067.87	60472882.39	105701502.6	208234166.6	7078838.317	825976.503	278784917.6	12344441.32	191487657.4	4600490.136	11694517.3	1983407.877	7084938.518	46765639.46	1898034.648	6885939.882	5496669.94	9666320.857	114471.7823	65105743.71	52099314.53	1665588.571
21/12/2019 15:00	20793970924	7734491673	1360098239	24662072064	2728502164	1478327841	180917649	403683560.7	196037696	1096760603	30448988.6	107448346	7272875.668	94728857.21	101865479.2	52368528.11	366979065	7229386.307	123599648.4	212920193.9	4783604.776	773453940.2	64276512.86	318963936	10776114.29	20081254.11	52941185.59	67440874.43	59600936.95	105083757.2	207175444.7	7069151.878	815862.3293	277302823.8	12179692.34	188816169	4573536.912	11758819.51	1959917.642	6940551.554	46086638.91	1903544.932	6916570.914	5476717.458	10240067.4	111985.4657	65085115.88	52081978.12	1641771.523
21/12/2019 16:00	20400400871	7579363808	1313249176	22304583770	2698206752	1363263756	180832875	397230299.7	192215029.4	1082447019	28933873.55	107933763.9	7238137.425	99051286.68	97293978.49	53092036.72	366905789.1	7126020.363	115995028.2	212627911.8	4900087.301	768434264.8	62755986.8	313407750.1	10521243.11	19902797.58	52550989.56	67166165.67	58544581.98	101329433	204696051.5	6945719.341	837033.7628	270520529.3	11886220.23	188427430.4	4495363.026	11648847.66	1927682.082	6652337.529	45370134.26	1920629.043	6902704.897	5484546.774	11737003.96	110574.8712	64535457.45	52065031.65	1600420.861
21/12/2019 17:00	20188454294	7572929558	1289905828	22024228469	2690608589	1332115764	182249732.8	396753071.3	188638743.1	1079243539	28468952.48	108440601.4	7142258.895	100150552.3	96054660.45	52816819.95	356163818.8	6973974.371	113822413	208567646.4	4964300.102	787702743.5	62699499.4	312503520.5	10489465.92	19105126.51	52437916.05	66886512.34	56742555.76	100456189	205835663.7	4091998.429	861868.6401	268816743.6	11634694.58	187805991.8	4450524.279	11568422.13	1888794.975	6469534.387	45268248.22	1951294.48	6774286.629	5506176.31	11880996.62	104994.2274	64352605.56	51536176.19	1545420.845
21/12/2019 18:00	20062943288	7539660809	1285048076	23380531830	2679116388	1301978155	184985925.7	393730429.2	187985741.2	1075295181	27932795.24	109575120	7349022.624	101972823.1	95246726.99	52837924.61	328332450.1	6716217.589	112705681	206071067.3	4895382.589	743731655.5	62092660.78	316140449.7	10451709.43	18323530	52308112.67	66438931.79	55666141.27	99642552.89	208486014.6	4022554.451	870593.2851	268112763.1	11667762.9	193341024.9	4449531.407	11440796.07	1864556.193	6394202.501	44926126.79	1959095.286	6696280.642	5507002.596	11756562.6	102988.5446	63950479.32	51159045.53	1518696.967
21/12/2019 19:00	19776835393	7416583584	1274297543	23013864188	2660830415	1280922340	188101189.3	389960397.9	185362062.4	1074263129	27066193.36	110148528	7302301.439	103132973.9	94428237.71	51989358.81	327370503.7	6731333.975	112493259.2	205640371.3	4997470.798	733639228.3	61075022.69	313834777.7	10335759.22	18060967.89	52043297	66157313.56	54501514.49	98025740.19	201522136.3	3914841.963	867417.5914	267483153.9	11435997.31	192382231.2	4436231.878	11337090.82	1810543.701	5966954.473	44464076.96	1881839.497	6653115.169	5503589.97	11447319.4	101048.3843	63497657.83	51345969.9	1463768.008
21/12/2019 20:00	19598526645	7439180592	1267252390	22784151104	2640633279	1274869810	190385137.4	389434051.5	182533163.4	1073764271	26321052.82	109704550.7	7250060.457	103502002.6	91964687.03	51383779.11	353326680.1	6570738.86	112198139.8	204558020.1	4868456.01	744436745.3	60001411.98	313362510.7	10313763.69	18102048.97	51392145.42	65520354.77	53720262.83	97031948.2	201163152	3722733.542	888294.6296	269575123.4	11448485.4	191724755.6	4435844.918	11349748.85	1778923.862	5633392.84	44339302.22	1817685.121	6611521.278	5536005.816	11288409.88	98286.7755	63466892.95	50948448.64	1432198.998
21/12/2019 21:00	19480034016	7426547431	1260189684	22592869575	2601594738	1277457696	195103745.1	386244851.6	180775489.2	1076254211	25862145.14	108925163.9	7105646.393	106462001	91210031.21	51213479.86	364132776.4	7582359.959	112001179.2	202400222.4	4862459.018	742860766	61093926.54	312046554.3	10222891.25	18003154.41	51335545.83	64778562.31	53118154.98	97014015.91	200568684.8	3668099.132	897444.6037	269138180.8	11411051.58	190973654.4	4384446.067	11342573.16	1750109.902	5985559.892	44193226.34	1816262.27	6598237.032	5547404.03	11060334.16	87377.5493	63403276.86	50768468.45	1410235.161
21/12/2019 22:00	19527648707	7438875376	1262885184	22559017234	2648321864	1286098306	197506559.5	390981562.6	179677474.8	1079870864	26298808.41	108367962.6	7000000.941	108994728.5	93060178.92	51051238.58	365025580.3	8689059.809	112440364.7	199964442.5	4725014.341	752297832	60859182.83	318332857.5	9847165.251	17806266.39	50720228.23	66975428.72	52884513.66	97659350.4	198769736.3	3803084.069	905546.4957	269480595.8	11409156.06	193181579.9	4518070.15	11311550.41	1725273.896	6038285.551	46119286.37	1776792.71	6557175.018	5562242.378	10830001.06	88734.9	63743535.74	51108907.59	1395567.594
21/12/2019 23:00	19393019032	7437539574	1258013514	22296962916	2643156774	1278595030	197954541.7	392659710.4	178126162.3	1092426009	26408622.22	106975804.8	6958989.019	108457844.6	89993792.69	49958059.21	364434696.7	9049462.735	111241222.4	199419747.7	4714577.396	746976056.9	60639443.95	319730332.9	9662888.877	18796389.96	50653683.19	67004337.72	51328567.6	97180173.12	195748779.5	3920870.375	916099.1731	269090938.6	11396523.98	194865283.5	4525824.638	11267227.33	1680367.663	5870607.825	43328525.91	1725708.518	6513277.795	5594138.311	10578082.38	88029.901	63858923.33	51522826.65	1372633.573
22/12/2019 00:00	19339639496	7450439983	1266301476	22173134078	2656348734	1282067987	192920071	389682720.7	178447511.3	1104217384	25265115.63	106056904.5	6982083.996	109470848.4	88272157.88	49231307.08	363999408.8	8861043.069	111073015.2	202288336.5	4713168.548	751530368.3	60732296.99	318638480.9	9492049.224	18489339.3	50527057.85	66686991.02	48707820.45	97091101.32	197623332.6	4077717.976	928671.7458	270187506	11383081.44	195755066.1	4502019.684	11515869.9	1681061.842	6055160.437	43602314.89	1698027.932	6515061.272	5617292.835	10366228.71	85881.0396	64735064.2	51267146.4	1365361.446
22/12/2019 01:00	19148695670	7421074644	1255149430	21892639182	2652481840	1271739483	196375721.1	387431657.2	177744151.1	1115815509	26462510.29	106005973.2	6851255.799	111524636	85406950.55	49308349.18	365039989.5	8762578.216	111196264	198903254.5	4666834.107	746392314.5	60442005.59	317794565.7	9310515.427	18761420.89	50246468.25	66520613.69	47950752.94	93378703.52	202500324.6	4191795.65	940421.947	270849685.4	11291938.47	198521672.8	4529576.849	11645167.96	1673989.66	5924823.104	43361594.31	1686740.482	6525511.547	5659012.383	10208396.86	80678.2636	64793897.42	51176584.76	1313076.643
22/12/2019 02:00	19016848819	7437288343	1222892560	21838572340	2653380764	1251975547	198065188.2	381154825.9	176733841.2	1154041490	26448405.72	108085393.5	6755010.387	112481935.6	87201771.19	49029846.03	363539960.6	8906917.125	112708027.5	206703966	4579263.958	743639623	60091837.82	317267387.9	9307430.313	18683592.74	50135358.46	66729698.84	50243344.62	94733179.66	202494280.2	4312539.158	946693.9952	273959685.9	11359052.38	194941118.1	4477673.304	11649797.82	1664010.856	6125149.388	43253547.79	1669759.252	6462058.35	5705046.559	10108145.57	83130.2256	65149787.5	51213744.21	1298634.81
22/12/2019 03:00	18912479504	7457806911	1214234137	21665454171	2667391421	1238229397	195622334.5	384425229.1	176395005.5	1156741576	24947825.71	109074103.5	6738272.555	114675337.6	86485545.95	49054844.66	365368720.5	8831916.596	113628470	206638984.1	4630036.162	739598379.2	58995007.99	319284288.3	9214561.47	18644927.12	49815463.98	66343680	50198087.71	94355224.81	202766820.8	4502995.938	951787.5628	273027277.5	11382448.01	198536093.3	4499565.348	11642027	1656702.497	6103212.521	43634997.05	1663002.872	6307864.768	5684700.83	10156333.86	63437.341	65217116.4	51261866.4	1300318.793
22/12/2019 04:00	18697362548	7434728144	1210213324	21450699864	2668146519	1233734542	195116732.9	383551816.9	176348069.9	1174230566	24412729.51	109707894.9	6610367.897	115471154.4	86834249.03	49790331.71	365852342.7	8726514.141	110951376.5	205990060.2	4571046.262	731060950.8	58868518.29	324561817.3	9051035.155	18244894.43	49794431.08	66809187.53	49514521.05	93789431.25	202564456.8	4647915.599	963095.15	272629626.5	11312193.08	196600311.9	4484173.877	11626136.06	1687053.904	6033180.034	43742669.66	1678099.34	6291834.395	5689374.461	10298551.04	53609.6818	65320937.15	51044464.85	1260691.145
22/12/2019 05:00	18682829391	7439463942	1216142962	21456946826	2673498460	1224398211	192529361.6	386732441.6	176745284.2	1177146938	24354170.67	110791127.7	6666631.884	117692428.2	87457110.67	50421610.99	364127114.2	8664542.828	109678972.5	205339517.5	4448559.782	753233386.6	59619235.4	323720840.3	8982510.688	18252673.7	49797499.92	66686068.9	49671280.11	93485027.03	202581424.3	4765378.493	975556.2293	271754080.6	11253885.72	196905935.1	4479209.447	11645096.19	1689386.041	6011539.198	43638614.52	1656883.8	6266896.036	5732175.496	10122799.17	53700.6768	65258670.61	50853103.85	1300814.594
22/12/2019 06:00	18814708344	7471625883	1217417371	21613243010	2686284191	1234263601	193117277.2	386612096.9	176270620.9	1195895698	24302606.7	110717998.5	6648235.904	117701616.7	87378703.3	50361658.06	363092766.5	8643890.711	109005925.1	206514754.5	4430302.039	778554872.6	59343226.34	324501097.7	8970384.486	3467631.565	49592250.28	66988303.09	49271346.4	93577086.49	201491667.1	4904309.099	982912.1963	273369353.6	11175240.37	202773372.2	4511581.618	11531225.61	1661882.817	6105799.38	44646920.83	1627296.998	6326108.199	5778662.376	10058294.96	53923.4337	64989746.81	51122405.1	1287901.471
22/12/2019 07:00	18717921507	7482726883	1205957770	21462054290	2676966566	1234339236	192651767.1	384702552.3	176516306.2	1208046871	24407002.63	110099459.1	6531574.644	118899092.2	89598542.32	51059267.36	360700156.9	8606173.085	110132193.7	203037082.4	4467359.736	771742767.4	59817421.16	326996016.1	8925684.84	3362241.267	49206323.92	66364069.29	47821407.45	93201517.41	202678209.9	5081227.215	990005.9472	273406540.9	11018264.34	203418993.1	4598172.864	11355435.92	1584934.491	6034999.739	45634537.9	1664888.862	6320103.3	5773330.512	9971069.865	52511.5884	64951905.94	50901915.01	1293484.765
22/12/2019 08:00	18833536221	7615155627	1238859053	21649543206	2796360932	1260987200	194875180.6	392308097.2	175841395.7	1218729787	24700594.17	110124230	6474683.686	120433422.4	92207243.68	50701364.04	370467288.4	8616955.15	112777788.7	204726998.4	4417441.004	787605604	60438982.62	324431675.5	8909046.625	3355486.947	49653203.63	67527581.49	48035453.52	95141352.24	203858278.8	5237978.747	1008921.991	274802453.8	11138922.05	205352861.9	4571970.148	11406438.3	1553798.424	6018158.202	45891109.74	1700426.944	5815201.445	5789397.599	9985277.737	53829.9483	65596178.67	50906108.17	1316747.845
22/12/2019 09:00	19213601828	7801428952	1261334050	22055147213	2849178488	1311815504	194941878.7	383512913.4	177726619.8	1210961077	25418325.68	109795001.1	6502882.571	123049242.9	94200601.1	50842794.46	373052857.8	8716563.302	113641962.2	203758227.5	4400927.142	794062578.5	60537814.53	326105049.8	8438505.041	3403740.97	49581476.83	67870960.92	48076801.66	100243959.9	205302673.9	5374403.701	1005759.406	276357828.3	11192367.22	211526898.5	4589029.259	11438660.96	1554443.48	6039086.057	45982110.61	1650952.567	5872205.057	5756119.711	9778520.904	52163.0788	65565423.54	50557471.08	1304245.891
22/12/2019 10:00	19139907479	7901366490	1267860001	22058722641	2866612298	1304921734	197778059	373247340.7	176899271.7	1218102596	24307883.74	109198175.2	6422854.899	122945543.3	96508625.74	50913370.99	373642942.6	8639861.109	113791695	202554731.6	4404752.4	804672622.1	60030480.3	322924059	8566646.034	3368002.953	48968240.54	67615552.67	48094577.62	101157526.3	202997799.9	5548329.82	1008771.172	273635399.2	11114876.62	209363070.6	4586182.899	11533802.29	1545375.026	6030782.499	45452097.59	1593440.162	5861669.93	5689313.104	9771954.647	51738.5446	65108940.7	50794246.38	1327058.527
22/12/2019 11:00	19231853009	7966851733	1291389406	22228602216	2879410315	1307456835	195785073.4	369789687.2	176695617.8	1222405682	24337972.57	109088987.8	6433520.484	125922237.6	98143110.74	50705721.24	378962823.2	8405347.342	114665224.1	202804851.7	4429307.138	806668799.5	60028414.95	323759030.2	8683586.716	3281898.477	48630753.17	67482114.79	47467948.82	104077837.9	201854350.1	5744399.095	1021202.276	271958262.7	11050545.27	216016867	4612111.81	11449758.01	1537395.156	5767238.904	45868477.64	1630223.938	5844555.653	5653211.92	9687270.489	52209.7267	65089599.99	50795621.15	1310217.783
22/12/2019 12:00	19215016303	8006354793	1297890335	22287956766	2877071976	1302032154	198123311	370348168.6	177992950.9	1214971158	23064988.01	110712245.3	6363491.084	128720075.2	97966867.7	48937880.82	377379788.5	8403647.656	114763179.2	201867395.6	4473219.816	783116616	60646272.26	322321307.6	8818929.003	3341923.613	48396216.21	66296530.54	46789399.47	105256483.1	200738098.5	5840042.617	1034349.618	269517260.9	10947220.29	215077183.8	4614063.19	11405057.02	1565079.746	5556618.707	45763773.96	1638348.711	5928268.14	5648158.458	9603078.68	40424.7736	65365441.7	51353243.24	1356645.776
22/12/2019 13:00	19187400262	8013929611	1299328769	22319588748	2882638996	1301952479	199291789.3	356810812	177192556.6	1208765761	21462619.49	110864022.6	6343095.001	131870620.1	98897858.61	48571011.48	375202258.2	8341373.799	115170373.6	198009684.8	4386535.693	776222009.7	61173020.8	287736445.7	8987875.496	3288492.001	48471150.48	65464886.57	46898277.85	104394833.5	196240046.6	6030616.563	1037011.802	270067492.7	10897255.85	212299609.5	4592858.266	11375309.44	1575815.003	5559213.496	45880609.01	1652087.918	5836995.857	5673957.459	9450102.731	37788.0685	67107055.83	51590853.53	1394960.31
22/12/2019 14:00	19246539374	8040862840	1292855304	22417963468	2880474008	1310806838	198688651.4	351582190.2	177432919.8	1207297647	20842427.73	110143215	6254786.069	131951589.2	98912455.27	48215625.81	377784486.6	8262738.411	113150389.4	196151334.4	4446987.009	761824835.6	60864510.05	287092623.3	9084585.305	3277953.485	48459980.76	64916468.19	46662555.57	105248966.9	197549157.6	6197891.983	1042180.595	269982972.2	10884698.27	207539761	4623838.072	11406692.41	1580439.846	5590091.607	45885837.74	1633211.822	5835215.34	5621086.889	8669347.279	41911.6248	67717202.46	51315541.39	1396345.249
22/12/2019 15:00	19221657743	8042967630	1282240836	22409392956	2907310125	1287726013	199547403.3	347986602.6	179023236.2	1210417261	20371353.3	110352085.9	6150706.664	131157442.2	100910813.5	47456227.41	378206533.9	8202523.665	111536189.1	195712626.4	4452221.758	757079184	60359386.77	285638813.7	8864031.014	3348273.988	48072272.73	64304531.76	47335356.84	103923381	196971771.2	6295997.346	1052021.18	270562468.8	10811959.41	205739022.1	4617977.184	11359408.95	1605684.806	5541483.544	45936662.69	1622032.76	5807874.866	5586953.461	7997946.106	42317.4311	69039642.23	51412444.95	1383071.411
22/12/2019 16:00	19333144517	8077332403	1295552277	22577787225	2932530727	1290436521	201070318	348037613.7	180863804.7	1227569219	20418459.29	109687301.1	6207413.975	125891112	103156925.8	45534544.18	383125673.8	8071235.256	112279749.2	198326451.9	4410724.918	755697207.3	61055372.27	285644183.4	8744609.534	3365643.679	48007985.98	64080462.41	47637151.19	103429438	195693468.1	6506298.193	1066357.963	273490342.5	10938613.71	206794490.2	4702493.503	11379223.58	1625078.326	5417000.554	46313853.52	1616487.31	5791139.58	5572088.22	6446760.32	44551.3851	69736529.62	51956138.53	1363716.662
22/12/2019 17:00	19978784278	8229586186	1326346081	23244665959	2980910686	1336278106	201406797.1	350485383.6	185206835.6	1268709898	21230636.16	110351692.2	6297519.647	129156027.5	108003490.9	45836816.34	383909920.5	8177372.688	114107200.5	203453220.5	4479666.206	739594765.7	61856877.65	286766437.3	8609657.727	3487497.689	48219654.88	65037990.63	48103349.65	107579469.8	195992784.4	3225498.247	1039778.588	277586834.3	11044096.97	216994707.5	4730725.735	11418802.65	1648178.142	5857127.394	46498843.17	1594437.197	6047051.395	5566938.398	6297708.136	43951.8183	70121318.27	52636792.04	1373669.455
22/12/2019 18:00	20892102935	8452100329	1390437514	24223620296	3063873260	1407637224	203849161.9	355467394.1	188128373.9	1291817876	22303629.02	111623901.4	6368036.746	129525312.2	111946798.3	46400042.21	407769747.8	8597236.921	115199966.7	206095577.5	4498178.197	746992599.1	62970810.96	291556670.6	8504279.038	3634100.871	48202468.08	65834260.36	48253903.04	112322382.1	196852857	3530421.639	1098085.601	281187726.2	11178661.55	230925595.6	5063182.26	11566013.34	1665341.873	6035106.566	47040967.34	1629077.242	6233541.92	5608237.36	6730023.967	45050.3845	70553519.76	53102271.87	1388150.959
22/12/2019 19:00	21479975013	8655273348	1424719076	24881218350	3092827390	1447053744	203586809.5	361693063.5	190163679.1	1311671602	23305588.42	112848648.3	6465857.888	130600955.8	114940670.6	46432547.04	432467110.8	8433839.358	117613523.9	209652690.7	4528287.433	754871591.7	64390736.23	296796284.5	8387144.771	3651498.511	48698581.35	67350285.83	48511515.43	118124799.4	199057305.7	3802966.355	1066221.445	285339206.3	11254805.88	240610107.8	5183023.343	11665723.74	1682026.22	6103248.584	48013753.14	1656648.324	6295136.066	5698117.557	7018388.491	45416.4728	70904378.58	53172869.46	1374635.556
22/12/2019 20:00	22218430841	8888680417	1471641114	25756037885	3137197888	1499659842	206824653.7	370538314.4	191205134	1324513953	24005219.42	115634739.6	6726393.542	132481443.6	116976894.4	47867341.53	409493553.9	8660365.356	119115897	211216911.2	4388433.432	748686912.2	65367528.33	302411790.2	8218788.279	3776663.598	47575885.13	69324425.33	49295851.14	123857799.8	207034650	4228567.255	1087382.066	287507655.4	11413447.42	258559128.7	5307801.988	11711775.89	1712569.738	6187250.53	48580374.07	1709972.359	6361485.624	5730396.358	7238431.045	47019.9482	71365887.05	53787102.48	1354348.124
22/12/2019 21:00	22451360140	9007274519	1512584409	26155708512	3166018275	1546098419	205322175.5	374930386.1	190846701.2	1327437225	24194222.2	117802863.2	6826895.728	132090109.5	118206737.1	48418544.14	399412037.9	8071582.956	119219864	211904323.8	4393876.689	748225880.4	65501850.73	303534566.5	8122156.76	3836822.675	47712818.37	67321974.49	50393300.31	119247661.4	231269629	4676826.641	1073362.841	287015170.4	11585647.5	277504319.1	5245776.646	11748166.3	1693522.908	5904059.139	46960790	1736177.376	6474018.56	5711092.519	7550233.91	44685.3205	71838844.98	53346061.39	1339062.041
22/12/2019 22:00	22334593750	8983668551	1503012272	26080524287	3153581024	1559888064	205080696.1	376890715.6	191059188.8	1324482544	23550898.27	120401114.6	6933502.005	130858668.7	118968847.8	48848335.72	401466637.9	6510356.856	119060054	211901631.7	4353339.393	740683086.5	65633945.32	298134331.8	8182686.342	3922494.065	47820417.92	67951688.77	50389712.37	123287079	252895069	4895603.021	1070130.542	285149711.5	11482059.29	287891174.7	5271511.502	11808129.95	1766664.303	5951151.4	46750740.29	1734735.593	6536458.868	5705201.71	7862841.267	65720.9053	71919495.26	53221270.45	1332804.48
22/12/2019 23:00	22464292875	9020408244	1524799895	26278532989	3135008689	1580197668	201932255.8	376147999.5	192363960.7	1322600864	23239648.4	119234327.1	6973497.211	131015657.7	119501262.9	50063001.8	401446567.3	6075394.74	119444368.1	210796264.3	4388297.941	740083186.1	65904903.58	295982046.4	8004847.01	3932460.487	50848069.96	69320925.26	50884712.75	124051806.1	256612554.5	5340939.059	1065526.534	284307284.5	11439724.59	289935063.2	5331790.433	11277421.92	1787902.876	5566181.083	49159297.57	1739214.835	6617358.346	5703167.935	8322776.015	86386.9824	72279784.36	52603425.66	1323589.465
23/12/2019 00:00	23148701363	9122580022	1546506417	26923401192	3141496890	1642139752	203653391.8	389452525.2	192246709.8	1319717303	24705582.17	119769733.8	6914892.113	134122385.1	120128976.6	50555505.49	407905659.9	5887041.049	119057894.6	207601806.4	4631705.365	738535357.8	67916345.31	304211343.4	7934626.354	4064606.606	50820848.44	70918290.51	51231078.47	127648554.4	251815982.9	5803533.395	1066818.507	283975785.7	11438683.98	304473584	5382684.516	11156091.51	1787770.5	5941159.484	49268429.78	1786606.819	6682822.792	5767116.095	9041593.685	87226.1548	72054881.2	52905447.59	1394363.046
23/12/2019 01:00	24214327257	9451308009	1576389936	27407702903	3214766182	1757524402	202617617.2	403206331.8	193233225.2	1315220641	23113337.78	121248580.4	7081335.341	143085844.9	122441421.6	50861984.17	413262973.3	5912225.506	121908057.9	206930612.3	4599033.992	749777814.9	69980295.17	316863117.3	8014852.161	4174791.472	51448271.73	73865132.62	51930750.78	136088469.7	268447923.8	6138855.874	1047102.082	286950886.2	11726696.23	354716457.8	5512639.707	11292030.99	1864974.953	6240000.67	50880956.04	1857403.553	7151866.439	5856656.078	9138130.508	90500.6405	72801765.06	52897628.28	1485109.675
23/12/2019 02:00	24781302709	9616561074	1605661983	29015726297	3263061337	1788442256	202356227	420773071.7	189417485.5	1320775187	24160440.69	121136733.1	7255673.583	145118359.3	118588462.9	51800381.32	421985563.7	5538761.619	125331045.9	208647545.8	4600598.826	753741726.4	71115843.91	319819323.4	8022274.025	4346015.287	51666754.7	72383025.13	50248303.45	143695066.7	279944810.6	6456068.081	1036714.051	289569799.6	11733063.84	405993422.8	5509671.685	11306295.96	1926761.682	6255687.992	51329311.32	1883990.815	7401867.915	5883562.934	9288116.64	87756.7653	72030448.18	52386232.02	1514740.559
23/12/2019 03:00	25350852874	9762695234	1628081126	29857919699	3290014941	1838785754	206129661.1	425834413.7	192223436.7	1320455496	26448114.34	119806560.5	7705923.563	145895374	126094624.3	52554721.9	421816321.3	5230973.113	126622092.7	210853300.2	4618256.856	765010475.7	71959360.23	317958118.6	7881724.158	4421953.078	52628917.66	74261546.82	49262471.56	144541782.6	286709397.5	6670840.082	1013992.567	291684444.3	11126532.77	454726325.8	5541298.517	11526101.96	1991043.946	6904709.528	50847633.72	1920909.51	7503255.189	5950723.298	9343645.135	89599.5491	72262799.46	51728559.38	1560016.217
23/12/2019 04:00	25802002811	9813305894	1641509435	30140012215	3303141926	1867059602	203350174.5	426697750.2	192205643.9	1316015391	27191246.47	117936443.7	7916925.952	146960516	128522219.5	54597889.2	421241189.5	5230044.061	126155884.1	218724034.5	4528799.694	761744137	71849373.2	321994109	7462281.671	4466278.961	53186124.98	73878667.19	48419948.1	150860796.7	291647352.1	6913944.973	998968.1334	290671034.1	11705959.21	500169040.8	5543213.677	11647946.28	1965287.71	7102371.714	50812218.8	1913096.222	7568655.924	6088598.709	9081153.302	90052.7532	72352391	50715724.61	1578883.932
23/12/2019 05:00	25914192066	9843350460	1652096463	30297728889	3309861431	1900045458	201083985.3	428885287.7	191653303.8	1307582397	28448436.72	116217432.6	7963582.177	145342878.2	128661659.3	54368992.43	421199508.9	5239448.811	127305711.3	217657952.9	4471905.602	744640710.5	71063998.56	321748836.2	7072640.998	4432868.562	52961385.08	73824091.88	48450292.78	151815090	293438621.1	7095694.525	983503.4091	288519844.7	11640150.59	515507600.7	5546179.783	11556614.98	1958051.531	7106175.221	51284321.03	1924150.476	7577062.683	6114114.33	9264804.299	91696.9438	72538698.49	49484927.87	1563838.774
23/12/2019 06:00	26120598373	9917803264	1661281952	30596711558	3333032775	1912885376	196915473.2	425548686.4	191246241.6	1297980697	28362164.43	118226331.1	8041468.35	147729900.4	129343014.3	57082852.49	421099763.2	5300102.562	126978786.4	216956874.5	4517965.605	720342484.8	71112206.96	321263799.2	6717113.592	4487873.609	52929867	73398568	48960338.71	153808782.6	295799639.6	7328680.72	961136.5349	286736746.4	11681779.04	511951566	5621144.943	11530843.51	1952010.46	7045935.811	50306018.01	1898745.649	7614238.625	6092988.596	9505257.435	90669.5579	72196529.99	48205996.68	1563778.365
23/12/2019 07:00	26491025400	10030182946	1685943166	31213651539	3383802278	1968372555	193455865.7	431924422.9	190900488.2	1289298948	28495335.59	117483401.6	8253458.351	148399603.1	127769347.6	57427303.16	421881033.5	5382796.931	129236991.9	217993868.3	4520452.657	718216476.7	71218764.84	326122345.1	6187085.649	4487673.443	52902040.12	73215382.44	50077552.08	156224674.9	297752933.9	7445427.652	940235.7676	285642051.2	11761520.06	529401289.9	5580860.419	11543476.22	1950491.624	7040905.702	48678768.33	1850792.799	7707114.404	6087825.41	9657739.504	94582.6282	72102264.71	47730685.99	1546115.555
23/12/2019 08:00	26780140711	10037164540	1681539276	31454438263	3341867119	1965136509	188953335.3	428836352.3	189975239.3	1298424654	28134099.93	118683504.2	8327366.939	148505912	128307577.6	58330671.43	419955047.8	5425489.063	126575096.9	218999885.3	4461862.715	715677546.3	70518291.96	324781411.3	6108733.262	4522045.336	52749088.21	72741583.39	50726850.93	157397429.5	301134494.3	7606575.861	928625.7216	285870255.7	11878207	528311555.7	5654305.439	11692646.44	1940688.424	7070752.886	48609803.35	1837663.722	7732408.644	6120687.825	9580787.996	94725.5285	71891389.4	47753425.66	1518928.859
23/12/2019 09:00	26641453972	9889102150	1669504165	31245922492	3297408225	1933105430	180784099.3	424139553	188001934.9	1296090844	27691876.19	118421946.6	8234158.273	146193674.3	128277825.5	57849706.13	420055638.9	5193937.164	125707131.7	220119231.4	4422908.947	703934094.7	69857364.94	321940401.9	6262783.702	4518020.475	52416910	72789197.5	50956384.01	153479728.4	302672342	7822384.781	929378.3734	285680785.1	11944559.29	525078908.9	5655001.534	11794501.9	1961487.477	6329956.772	48377706.48	1767243.24	7786128.163	6129562.132	9589955.915	105541.9988	71978375.42	48322419.68	1507375.303
23/12/2019 10:00	26742561684	9887961848	1682342107	31368051556	3294229030	1953860086	175259303.8	428580324.9	187251070	1293891107	27867671.64	118388691	8237649.781	145218059.7	128168972.2	58185974.16	419989937.9	5100305.548	125345686.8	221018716.8	4465966.526	699266726.9	70106147.48	321115533.4	6187148.664	4515362.887	52113786.43	72939349.22	51636464.26	150517568.3	306214762.8	8075506.256	904875.0151	288806155.5	12005599.77	518915938.8	5617044.404	11799499.34	1934802.932	6576721.747	47723719.51	1781952.506	7844757.306	6133451.453	9513586.686	111476.7769	72473751.41	47890072.36	1515098.435
23/12/2019 11:00	26709690296	9895772345	1684088815	31280326866	3281101178	1949649935	175038643.4	426287202.6	186345410.4	1282142628	31337540.49	119614876.6	8329663.543	142654539.5	129361624.4	59995760.05	418092377.1	5020122.093	124519803.6	220696125.6	4515058.615	700039230.3	72662383.25	317392823.5	6219342.406	4764926.585	52250503.39	72967923.19	51896181	148628626.3	312928187.4	8252868.23	891209.1846	289867484	12021134.92	515864014	5647413.241	11976325.1	2040110.374	6361249.459	47697470.07	1739131.816	7866703.206	6144658.796	9338672.574	113068.8314	72125698.9	47938587.58	1522411.073
23/12/2019 12:00	26996115031	9880687148	1730830479	31425162274	3264905899	1987970515	173284193	428249146.1	184601891.5	1294596986	32513887.2	117216902.3	8435150.733	143102530.5	130091241.3	59938872.98	418314479.8	5027356.64	124279168.5	219302750.5	4513581.891	699175852.5	77272869.67	320151500.6	6308147.274	4812880.373	51621559.97	73170985.6	52710442.71	146904025.8	319669993.4	8465552.081	856193.0098	290741637.6	12065829.5	511627656.3	5657490.567	12094730.99	2063667.641	6337926.531	47550023.4	1753879.217	7827054.909	6199758.494	9319390.059	123773.2228	72033799.42	47381352.72	1505508.264
23/12/2019 13:00	27183347880	9868047025	1750535151	31463245884	3266211543	1989197388	173680747.1	431366251.6	182950651.8	1284309694	33421574.2	116480674.3	8313909.436	150550517.7	131315500.1	59541287.33	420699386	4908033.547	124868969.5	221918267.7	4519694.532	699269836	77593691.99	330712842.7	6223528.869	4812691.835	52013612.14	73772345.04	54101040.23	146539082.7	324609391.3	8494970.845	844390.3555	289369891.9	12115410.01	506911359.4	5778456.744	12177525.99	2070994.635	6259519.847	48084292.01	1765947.96	7781032.787	6217481.327	9296041.116	123631.9496	71485648.46	48996476.41	1499746.026
23/12/2019 14:00	27433950922	9896083398	1786542097	30375187978	3259637014	2021940601	177115637	438485441.4	184297913.2	1288788212	33846180.5	115643073.4	8419109.485	155965127.4	130480316.2	60810964.58	420859277.8	4886084.141	125635325.9	224153710.3	4546816.239	701185304.2	80406672.02	345793827.6	6437005.892	4861706.847	52755646.21	73659115.39	62647900.11	144885165.1	331331575.5	8556538.675	844227.6205	291038200.6	12236204.81	508090120.7	5804353.229	12227958.51	2086347.141	6500764.083	48304851.48	1803584.636	7919167.926	6260610.074	9217492.881	119100.9104	70950700.11	49443687.23	1506631.166
23/12/2019 15:00	28011420470	9967501457	1827249076	32104120455	3249301765	2092639606	177358326.5	447078680.6	185550746.2	1289134706	34697552.1	116999814.6	8552595.957	162506287.6	131726764.2	60903049.66	421330993.5	4884909.176	127026637.2	222073678.9	4474058.35	706883764.5	81864817.89	352364984.6	6573352.317	4852550.53	52863371.81	74165479.94	67377692.37	150163162.5	341930308.4	8837917.804	833675.8561	293194306.2	12284358.03	509389972.3	5802944.008	12300045.75	2100784.966	6681230.408	48824773.29	1811000.82	7948585.896	6299458.581	9323866.491	118776.2154	69381376.92	50155771.19	1496774.702
23/12/2019 16:00	28387564338	9968148961	1830123160	32322098128	3253836071	2105625450	177556126.1	451174360	185026911.3	1280653870	35542970.05	117335087.2	8615659.429	162435482.6	131247072.5	63046396.33	427359304.3	4843371.909	128936927	228653255.5	4529211.589	706544606.3	83118327.48	354409786.6	6850604.14	4821497.496	53329748.02	74377368.57	68909644.07	152943874.6	352710128.9	8982449.031	829948.9926	292538507.1	12225483.93	505618521.1	5757644.929	12426493.41	2104150.883	6753793.432	48783533.41	1812880.829	7887116.232	6336602.099	9569215.239	123415.7896	68935913.94	49993176.68	1512854.755
23/12/2019 17:00	28716928115	9988720703	1838867511	32873250312	3232974105	2176150516	180998355.8	464253106.1	184132663.5	1263338811	36304762.75	119128772.3	8684747.335	165563308	130603690.6	62687778.71	424645247.4	4931861.612	130561836.6	229183158	4482812.137	719421453.1	83334981.38	356952593.2	6965113.057	4873787.985	53368740.91	75549826.49	71514434.03	157709359	361343317.8	5912692.33	829385.881	292428607	12263735.43	513754922.4	5848135.691	12568040.72	2197285.823	6680156.666	49069173.13	1844336.124	7834111.838	6350295.633	9416406.947	133427.2797	68122561.09	49984125.01	1544721.926
23/12/2019 18:00	28548072144	9942117240	1807820815	32803798494	3228458457	2210243699	177332801.4	471018527.3	184122972.5	1260089775	37059883.52	118779076.6	8616790.745	168176342.7	130274137.8	63231376.27	425390472.7	4804025.856	130947016.1	227706044.8	4616689.024	728775550.7	84309913.4	355402038.8	6978369.445	4810063.145	53513531.93	76709584.07	76284330.28	161021953.2	365806957.9	6007156.205	810467.9942	290888812.2	12095512.79	506037545.4	5550380.844	12576700.37	2222764.297	6469041.086	49112575.74	1830822.148	7737264.105	6295947.6	9179418.744	138695.9213	67309463.54	50169434.73	1557771.482
23/12/2019 19:00	28542902352	9884270989	1802111836	32727865677	3226733117	2215648762	175647661.6	472230238.4	184283296.4	1255578658	36854909.29	116567877.4	8754950.205	169632710.6	129933493.8	62710141.74	431970445.7	4718072.245	131408740.3	225660097.9	4587892.536	722422695.7	84295650.97	348793924	7048885.13	5672710.074	53483267.99	76280689.44	80559970.88	158967188.8	369666901.2	6111301.763	817274.7511	289115242.1	12212310.16	509416184.4	5655791.099	12482609.28	2225262.074	6446299.756	48725283.22	1845490.337	7734951.552	6187606.63	9125519.912	145774.0514	67294589.03	51078851.39	1584212.877
23/12/2019 20:00	28051078948	9727134255	1779760286	32177631090	3176750759	2186572635	169567838.1	471554702.8	182350570.4	1256766615	36293812.13	115792339.4	8615323.096	168139911.9	128305662.3	60665829.12	432752894.3	4553658.502	131111800	224684803.7	4618179.584	715425634.8	83194857.39	342948719	7172015.84	5573379.27	53517511.93	75123984.06	81424153.67	154503226.6	368906283.5	5946806.321	807506.8728	288748323.2	12087536.73	486728132.9	5563406.089	12563705.94	2200687.628	6407020.941	48547482.79	1788742.547	7676774.283	6072749.078	8971529.856	142573.3199	66826782.43	51624495.52	1587596.369
23/12/2019 21:00	27559965884	9603983091	1741743918	31737838360	3172046058	2132992441	165509042.5	466360523	182349587.5	1264800797	35715650.07	114236939.6	8618777.883	166938754.5	127357691.6	57980789.38	432478578.8	4471643.562	131405976.7	225302857.1	4583871.264	710982109.4	83144230.73	320238403.6	7333269.061	5530342.36	53432902.47	75483966.31	82367918.25	150512781.3	357877365.1	5979762.57	824644.5958	289867626.3	11806994.21	463962586.7	5549933.708	12597828.34	2192448.369	6094693.227	48475119.44	1756458.432	7635127.612	5932507.167	8796800.392	141130.5634	66734724.1	51937757.74	1584259.803
23/12/2019 22:00	27790337044	9630605857	1715113118	31911884531	3163650453	2149629569	162534506.8	472496598.9	184415255.7	1232383454	36758542.65	111311333.7	8537828.033	167523767.3	127962873.4	56947186.6	431791603.1	4466682.067	131152283.9	218636001.3	4638761.06	696080751.4	82879103.38	323307167.9	7379723.316	5509572.667	49517362.44	74807839.55	82765392.1	153431702.8	344399724.4	5940909.209	811071.8315	285356120.7	11687011.32	443080567.4	5512691.067	12576694.14	2159448.101	6022297.926	45928362.9	1744275.873	7638056.115	5827589.074	8634388.156	122583.8034	65905193.51	51222054.81	1575217.201
23/12/2019 23:00	28063888028	9636090753	1742945934	32224357739	3161340386	2159989852	162223199.4	465820496.6	178917351.4	1216454554	37584022.92	111691347.9	8603184.172	168519466.7	129769520.9	55919430.54	422828162.1	4435695.68	133625296.5	220656725.7	4410172.454	703065728.9	82683385.77	325303413.4	7491661.391	5549647.939	52312003.99	78222257.43	84279109.6	153608544.9	352299813.8	5962444.362	813546.4195	285413432.7	11736290.73	441648322	5759920.757	14016687.7	2180931.152	6061058.585	46538554.17	1766757.182	7607175.185	5838009.35	8924739.02	107602.0271	65942533.22	51004951.74	1585061.95
24/12/2019 00:00	27828522055	9616380933	1746537327	31982720775	3165989074	2128137638	159201994.5	477752562.9	188529185.4	1236778086	36514355.01	112643745.6	8579601.237	169054410.4	130579778.6	56089509.11	431116845	4411129.08	133720193.8	221496923.2	4630901.154	716427446.5	82967597.8	318253105.6	7399053.054	5500189.719	52248283.6	77705248.02	87150579.69	151721151.6	366821636.8	6022537.329	813694.8126	282140326.1	11620603.36	421725486	5762529.378	14095850.84	2135828.23	5963689.754	46522349.55	1747253.226	7663392.629	5835007.329	8904810.586	119829.8303	65553612.36	51047281.05	1508441.01
24/12/2019 01:00	26824595667	9367695885	1704867202	30824417030	3116023403	2011640710	156964729.8	472912693.3	187239839.4	1222212859	33493815.12	111516620.6	8663246.342	159732994.1	129728141.6	54347479.17	430575459	4178198.239	132405805.9	215482646.2	4547048.928	702666268.9	81456968.41	292686857.2	7315509.255	5411010.064	51451370.96	76773114.08	87280352.73	143371452.7	365682989.2	6213106.687	805262.4505	286623919.8	11289998.61	364375832.2	5642420.213	14057646.41	2079147.026	5581884.137	44934197.62	1736966.825	7346076.154	5719546.961	8875284.692	127616.7548	63330011.58	50959951.98	1441847.892
24/12/2019 02:00	26490826103	9266035569	1690921265	30323131771	3096716113	2017555276	153346859.7	474124779.6	190350109.2	1225753705	34642822.34	110023143.4	8968906.053	158781145.6	132199392.4	53299231.68	426271783.8	4088158.849	129340472.4	215732978.7	4479011.637	702460190.4	81278392.13	287900602.9	7120900.803	5250679.273	51692273.59	76771679.37	94776145.98	141178922.8	362588810.2	6251566.164	811665.2437	287057367	11287540.91	310213258.2	5593627.128	14226972.42	2053329.609	5793716.563	44432791.58	1709347.292	7102988.769	5686008.01	8951470.797	130094.4259	64231227.21	51269735.78	1403146.121
24/12/2019 03:00	26166634700	9212333170	1677913941	29830607717	3085686734	1982436727	151721346.4	472140744.8	191121579.9	1232604214	33717019.17	110343008.1	8702936.519	155430705.8	133601760.9	52461836.06	427010516.2	4136757.907	129897110.5	216011483.3	4564155.925	695044993.2	81442194.28	283344514.4	7130931.379	5267792.387	50769283.09	77461753.08	99163246.63	139540532.3	363326862.1	6384471.516	832239.7423	285026497.2	11762369.47	253677477.6	5615923.98	14109614.9	1987707.712	5242542.072	44373855.65	1681108.945	7128463.247	5641195.434	9165132.875	133295.77	64358533.16	51669919.89	1341096.369
24/12/2019 04:00	25844591990	9141158420	1677266609	29555575510	3069581184	1954259534	152751772.3	469391523.3	191732244.1	1218262129	32814326.33	110852946.1	8478933.502	154064391	149440166.4	51897028.19	426764084.3	4186001.793	129650363	213295498.6	4679898.982	693542785.1	81469417.09	278363432.4	7230577.16	5245044.295	50630066.9	77738962.83	102876384.9	138758359.5	366728647.8	6464213.983	843958.9354	287694620.5	11628439.6	199316716.3	5602865.066	14056940.49	1997887.912	5051473.116	44113182.85	1658174.619	7193536.35	5565108.635	9332964.103	137185.6131	64159541.01	52029552.23	1322008.594
24/12/2019 05:00	25905249714	9188456100	1678127105	29640474978	3032172787	1913778286	154697357.5	472758458	194472528.8	1221275994	32263704.57	111525327.4	8438404.284	155792579.6	148209108.1	52492322.01	429775559.5	4188331.811	129487242.5	214179597.3	4781006.343	697879461	81899392.05	279626842.6	7321707.963	5410745.996	50696839.71	78786637.91	102708645	139496824.4	374365835.9	6613401.648	862915.397	292048649.4	11663925.08	196621420.3	5631043.903	14299423.88	2033226.083	5124206.969	44968047.53	1684528.533	7167352.199	5645405.657	9275940.825	140231.6545	64375830.33	52866985.67	1313647.766
24/12/2019 06:00	25799382519	9142461426	1690052515	29550263423	3015798649	1892474678	158222104.1	471633847.4	195834673.4	1205879348	32271732.89	110442983.1	8408492.329	153050754.3	147148953.6	50711429.32	431419622.9	4344759.155	128572986.6	211212475.7	4869500.592	695732468.7	82097200.4	279111015.6	7450331.235	5416815.564	50859034.15	79358281.16	103271029.7	137731321.4	381074076.1	6696344.064	872272.8041	293369587	11645486.8	230926327.3	5649811.091	14372857.2	2012828.617	5098345.975	44916095.97	1712107.757	7044851.125	5709921.917	9142826.501	148986.3261	64722696.6	53391420.23	1321595.087
24/12/2019 07:00	25439238691	9019075104	1674985474	29109514419	3006981319	1840931988	158707087.9	465472579.6	195705400.8	1188285399	32194314.62	109474511.1	8200990.018	150250409.8	145067939.4	48702331.93	428956543.5	4254481.931	126515211.6	209767862.8	4879959.234	686130903.8	82290924.11	270072007	7481413.153	5365431.007	50927876.58	79173528.78	103183696.7	134134611.6	384777211.4	6752933.564	878322.8399	291164035.7	11399764.61	211315507.9	5609362.326	14342022.54	2058792.553	5013187.337	44627899.78	1690259.925	6938304.267	5760696.008	9016275.637	144850.8579	64532214.86	53294880.92	1336829.339
24/12/2019 08:00	25402078684	8976780052	1669972134	29138133990	2993069422	1863546651	160395075.3	462397889.6	196915341.7	1175154506	32239100.82	107940719.3	8270718.145	149713382.3	142878521	47864770.41	425892386.3	4172269.577	127645103.3	210555837.2	4912603.437	675416726	82645384.53	276300486.2	7409682.224	5314602.693	50812084.9	79211263.39	102918959.4	132321725.1	386374917.3	6869003.17	874733.1752	291852601.3	11155475.84	215404137.2	5604227.308	14078458.12	2070973.826	5166318.477	44538958.73	1677315.063	6848131.369	5792995.848	9097216.999	145155.1827	63840652.84	53298642.97	1365754.791
24/12/2019 09:00	25593804927	8949283931	1684923803	29519872473	2991489954	1911950623	165117859.3	467544905.1	198396268.1	1183285847	33425740.26	108666658.8	8346722.173	151585810.3	142725768.9	47982619.23	428569810.3	4194913.218	128989649.6	213620758.1	4917706.911	678076890.8	83451784.13	259707177.5	7268980.065	5307029.32	50955925.37	79155371.56	105620842.9	131280121.2	390929115.3	7219066.771	873858.6936	294120751.7	11153466.89	216370135.6	5667746.567	14083691.33	2073925.956	5142877.432	45501305.66	1663623.007	6996637.843	5837999.992	9336363.285	139078.8657	63452409.4	53700128.67	1376543.752
24/12/2019 10:00	26003053390	9010709136	1701883931	29965708034	3011766274	1935930454	169100303.6	470678390.4	201612447.3	1202312325	35522653.26	109345043.6	8484592.708	154448739.1	143396475.9	48145709.37	432264506.9	4324197.083	130772518.2	216432937.4	5030515.346	687966780.5	84011236.04	264569545.5	7484857.973	4832679.185	51465319.63	80785549.85	108576000.8	132838567.3	399518917.9	7490530.244	882899.5837	297164565.4	11268172.51	226750507.1	5748027.241	14100656.65	2124931.967	5190851.482	46173944.17	1652723.302	7015769.066	5945821.899	9478709.989	152587.1046	63171423.57	54196221.58	1358078.66
24/12/2019 11:00	26205953734	8963291986	1701500195	30182758419	3028265083	1945177839	171522438.3	466107989.7	201702648.2	1195735971	32996489.67	107737535.4	8331839.346	154586042.6	141630718.6	47618079.74	435149072.2	4616761.069	131712443.5	217986772.8	4952422.521	684008891.7	81105098.81	269075433.7	7425143.131	4695555.353	51489536.28	80568396.15	109663791.9	131293461.5	401596777.4	7732890.352	884131.7203	297762110.3	11341816.44	220414607.7	5779064.956	14059277.77	2006247.567	5184901.408	46354383.75	1673775.017	7032097.738	6013913.84	9569491.565	153360.8784	62581014.2	54603762.1	1315504.558
24/12/2019 12:00	25909439615	8917588667	1637864579	30121986210	3017559244	1913584197	171547214.8	464192660	201435097.6	1200557002	32119716.94	108194136.1	8220225.023	151408246.9	140377301.1	46798442.36	433967530.2	4591335.301	132946043.2	220731723.6	4998391.531	683138767.4	76221993	256966220.5	7227275.359	4617576.06	51024982.19	80430384.39	110259469.3	131740163.7	403639410.4	7879437.424	898683.1274	298798376.4	11365680.33	220904921.4	5732389.581	14000065.61	1962478.996	5212992.988	45389259.06	1643012.924	7008441.18	6016960.617	9648838.913	142966.6537	61886964.84	54035916.77	1288666.499
24/12/2019 13:00	25884941175	8941485041	1615620038	30255680562	3010650623	1928098709	173397208.5	466637692.5	203124160.3	1204832045	30666755.98	108695755.6	8298651.649	143795160.4	140889584.7	46463893.12	435991937.7	4617224.284	133856702.1	221008881.6	4972168.712	680106563.6	75880476.42	229891512.2	7246940.065	4686353.618	50359397.06	80483334.3	110636812.2	131555031.6	407305163.8	7981756.519	914977.5207	300301131.5	11284056.8	223794209.3	5696077.541	14089070.11	1915159.303	5346976.742	45465652.03	1631535.46	7065438.836	6256578.681	9776398.169	143475.7065	61117348.32	54110920.13	1272305.442
24/12/2019 14:00	25513566352	8860311002	1578870285	30037448284	2983372774	1963229670	170723867.7	465094784.6	201691445.5	1196615412	30965572.47	109407998.1	8223143.363	138242703.6	140072676	44819229.75	436492799.6	4671407.833	135425533.1	221354194.4	4992753.983	679088778.6	76235560.84	233339663.5	6980961.068	4638349.571	49773001.59	80301035.07	104977491.5	129616863.2	408642845.8	8024804.524	910278.0078	301313068.2	11188132.23	220767065.5	5858320.753	14306190.08	1943015.841	5248319.235	45165909.18	1598293.997	6865179.426	6546344.355	9902684.23	143203.4655	59877156.27	53827813.4	1258914.063
24/12/2019 15:00	25490701825	8895672659	1590531241	30110666440	2995128959	1997782549	170292693.3	475519935.5	202031300.8	1208697629	31758804.99	108424317.1	8253419.019	134365398.2	139503679.4	45121917.98	439630335.9	4686413.98	136846470.8	219937000	5082800.021	680632294.8	78060765.97	243311735.9	6923147.503	4624289.034	50720760.95	81753133.93	102709575.6	126773319.4	409736878.9	8059323.318	914467.4343	300660260.6	11121363.15	227186621.5	6090071.053	14646409.23	1933774.582	4918264.833	45476992.2	1581999.084	6906509.649	6712037.722	9808242.161	144881.6582	59928309.21	54101975.78	1270107.511
24/12/2019 16:00	25028723347	8742491908	1583751516	29770527227	2946970278	1990676519	165867349.4	470040211.7	199089568.3	1192113278	32076709.55	106192052	8031124.328	132296452.2	138110642.8	42617601.43	430593522	4590402.13	134855032.4	220587939.1	5086163.683	673202707.1	76170226.78	238322789.4	6684338.228	4632267.426	49528082.21	81094192.26	101559584.2	124839294.4	401015531.6	8364893.736	893170.3548	295897384	10887712.51	228820145.4	6157527.179	14588291.62	1901894.285	4757805.859	44231512.74	1552983.01	6825282.843	6722254.405	9408329.449	146610.372	57913781.27	53000494.57	1240994.287
24/12/2019 17:00	24527753284	8617607907	1549601926	29178884939	2915068158	1973995960	164446930.6	460329327.2	198729807.9	1187874621	31460654.73	105269660.3	7961952.64	125137073.4	137645324.3	41827965.92	427343510.3	4444576.752	134154397.1	220515241.9	4848054.916	667509358.2	75406495.17	237147870.2	6690540.443	4471076.628	50044225.15	79985335.81	101471123.3	118159864.4	396809019.4	5326202.936	902679.937	294956251.5	10728519.71	217007881.8	6256302.235	14891393.11	1859587.453	4745409.864	44041876.62	1529635.729	6672931.254	7005723.244	9376414.474	137773.8306	57177299.16	53343509.33	1225968.108
24/12/2019 18:00	23717095445	8311806560	1521799026	28314745176	2865871147	1886224715	161623334.1	440074157.7	195448585.5	1176270148	30375421.57	104011438.5	7869348.747	119336635.9	134224727	40239344.06	390209829.7	4218652.563	130903114.1	220290684.3	4797326.836	647710748.4	75140460.96	231235009.3	6793087.151	4357716.218	49540315.01	78867723.43	96529092.87	109665848.1	393891330.9	5258241.451	904950.6161	292427871.3	10507315.95	207977533	6186837.946	15192697.92	1855535.915	4527066.333	43018011.27	1514118.29	6547130.37	7239165.023	9223134.109	129797.5542	55586372.97	52724041.1	1200690.782
24/12/2019 19:00	23653097333	8336844639	1520478920	28324297685	2854559411	1875759541	165439189.5	437357471.9	195469202.7	1176437764	30421582.31	103712058.3	7651745.542	117396287.9	134286945.4	39711704.25	387356366.8	4303472.157	131068337.2	221111553.2	4910232.075	653387356.8	75666762.59	236288509.3	6768415.429	4139975.129	49592180.13	78359819.78	94387458.34	108475242.3	393543984.4	5438062.627	905189.9138	293602218.5	10420645.93	200313456.3	6373617.995	15577865.01	1886187.187	4539255.875	43026317.23	1481944.466	6651525.644	7490728.184	9146837.122	123487.186	54418577.89	53079163.13	1222231.973
24/12/2019 20:00	23716001684	8196980277	1540014736	28642632900	2846812154	1918782473	169047220.9	441976403.2	196246318.9	1176816852	31158676.72	104686134.1	7575203.201	117235304.4	136934785	40060748.63	415941605	4260603.979	132160326.2	225329138.9	4868342.394	663308140.6	76911795.72	237456958.1	6843492.124	4161946.756	49566722.27	77796911.95	95014155.05	106240770.3	401701949.5	5557956.363	913530.0043	297306281.4	10479417.46	204947528.4	6538164.793	15990280.49	1877311.929	4655565.161	43320663.99	1507505.427	6565904.037	7759496.507	9066249.188	122256.7634	53568601.82	53487688.92	1250160.07
24/12/2019 21:00	23883680199	8258583902	1545602377	28950619866	2943662799	1967689602	170982739.7	444168257.4	194674095.8	1177601352	31202205.76	105527416.8	7559175.57	117123348	137724675.5	39390986.31	428038284.4	4258217.651	131751406.7	226454209.8	5195417.939	666865550.5	77438969.96	239801798.4	6819637.579	8007606.205	49766934.38	77239815.54	94192339.57	106534395.5	400810251	5295327.954	905662.369	298034048.9	10471223.36	207340236.6	6687660.297	16236997.86	1890473.856	5062988.758	42770361.33	1523145.306	6547438.782	8006775.212	9039442.318	120757.4033	52856289.65	53557052.47	1254465.793
24/12/2019 22:00	23462852787	8127578603	1520042107	28538205733	2939489676	1950540269	171865436.2	432131084.6	192199484.4	1190976469	31338440.47	105687554.7	7544224.366	114792355	135344144.7	38647518.44	425100608.4	4169154.941	129701419.3	231825309.2	5209526.315	667642449.4	77601132.32	232486651	6785415.679	6249252.811	46740660.84	72291784.7	93729699.36	105431964	396302241	5436789.615	914827.6972	307109042.9	10387468.14	203013772.2	6832770.124	15181247.27	1875467.48	5098595.413	41870737.1	1503491.119	6401622.893	8217626.757	8928383.836	117830.8988	51991081.29	53846557.66	1235547.056
24/12/2019 23:00	23168915431	8072994120	1512932709	28111942568	2886454481	1931377792	171908499.3	413558496.4	182458414.6	1164715927	31032812.35	105910921.1	7544286.71	112298960.2	131914592.9	38406264.87	414744751.7	4134198.671	127262442.6	230318288.8	5343235.153	660532299.2	77404247.45	229554546.8	6896257.793	5911904.955	47072796.85	70398837.37	92803694.15	101400670.4	380822854.5	5542777.727	921310.8004	291803911.9	10374491.85	205500745.3	6843464.539	15550660	1830894.855	5130786.223	41346516.02	1470856.548	6447627.004	8398517.599	8401760.683	113359.8314	50808218.49	54098001.14	1215049.031
25/12/2019 00:00	23010187795	7964069778	1517603476	27922224755	2865451653	1947145047	177668732.7	418897369.3	190603079.6	1184720323	30911209.62	104579660.3	7650903.84	111449992.5	131772812.7	37812261.32	413372396.1	4334112.464	127112410	234656968.2	5394173.56	651550259.5	76682238.04	228681221.5	7171267.478	6736954.703	49112969.19	71860282.02	92408694.26	101367390.7	379467120.1	5983500.803	941396.1435	293303429.2	10439720.39	211029389.6	7012716.634	15878192.98	1798142.992	5141620.872	41524367.69	1465829.868	6431563.014	8560885.225	7914358.074	103493.9041	49696271.57	54083130.83	1212917.12
25/12/2019 01:00	22756806318	7912046732	1559400526	27758606975	2864026850	1928425207	177853952.6	417652127	187480899.4	1175792527	38579042.62	103721517	7490001.236	108682115.4	125402742.1	37459496.53	406924576.7	4413953.556	125625758.7	241739178.4	5359306.39	638860426	75715357.21	226391653.5	7394452.307	7518764.154	49763868.8	71272269.95	92306154.44	99065874.61	387345583.7	6137951.439	948924.6393	294133966.4	10254742.76	212417795.6	7190306.898	16060308.38	1778746.49	5127098.474	41699130.55	1403955.606	6319911.446	8703061.181	7831371.647	102586.7732	47304318.34	53672478.62	1200550.624
25/12/2019 02:00	22939739878	8123776898	1596952567	27684952500	2860092169	1900913340	178718852.5	409902678.5	187248349.6	1167514489	39409082.95	104693314.6	7063047.988	106688768.6	128328806.1	37156743.57	405157082.2	4544322.515	125994350.3	246991356.7	5298808.687	640752990.4	75590816.61	231144015.6	7750952.77	8528933.438	49426338.55	70957611.97	89736485.96	101728390	386266826.3	6170612.941	953796.3083	294634448.6	9765293.403	215230961.3	7313554.542	16096711.46	1748568.993	5392940.951	41676768.3	1410592.584	6477574.57	8897218.256	7724859.223	112710.9622	46226457.16	53611856.02	1202360.149
25/12/2019 03:00	22966414777	8180860986	1640849978	27664418702	2859300318	1902680187	178982291.2	405611352.5	189045036.1	1159997456	38307727.47	104574085	7030109.492	106302327.2	127075727.7	37134052.23	406033114.1	4591224.816	125111708.7	247721470	5300262.325	642327098.2	76130209.66	237889403.7	7915293.741	9208320.162	49314634.59	71416049.51	88883820.27	104978452.2	380822371.6	6239397.549	954530.704	294960509.6	10032150.67	218722763.9	7644834.758	16343011.4	1751337.783	5426526.343	41611394.67	1409390.9	6378300.149	9175165.224	7444915.466	106931.6338	46901485.6	53836505.86	1221875.183
25/12/2019 04:00	22879022717	8066218228	1688006772	27539959602	2892181390	1891327100	177392777.4	410424819	187670941.8	1181589954	38016983.14	101710159	6994903.086	105240128.7	107685467.1	37160903.26	403972645.2	4436761.64	123074894.7	247915587.2	5245307.512	650178605.7	75172341.72	239146426.3	7961965.995	10002272.8	48940265.99	71466259.21	86571578.09	104778893.8	373380913.4	6326161.061	927362.1474	297812506.7	10009823.83	219944639.9	7878312.492	16494947.49	1727262.839	5376392.695	40580842.34	1402311.309	6301273.977	9394063.742	7079516.113	102710.3601	45970996.05	52976147.13	1227081.198
25/12/2019 05:00	23039790312	8201454024	1728411747	27514889087	2899419688	1889679338	177017563.1	414464977.5	186206784.4	1170530173	40475464.88	102825266.2	6931963.834	104614366.3	105862706.5	36797434.5	405368798.4	4468081.131	121168949.4	250316974.8	5221349.84	658538818.8	74555400.08	241806629.4	8087150.722	10658285.07	48582799.41	71594647.39	87668313.27	103668291.3	371985611.4	6434206.046	903183.8283	302667900.9	9949543.365	205562759.9	8034819.523	16759083.4	1729202.817	5670739.113	41131238.28	1388302.661	6312282.164	9564388.835	7185990.435	99030.5139	45220415.07	51925668.69	1218865.305
25/12/2019 06:00	23021581741	8177916547	1756544978	27378396268	2905195571	1897248249	174819132.5	414645273.4	183528771.4	1164930372	40375855.14	101740047.9	6807165.986	104344813.2	104845373.1	37171761.15	404765647.7	4222303.415	119780928.8	252053043.4	5157729.882	660035273.6	73494671.05	244869223.1	8230653.475	11203153.01	48385111.82	71385785.87	87011553.66	103389762.9	370474036.3	6550528.924	860040.1919	300672899.6	10012746.45	169013589.2	8102573.049	16639743.22	1729750.882	5760182.842	41031046.48	1360853.818	6373263.002	9516279.577	7229221.299	90345.4324	44190362.46	52839274.12	1219623.21
25/12/2019 07:00	22811504905	8097567022	1787604633	27262027236	2886597608	1894504756	172391958.6	417957125.7	181023067.7	1158964582	39904058.12	101156808.3	6943080.082	105408323.8	103744759.7	37260294.9	405542105	4166999.039	118223279	252093685.4	5204177.899	662489892.9	72232973.08	251654599.4	8243956.873	11700234.64	48030664.55	72955411.87	85109818.02	106170752.6	371265227.8	6625770.846	823206.1196	300752850.5	10045947.46	168980832.3	8080514.236	16453175.36	1728484.104	5778917.922	40829301.48	1364135.452	6348365.412	9406062.993	7243569.338	89474.2493	43510575.78	53663290.91	1193461.469
25/12/2019 08:00	22884844936	8108822058	1845188991	27228162381	2908992541	1899449590	170922686.5	420384121	180292471.6	1159953222	39897881.94	101333253.8	6921165.689	105096859.9	102814023.7	36995742.6	408251068.5	4117448.607	116557721.1	255064518.4	5307864.295	671666052.6	71881747.52	256432945.6	8319195.349	4613649.332	49543578.52	74437944.18	83952093.67	105560352.4	374616349.5	6787072.023	800371.4584	303487800.7	11155032.74	171042414.6	8063295.992	16736105.25	1703484.533	5623608.43	40927395.35	1413965.921	6609146.223	9415221.628	7414232.936	89461.2099	43071651.97	54325173.81	1177125.486
25/12/2019 09:00	22536264639	8103308347	1798350334	26734746321	2895276389	1841123950	171738908.8	418991924.6	178854043.9	1150083210	38875972.63	98793153.44	6798603.843	102791717.6	98916475.52	36229488.29	406369674.6	4007322.322	114984374.3	251863772.9	5385260.551	669867003.7	71152259	256725167.3	8212699.965	4800834.854	49760177.9	74549766.39	82853245.28	103954414.5	372460952.3	6729492.704	776899.4285	301873255.1	11265018.53	164267108.3	8205704.12	16897747.01	1654563.052	5599086.44	39882755.9	1404861.662	6435304.262	9616643.365	7224071.965	105224.8038	42800978.02	54352309.3	1177423.277
25/12/2019 10:00	22271357332	8084946449	1779387695	26444464934	2883273122	1814639864	174298037.3	416336319.5	176219973.3	1143479314	34307663.23	97946775.06	6648390.22	100846089.9	95481383.66	36382879.13	404570722	3829368.744	113541600.6	251600576.8	5426224.665	670219062.5	69824227.62	260730816	7870648.895	5066144.19	49397613.73	74089541.43	79507293.27	102568811.1	369053860.7	6647193.16	741457.8549	298864583.5	11386124.99	152307233.9	8285101.678	16900193.39	1613007.75	5747847.325	39437375.79	1412158.082	6348334.418	9510430.927	7154670.269	89995.1939	42168599.46	53882103.75	1206470.528
25/12/2019 11:00	22268474491	8160737201	1775437567	24464993161	2887975202	1813005048	177181855.2	413894176.5	175594711.1	1145954996	33501229.52	96295428.77	6738468.817	99995378.34	94964457.63	36106752.82	406027812.6	3651396.016	112623568.5	250669433.4	5537380.156	664930976.9	69386354.39	265626134.6	7819951.025	5447946.466	49392839.87	74295189.38	78966397.16	103961027.6	367610265.8	6550933.97	718580.5425	299416278.4	11348327.31	157387400.9	8485895.538	17348367.85	1578097.513	5914356.65	39177655.27	1403850.29	6289654.78	9724234.399	7187602.103	91962.0979	42060979.87	53649303.4	1236517.922
25/12/2019 12:00	22073422309	8146417201	1758924231	26142565789	2867279304	1805620113	176056095.1	409009070.1	174602678.3	1137688800	33096009.6	95145262.87	6622954.549	98679111.58	92880641.55	36005407.25	402392577.3	3472872.061	110676972	248660503.8	5491228.106	664141228	68747947.95	272981213.7	7747470.102	5271434.267	48912499.12	74577157.02	77975870.54	102898116.2	363314420.4	6539327.072	681060.6504	298519242.5	11256579.57	153799166.5	8546106.435	17244081.79	1616228.927	5950988.802	39068618.81	1385166.807	6225824.243	9745125.779	7106051.564	91544.9922	41598628.38	53322415.47	1238212.248
25/12/2019 13:00	22537859053	8304914262	1793887771	26615551895	2934335164	1870808575	180882910.6	411541509.2	173671160.4	1137689338	33367079.19	94882830.64	6614683.546	100698780	93904818.86	36651511.58	406412727.3	3496213.767	113973199.2	250498296.5	5650815.977	680898378	69334994.76	281474483.2	7775950.19	5255517.554	49223623.4	75251570.11	79106427.49	105936820.9	361098628.9	6697162.186	639327.7693	300239207.8	11391817.99	152901922.9	8737601.59	17194177.08	1622973.434	6998011.503	39080482.76	1406400.442	6310888.341	9826103.969	7102207.895	91463.2226	41481938.53	53010414.4	1256619.181
25/12/2019 14:00	22742205173	8446011769	1786356942	24816085451	2933314103	1839845799	178835462.1	409380779.6	173368697.3	1132898954	32961784.18	91843663.23	6570935.515	100514128.5	94795497.3	37427540	398752243.6	3401267.137	115477464.5	243991048	5616560.071	681009497.4	66859504.31	277306555.4	7797634.55	5185324.949	48938172.15	75570695.89	78222855.54	106121247.2	359430066.1	6810762.569	605277.0198	295537395	11359634.88	152682989.8	8637077.841	16806441.97	1615893.287	8512920.94	38103631.11	1415925.606	6288997.364	9659752.778	7024835.283	94431.7112	41460641.59	53011118.82	1273486.29
25/12/2019 15:00	22628874780	8462868153	1776878824	24640315092	2948849041	1787022484	177337976.7	401169818.4	173459064.8	1124819811	33796661.65	91300095.73	6453695.261	100032957.6	94467239.72	39026712.7	398033222.1	3431238.186	115408321.1	243661739	5864730.095	679971581.6	65233922.07	280298628	7796418.205	5205549.318	48751336.95	75600208.45	79200727.66	106426285.5	358278210.2	6882348.864	582459.2745	294522795.7	11559276.13	145774509.7	8550126.739	16329542.86	1590769.203	8898914.026	37968276.32	1417187.42	6197365.776	9730049.074	7158942.98	94743.889	41251795.76	52957074.87	1280317.394
25/12/2019 16:00	22049346445	8376683199	1751048438	24026867565	2907738793	1783832614	173395138.6	393725966.7	172193915.9	1109350570	34545163.97	89560266.48	6428526.708	99149873.81	93154299.41	39406396.66	396025470.6	3404012.004	112848366.6	243172738.8	5773161.684	663599533.5	63895288.58	269849860.1	7590729.399	5172187.686	48188868.37	75432935.39	78106033.81	103512785.3	354168918.2	6801736.658	551868.1197	292163361.6	11483113.15	137695643.1	8475014.041	15871059.6	1538069.37	8893584.171	38508699.62	1396055.216	6101085.619	9662563.398	7143929.242	95081.12	41008424.39	52311722.09	1271123.224
25/12/2019 17:00	21823382381	8426518048	1719754585	25515063945	2902498039	1775039578	169175046	393787443.8	171919710.8	1110396778	34306542.29	88846079.39	6456950.148	100308618.6	92921138.09	39496639.33	402673102.7	3416614.175	110878484.2	241056781	5734953.297	656100696.1	63817656.6	270989917.1	7510454.217	5352755.333	47893216.05	75756850.78	78022886.12	105102968.3	351515338.8	3938368.656	522147.8064	293191010.5	11609233.97	132287727	8467810.42	15458076.57	1523749.914	8789638.274	38300026.03	1414635.555	6226901.842	9559096.386	7197127.987	94045.7518	41077902.36	51957138.89	1284938.903
25/12/2019 18:00	21698838598	8396396872	1709138715	23777854721	2886306625	1749364960	167105669.6	397227850.8	170955716.1	1107352238	33780568.42	87820075.7	6289571.403	101768182.1	92208462.87	40161023.64	438716048.4	3412306.963	110161656.5	240756113.1	5882249.642	650173059.7	62378045.45	269528503	7292320.326	5410607.526	47342067.71	76906274.87	78340180.95	104234766.2	346415638	4076176.54	494798.6348	294463445.2	11610561.59	129317136.4	8409617.195	15123416.93	1514804.2	8989465.285	38083920.39	1406812.485	6181213.365	9448413.502	7198464.63	91002.7775	41071762.55	51504413.44	1300869.132
25/12/2019 19:00	21323630677	8326221058	1651465434	23383188227	2866727635	1724564373	162889266.9	394171867.9	169595476	1099388039	32474105.49	88540386.47	6167901.182	100765225.1	90171055.21	40235913.97	406088392.5	3289195.03	107540002.8	239048261.7	6149518.348	637780415.4	62042120.7	261110060.8	7125405.892	5390253.527	47152059.01	77387518.54	77248206.44	102463471	341293823.1	4144209.472	471262.0161	292020513.6	11618414.84	125609466.8	8286388.455	14663298.94	1497968.174	8959243.583	37873143.48	1405625.079	6115171.163	9406957.994	7339127.298	90687.688	40736042.04	51013575.4	1296695.908
25/12/2019 20:00	21360003575	8377200350	1697671952	23335254257	2818566167	1696667646	162348789.6	391640144.6	168676904	1102996372	29151531.09	88531798.73	6142612.956	102753404.3	88575658.11	40682034.43	390463189	3272473.906	106551488.5	241065592.1	5848808.737	637074757.1	61339958.18	265176570.1	6908537.905	5425160.261	46607011.83	77876696.29	78867202.46	102987171.2	339141544.9	4270684.273	438088.765	291615572.8	11523604.98	122212778.6	8232211.637	14245057.14	1516855.8	9009197.908	37699270.51	1392375.358	6147913.059	9421509.593	7430929.888	95535.982	40640076.29	50116230.96	1290452.449
25/12/2019 21:00	21367707126	8365771826	1699442366	24562333604	2784600158	1652889324	162286422.5	390256459.6	167860675.2	1101677872	29321030.15	87761036.71	6222263.316	102952165.1	87972904.15	40259139.54	380363302.7	3311883.612	105915054.9	240471907.5	5912684.305	638741665.5	61723081.44	268900560.2	6803106.678	5422031.762	46504433.39	79671478.1	78906553.77	98329789.54	331949437.1	4403078.835	410830.8826	290424763.8	11516328.12	124054166.9	8239422.597	13825683.45	1522263.37	8794558.965	37882864.95	1372808.628	6116007.308	9443224.388	7598569.661	107505.4848	40578888.11	49519177.5	1299737.915
25/12/2019 22:00	21379733625	8364844809	1675837506	24449845264	2767376565	1638430704	159690566.1	387891449.6	167189496.9	1088276958	28735302.11	86266459.54	6257622.642	102164665.8	89070730.71	40425585.4	383035849.8	3476525.214	105679874	236526143.2	6128888.35	635147946.3	61192477.84	267907751.9	6685061.28	5383410.547	46476984.53	80629619.87	78345587.33	101150744.3	316550471.8	4543947.39	378064.5999	286960685.7	11521820.62	123601064.7	8144789.851	13357982.68	1514758.5	8332228.872	37986515.69	1371111.284	6076228.468	9394241.711	7785090.358	110769.9453	40393435.21	48975723.37	1308044.6
25/12/2019 23:00	21541903678	8418584453	1681673931	24574505507	2777755742	1656768370	158752268.6	385490954	162255696	1081654441	28339954.55	85949270.2	6240899.996	103759282.1	87769856.1	40377470.17	386553730.6	3481635.079	105990127	237090257.8	6010135.531	648136856.1	60730712.54	272501949.3	6433448.874	5309655.497	43332260.39	80018947.23	79626962.88	101954450.9	308609728.7	4686923.751	345216.3724	289650278.5	11539667.59	119579042.3	8060214.004	12941171.01	1504934.917	8556985.635	37779582.43	1400246.837	6070459.856	9422787.55	7970206.756	112538.5107	40479374.07	49010756.09	1320901.96
26/12/2019 00:00	21567432277	8419264928	1672479720	24487589696	2772918910	1646552730	152710820.6	381783943.5	160788270.2	1074419729	19602120.45	85970530.29	6074927.583	104122757.2	86093984.06	40558089.95	385925587.3	3286572.698	104967612.5	232376341.4	6037765.482	651294591.5	61119058.81	275322377.7	6155648.518	5102227.454	44717814.6	79159078.55	79282432.66	101044695.3	287499844.2	4766506.882	301048.037	283425201.7	11535900.56	122614666.5	7996404.804	12584953.03	1501997.042	8508854.578	38351756.93	1382788.659	5990962.179	9462491.959	8226823.831	117607.2075	40346129.73	49026699.06	1337550.324
26/12/2019 01:00	21526343476	8350767652	1670021075	24311362911	2760183937	1644326299	153536524.7	380455090.1	159954697.8	1070535970	20398340.28	86278143.08	6114654.943	104245537	83723163.81	40597555.17	386228482.5	3203592.259	105170399.7	235433505.8	6127477.839	654534762.8	61761746.31	276466470.9	6017331.838	5068132.625	45473135.9	79391962.46	77936868.54	101150238	291848971.2	4718644.101	263346.3813	285994455.7	12447756.97	123216163	7895947.025	12230630.1	1487942.821	8497690.582	37945295.42	1389834.661	5971257.746	9474255.619	8377865.681	107823.0164	39458258.68	49092304.91	1346884.671
26/12/2019 02:00	21446932104	8239993140	1665302869	24162944043	2732247155	1635267177	158271911.5	375934072.9	156950703.7	1062693450	20198256.64	85027157.64	6073271.058	104851581.6	78891492.57	40893822.92	383820814.1	3000119.06	104811783.6	236913540.9	5973775.234	663931026.5	60908956.65	273348634.9	5781445.894	5004026.785	45159943.91	77773416.22	77830139.95	94634366.93	288301528	4778518.326	227462.0027	282733993.4	12282417.51	119821223.3	7802233.578	11945421.48	1477813.242	7912079.341	38225333.82	1368539.801	5857424.157	9421611.912	8360085.536	115470.7472	38434219.25	48373959.16	1342862.023
26/12/2019 03:00	21438614474	8193850354	1650392354	24120783865	2730903158	1620004635	158212572.6	373026084.9	156534541.8	1036781262	19301479.87	84936096.98	6097256.924	104529326.8	78521723.74	40777222.61	384107670.8	2902510.558	103450904.8	237131527.4	6037130.333	673766207.7	61518755.55	273921984.7	5739728.626	4983988.664	45088445.43	77367473.54	78895613.64	94029719.34	288482235.6	4846764.589	195509.4597	278538283	12449078.55	116751274.6	7682017.585	11670579.5	1481562.884	8307011.289	38115240.32	1368550.155	5686209.246	9377042.805	8343766.055	133281.2951	39188872.23	48421240.01	1312898.416
26/12/2019 04:00	21379660059	8176666606	1644798874	24051479528	2724983766	1663761143	155261535.2	367701870.9	157748848.6	1064748505	19187939.76	84476280.62	6087221.07	104750579.7	79455044.66	40870427.56	386963947.5	2923038.932	104031985.9	239519810.7	5945414.915	675103046.3	62356591.75	276771475.4	5784847.37	4930684.784	45240139.38	77371989.61	81429668.29	94654394.9	288100016.4	4930615.023	186309.0327	274804471.9	12886632.96	116455052.3	7515163.807	11312212.13	1472840.244	8143990.785	37222474.05	1374140.136	5618541.413	9255583.585	8394340.202	138637.3234	39712749.95	48138175.56	1280119.338
26/12/2019 05:00	21335495277	8189454108	1642076809	23999692191	2734858092	1668422359	153082161.6	363282451.6	157118359.9	1068630249	21083580.03	83974191.91	6192113.537	105274031.8	79031868.3	41086438.11	388823103.9	2967576.824	103979692.7	241671612.1	5918002.904	670036696.5	63360806.96	279241628.4	5810207.904	4938139.825	45209610.21	77432380.63	81436125.68	95235466.14	282741194.7	5013972.092	181460.333	275088665.7	12966473.34	114920762.7	7435550.169	11094236.6	1451397.28	8129596.34	37300369.93	1380020.367	5611745.943	9201727.508	8451771.012	145238.2418	39720053.97	47653893.72	1262802.815
26/12/2019 06:00	21426289795	8251815621	1644788545	24083459564	2748713885	1662087949	153715547.4	365454546.5	158657346.6	1067320421	23421341.52	85678503.86	6288439.812	107026276.7	79378649.05	40950192.89	394552266.9	2960275.604	104750112.4	242469545.1	5881386.83	673193388.6	64911505.1	279164026	5782771.756	4929999.372	45298833.76	77150834.31	83042670.28	96118867.52	278787374.9	5255089.365	183792.0177	275960623.1	12922072.25	112196599.1	7529777.036	11386054.06	1478963.669	8118381.596	37375285.56	1376668.116	5536245.248	9329352.941	8574464.139	147302.4253	39611060.27	47344396.04	1270219.414
26/12/2019 07:00	20858113325	8112716587	1305642430	24109711151	2728852942	1670980302	155434511.1	360782173.4	158948751.3	1070656638	24500151.05	85730995.72	6250511.637	105041325.2	80271496.29	41763830.84	391362979.3	2984738.046	105579391.1	249605911	5848058.761	678767043	65843958.9	239931744	6069981.13	4903298.256	45168624.12	76972323.25	84685765.22	92017423.57	270175276.4	5506412.313	183005.3544	275160474.9	12907721.13	110580855.4	7691646.477	11823764.59	1477341.405	8119890.559	37296675.58	1375173.577	5421075.997	9458848.039	8660320.062	162863.9114	39507115.11	46121298.33	1300310.67
26/12/2019 08:00	20693883258	8047396607	1266285836	23937728400	2724744200	1629948877	154231836.7	355518063.2	158821882.9	1061489772	25193584.61	85494017.58	6357835.76	104887321.5	80203687.76	42025922.38	392827743	2976247.355	110866876.3	254855351.2	5713783.965	677895909.7	66433211.34	233797527.3	6277245.537	4361814.608	43416458.18	74302848.71	85129012.45	91387754.92	265040694.9	5518298.845	183860.4954	277701329.5	12039641.45	103828125	7764857.283	11908252.17	1466876.507	8126499.782	37828907.69	1321113.404	5120244.504	9557579.715	8599411.884	161300.1832	39292998.98	45954493.02	1296992.955
26/12/2019 09:00	20759372482	8118146964	1283589923	24040552462	2727207381	1631513818	151929022.2	349594516.7	158029254.4	1059679854	25199699.1	85538785.11	6431108.654	105306439.7	82258628.22	42901713.89	391710625	3310413.967	109337183.2	258731451.2	5711644.734	681894732	67519843.77	234786501.2	6308013.207	9483569.916	42827996.71	77500088.66	86094179.65	93515418.52	262006501.7	5682685.46	185445.196	278701065.5	11900421.65	104068719.7	7796935.15	11996168.74	1445700.582	7967419.239	38426703.21	1320923.366	5110836.64	9532905.232	8730790.523	142805.6188	39104055.38	45413139.32	1307662.962
26/12/2019 10:00	21358435207	8185891109	1629015229	23911659749	2734234265	1623921323	148833838.1	346317947.8	159085440.6	1055450088	25153749.49	84140524.31	6667887.756	104876162.2	82930067.54	42904282.89	389189259.5	3404118.106	109913766.2	259013782.3	5583902.503	677235924.7	68672787.07	273899417	6732841.021	6763684.93	43235849.63	77463313.85	87158494.08	97293627.62	255114609.5	5777765.217	182522.2441	279341271.3	11744296.21	103919343.4	7828174.833	12248794.82	1436901.619	7748690.832	38472268.68	1305833.534	5104180.438	9617123.678	8815637.815	140870.9675	39085681.31	45490512.42	1293611.717
26/12/2019 11:00	21214320457	8066706820	1626680880	23616672903	2722597147	1609712385	145828904.4	343472879.6	158356267.9	1046239765	24985019.36	85073455.53	6595918.263	103648093.5	82836721.18	44229855.14	388191047.9	3388004.32	111487443.6	260133452.3	5532744.962	677981929.2	68964430.89	272587747.4	7030359.126	5227899.269	43030258.74	76591887.87	88098959.92	96426799.14	248372802.9	5948457.847	182453.6813	277426515.2	11739001.82	95367192.99	7739226.957	12273068.37	1448340.721	7738184.301	38641966.27	1316233.133	5137201.037	9510697.215	8867231.03	137657.3608	39188304.52	44758422.46	1280404.029
26/12/2019 12:00	21311226830	8002581475	1629658330	23790408583	2728258398	1634293285	145636603.3	344641498.7	156348797.4	1043691554	24817739.4	85105873.4	6704473.659	104363481.6	83246810.23	44380804.97	386286276.2	3424692.076	114232863.9	266636263.1	5503101.394	677322219.7	69403332.21	261518749.5	7375481.949	4405022.748	42686889.3	76510339.17	88884896.58	95320606.01	244833274.7	6060000.523	184797.8431	276138659.6	11680482.31	94355336.41	7778968.158	12403697.85	1439168.697	7662701.756	38481247.56	1325680.022	5156527.095	9394578.1	8853278.864	139832.3923	39302217.05	43567769.72	1260056.272
26/12/2019 13:00	20834668387	7791982313	1593538099	23225832021	2669910419	1538672320	140194280.7	332218849.2	153424219.1	1024502368	24091180.43	83456298.25	6672442.972	100546635.5	80145443.68	43254134.91	381318638.7	3399467.914	109897169	268047538.9	5401396.996	659945480.4	68816415.83	256926554.4	7391867.145	4340039.659	41998120.37	75233575.03	88558997.34	92004414.79	237981819.8	6100680.341	181504.9305	270421452.5	11616864.7	91488637.28	7708881.938	12637361.7	1436517.957	6403786.95	38496021.25	1298257.732	5009536.831	9164700.956	8730376.077	137741.5198	38836259.68	42253529.78	1245908.997
26/12/2019 14:00	20084095567	7627315473	1199618533	23192468701	2615396134	1537761845	140331706	332486254.9	151611175.9	1025872211	24183803.49	83923599.93	6751977.464	99924126.8	79397640.33	41869996.31	380058835.3	3419762.503	108153719.2	269794214.9	5405019.39	656165791.6	69683370.34	185669273	7287261.226	4306136.117	43736677.19	74309576.02	87639867.77	88878799.6	234707221.1	6167324.266	185169.9511	271644249.8	11610639.84	90230899.63	7803139.338	12865259.69	1443021.863	4568004.442	38623956.37	1314544.484	5003953.108	8858174.74	8610304.185	133573.3646	38536371.15	42563390.02	1236276.015
26/12/2019 15:00	19714023803	7511317177	1170361816	23237259687	2613279088	1531944144	141528870.2	325311734	150379070.8	1025920242	24131895.46	85834028.36	6812772.727	100108389.8	78514169.1	43009242.34	377718573.6	3353314.559	110627016.2	268556550.9	5306146.766	658106963.8	70285576.56	181612262.9	7087119.169	4348841.545	44178190.85	73386061.84	87629979.69	88029533.01	226928091.8	6412477.147	172393.9831	271631083.9	11498238.57	89208516.9	8324847.499	13370066.93	1468333.549	4404527.825	38284401.9	1319515.34	5035000.459	8615379.95	8636847.09	135011.7116	38906522.23	42675178.85	1221455.747
26/12/2019 16:00	20060769179	7624080070	1181351098	23623503097	2626944104	1515063583	143834953.9	331154986.8	150350876	1039735093	23775984.32	86431504.52	6847600.094	100396129.6	76040121.18	44108206.09	380282927.8	3424410.497	114106359.2	277675351.5	5260700.93	694393113.3	71903855.59	186811915.9	7018760.899	4300090.762	45049206.93	73494385.33	88366506.33	91047874.49	227366467.5	6518033.179	178367.456	275080033.1	11543446.1	90173881.04	8535544.085	13758728.74	1499379.713	4368091.394	38847395.43	1325287.994	5080793.419	8464184.741	8803759.023	127434.3019	39416809.38	42768680.44	1215793.234
26/12/2019 17:00	20646599251	7867173463	1236489707	24224237427	2654090091	1569195821	146666914.8	349390642.4	153364823.9	1065042963	24674905.41	87794004.24	6938399.614	102446516	74802990.47	44723011.1	373649433.6	3555292.271	120015459.3	285669586.1	5207902.556	853174332.1	73457782.96	190073646.2	6999544.857	5420658.683	45059813.64	72804901.52	89288650.92	97352305.71	229075290.6	4049166.638	190259.3956	281919727.2	11646608.31	97573186.78	8590698.586	14081382.26	1495224.799	4472404.591	40137412.82	1307610.889	5121610.387	8391722.282	8912190.596	128886.3531	39849619.16	42742900.3	1211510.353
26/12/2019 18:00	21230680507	7998558404	1252045650	24885472693	2709363623	1629800514	148887249.4	364248698.7	154200650.3	1073081275	24879607.95	89105240.53	7087312.479	104052265.6	75043978.57	45305311.9	339217471.3	3691181.327	122784106.6	291777445.1	5196233.592	902390395.2	74317783.6	195949142.2	7055921.279	7953382.302	45373903.43	72136883.03	90193105.75	99620032.7	224459528.4	4167410.015	198942.0768	282633716.8	11668544.61	101942288.7	8651967.689	14185162.52	1482676.691	4477604.646	40710900.78	1306014.963	5151320.86	8307745.593	9083941.944	135209.2278	40214576.64	42688787.26	1205346.028
26/12/2019 19:00	21529041855	8051774977	1265403035	25242386511	2714317285	1640092094	151787458.2	369341759.1	154823768.8	1086534317	24433426.15	88838658.9	7115300.849	104598902.7	79324085.41	45135286.52	361011013.1	3884469.036	124102871.1	293892063.3	5163313.053	930482903.5	75205297.52	218657642.9	7061972.916	10401055.71	45264919.24	71731055.05	90322829.86	100308768.5	218667729.8	4181432.81	192852.7969	285456286.2	11860052.92	103902153.5	8655540.695	14549194.45	1454728.02	4476292.027	40612346.38	1306128.232	5261483.353	8245436.949	9149557.474	133816.9864	40462107.47	42446165.21	1202486.801
26/12/2019 20:00	21970899636	8356921631	1282777441	25867099175	2809149989	1724399728	156377580.4	377382806.2	157199515.2	1111040795	27110092.47	89063248.93	7156855.103	106360520.1	82468897.56	46669934.42	368364011	4133162.767	128472259.4	297208259.1	5010508.025	971293978.3	75691380.18	217960817.4	7024053.41	12759380.13	45445083.92	72086901.88	90149109.69	106208936.2	220832953.5	4319572.413	196598.4247	289882516.3	12217494.76	110522950.2	8840854.117	14819944.12	1452540.979	4661148.357	41207158.3	1341227.047	5245238.852	8207957.837	9187395.369	130367.6531	40296883.45	42421771.01	1222274.333
26/12/2019 21:00	22185073391	8456301971	1285164892	26367415208	2828790634	1773483080	156900548.7	381299286	158428082.5	1117747952	28745401.57	88840080.4	7152684.217	107974745.1	82117653.25	46832746.34	365693110.3	4288657.846	131554904.4	299824502.4	4899487.504	979986772	76184433.48	218854934.7	6947815.991	15310218.08	45625486.9	71729292.4	89841772.46	111471567	224715436.6	4434250.2	209480.3835	288161245.9	12245644.6	109435012.2	8838852.352	14974682.68	1442534.721	4685614.933	41136849.68	1452778.254	5275784.665	8018169.893	9043685.242	119334.2937	40951985.75	41812192	1211352.251
26/12/2019 22:00	22380281527	8502395911	1287075145	26651420985	2841458741	1800662409	157576617.4	376710587.9	154758972.4	1104869209	29131626.01	89056852.85	7180665.742	109961047.3	80471024.47	47517810.87	365246453.6	4250229.886	133662062.4	301854995.8	4724458.127	995877287.1	76838435.76	223323649.7	6895870.951	16355366.95	45410873.08	71933718.04	89947964.27	113422973.8	227250895.2	4506621.64	212814.1929	292553873.6	12324705.13	111443479.2	8871251.962	15112087.18	1423149.04	4921762.116	41091768.58	1439279.012	5301035.085	7793813.868	8817768.294	115369.766	41456710.85	41702094.24	1209617.605
26/12/2019 23:00	22567576199	8547934546	1292902297	26816375997	2825301955	1848891420	157908038.8	387368634.7	155833925.6	1101147635	29793964.74	89339036.78	7199522.411	110868452.7	79599639.99	47432199.41	365623419.7	4334136.426	137192505.4	302785432.2	4635702.904	1021221307	77797251.77	223833164.8	7023410.117	16793913	43435444.49	71814833.23	89200648.63	116539540.6	227811794.6	4696299.316	210693.0581	292738097.4	12308850.79	111669390.6	8871214.121	15385537.44	1429204.654	5460901.533	41303640.19	1422350.515	5259671.375	7625343.195	8687084.281	142293.7113	41349631.98	41522784.46	1209010.085
27/12/2019 00:00	22789932479	8602028737	1308311504	27089857817	2849030562	1838050795	157660620.1	387634646.2	159876468.8	1112020326	28322810.11	89295281.78	7160955.283	110427484.5	79203029.93	47649174.19	366800199.8	4551058	139848139.2	296820809.7	4540846.044	1038624872	78000728.43	220889370.6	7033277.783	16922040.25	44003249.1	71896580.22	90192792.04	117225757.7	223771241.9	5001096.406	215187.3721	293395924.4	12333091.16	108844219.6	8926994.74	15771786.11	1418865.548	5458491.016	40862941.14	1436866.429	5257793.857	7631468.991	8516725.552	131791.0398	41835472.25	41406852.72	1199906.206
27/12/2019 01:00	22869511900	8620549741	1315533142	27106817492	2849807398	1845863922	158932365	391254837.3	159666113.2	1113000180	30179851.03	89192674.84	7163827.587	109538797.5	82860407.27	48865089.07	366714839.4	4612342.794	140607143.7	296672924.1	4537431.217	1044232564	77775450.47	220116152.5	7106571.402	17261122.04	43770091.42	74465333.6	90870905.62	119919961.2	222314718.3	5174119.391	213474.5947	295866323.2	11250813.45	112207349	8968511.57	17616442.94	1423193.142	5608593.787	40776624.97	1447615.653	5262055.017	7687546.097	8467136.941	138648.9539	41759114.98	41314438.68	1213476.63
27/12/2019 02:00	22838047945	8557313682	1326256897	27012925419	2808731507	1844586619	157865444.1	391215087	159303553.4	1106918031	30407422.12	89192140.26	7151718.788	108877270.8	82648902.42	47897060.78	367838661	4714855.773	139458239.2	289334224.8	4444877.134	1075633969	78072849.01	217898547.3	7161367.274	17376155.5	43065482.67	74712423.82	89564627.43	120111938.6	218030731.1	5264793.317	216979.6609	296013194.4	11906841.97	111111196.1	9015125.605	17811657.27	1442465.269	5587475.863	40642430.89	1467364.463	5235859.232	7705261.103	8444608.836	122021.6072	40886307.42	40918973.58	1229572.945
27/12/2019 03:00	23245006071	8731359683	1369052051	27492610484	2857764015	1888057603	154334731.8	399804403.9	162437223	1086436138	30537953.22	89845451.92	7147753.458	110855504.3	82446406.65	47949669.24	370162205.7	4861090.431	144897996.5	290886373.1	4514179.884	1128073475	78829078.92	219070970.8	7304222.068	17647813.77	42803747.14	75369717.51	88972326.09	120439006	216540047.7	5456108.165	215187.3328	301777628.8	11638974.5	129415527.4	9098874.532	18064585.57	1442769.437	5358850.483	43157804.15	1468710.758	5526286.879	7703635.26	8562032.281	105941.8808	41276924.69	40159395.54	1293251.541
27/12/2019 04:00	23567402598	8728497914	1407687721	27722959292	2881887298	1855173045	153153041.4	405611885.7	166757929.4	1115075281	31648544.16	90500128.39	7268245.463	110739780.4	83440643.8	47801866.07	373346514	4909144.984	151155487.6	291035100	4470766.649	1144064662	80611171.06	218837443.2	7425017.289	17870421.92	42502249.51	75879220.93	86247293.08	121134973.5	218124624.5	5702725.986	212468.5912	299658588.1	12082359.46	135510119.3	9124285.029	18325820.53	1488314.461	5271994.078	43199607.02	1457875.089	5606463.68	7712381.062	8545644.952	106844.2874	41339506.69	40316840.74	1317602.981
27/12/2019 05:00	23699393616	8699966651	1421770544	27866650760	2874797985	1869496460	153543655	407025678.5	167849015	1115402319	29897792.7	91924305.85	7269793.179	110034106.5	83976919.73	48094532.33	372663533.8	5068572.038	153193582.1	289642474	4494826.14	1150982797	81119769.69	219391021.9	7624211.5	17775586.84	42347041.63	77763417.24	85943160.38	121836907.9	218047001.2	5845286.73	248399.8441	299071798.5	12317639.37	139014166.3	9219867.535	18457369.41	1495369.694	5274951.454	43534551.45	1452035.691	5629521.919	7650000.554	8405302.549	103646.2962	41228668.21	40256364.98	1318133.846
27/12/2019 06:00	23825887383	8678989616	1464301651	28051259260	2863506121	1904585682	153604693.1	408942483.1	169643248.8	1113788140	27685811.63	92171402.52	7416115.262	109365549.8	85394463.97	48020374.36	370763568.4	5125586.398	156293600.8	288202995	4511908.591	1176946101	81968310.15	221155568.1	7795292.395	17915686.54	42504587.34	78525684.96	85810046.07	123134589.3	218344007	5902758.601	273547.3526	300178632.4	12345784.39	140617426.6	9236015.612	18516062	1501523.632	5217800.201	43349169.65	1457860.251	5675467.17	7614706.085	8340855.758	104930.5249	41381541.29	39938900.03	1299830.747
27/12/2019 07:00	23828618671	8645287538	1473856215	27922063043	2869892956	1899442361	151347329	407346660.1	170798645.7	1105311636	27533938.01	92304690.83	7342600.983	109949684.4	86179874.83	46998976.56	369078887.6	5211578.987	156667109.5	280792255.4	4520797.737	1190553504	82545981.2	219380938.2	7709145.637	18126071.52	42391137.08	78648900.57	85678373.86	121989524.6	216752433.4	5985795.285	309916.2411	302444124.1	12311027.28	140073237.9	9158459.409	18410668.8	1491908.7	5112394.47	43280783.3	1458034.368	5717199.752	7567135.566	8214359.641	88889.9171	41346131.74	40185250.49	1284971.031
27/12/2019 08:00	24149674352	8769151163	1559501097	28411840666	2950331459	1979930905	154300049.3	423996263.3	172991614.5	1114008336	28199063.04	92878166.89	7434912.114	109155109.2	87777671.89	46917342.31	370712326.5	5281773.435	154113356.3	273236755.9	4565873.822	1220473335	83507621.64	227970832.2	7533906.981	18086449.37	42670020.68	78915832.44	87124157.2	124744998	215356453.5	6215675.448	340575.4982	307403759.8	12298412.66	150711656.1	9238173.552	18443250.35	1509201.015	5164766.184	43229957.82	1467453.956	5820405.469	7638380.898	8195897.45	89578.2185	41671481.86	40446492.69	1287666.625
27/12/2019 09:00	24291519799	8759959389	1556237107	28474248016	2966409928	1997944997	155033341	429038044.3	174195390.2	1111618678	28038757.47	94086855.69	7583870.917	107916778.1	87300913.04	46577326.6	376739026.3	5125645.483	153494977.8	267665414.7	4606337.867	1235713787	83503858.67	230482121.7	7727353.929	18204590.5	42138644.26	77425148.4	87612691.48	124132746	213629660.9	6338066.122	374489.2705	309515278.4	12355624.84	158203694.8	9275615.478	18471139.89	1526256.193	5266765.59	42479597.85	1473110.34	5847522.477	7589871.632	8146928.501	91380.8107	41698236	40864252.95	1275374.212
27/12/2019 10:00	24281536495	8759184279	1567914686	28427081919	2964711504	2006684778	153179343.8	428758635.1	173979755.9	1103952184	29103275.04	94067322.78	7448279.254	107695173.5	85930251.09	45832043.05	375682269.4	5041201.455	153534917.4	266245775.2	4635249.283	1246143876	83061474.02	233809764.8	7516518.967	18350440.48	42552036.71	77227619.26	87353934.89	123059684.5	220382865.1	6449631.404	403738.5087	311403745.5	12364569.52	162890159.8	9266781.197	18498676.48	1572433.671	5225372.191	41853516.96	1468140.239	5873845.868	7646754.569	8084582.46	90498.1014	41555102.49	40623901.16	1304289.522
27/12/2019 11:00	24451224910	8840447949	1591462466	28598005538	2988085747	2038186187	151334998.6	433619351.8	175498792.3	1114624818	33374232.68	95588100.49	7304922.623	108556417.7	86337844.86	44542271.83	379413567.2	5122596.414	154000864.9	266045454.5	4660616.93	1264133342	83959651.15	237932846.4	7399952.443	18274045.48	42597845.64	78096959.85	88083484.32	124304938.2	219731925.4	6634405.511	441209.0071	315100657.8	12413905.91	164133430.6	9304415.252	18435553.21	1600987.728	5352216.829	41932545.04	1444785.134	5935212.821	7670468.738	8001060.993	90979.9887	41793613.72	40959084.12	1385143.922
27/12/2019 12:00	23929877164	8876184199	1599979898	28168653931	2983155958	2015875212	149552703.6	434869467.3	176126738.7	1119154677	38434202.63	96316202.35	7316933.273	110273045.2	85123599.46	44254550.6	379574856.9	5213357.664	152926297.3	258988081.8	4606953.952	1267553437	84012539.65	239002025.5	7309656.38	18198371.63	42441688.55	77758874.76	87327738.7	125771385.4	218215625.9	6696247.795	466824.0137	315198472.6	12510258.62	174152183.7	9275291.036	18582193.58	1619954.755	5344917.15	41478068.35	1452146.796	5897308.427	7548291.662	8097123.286	87306.1639	41463173.03	41843400.93	1427857.457
27/12/2019 13:00	24928351676	9025831287	1586854371	29394384321	2967148496	2051767923	153310507.2	436701089.1	178193964.4	1133289927	43590757.62	97562810.25	7351378.273	113444796.2	85722422.15	44474659.92	382875240.8	5390971.397	157801947.2	258369694.6	4796816.465	1303000850	84844269.99	221894761.4	7358332.956	18268860.11	43065071.72	77513159.9	86557204.92	130413775.9	223504454	6899558.783	501430.7972	320678088.7	12623627.97	194558858.1	9379197.288	18628626.16	1599623.556	5510422.44	41856070.47	1513102.173	6040374.69	7560496.852	8196494.923	89417.5576	42309313	42275267.42	1489238.957
27/12/2019 14:00	25423598689	9173660449	1621856333	30056534450	2997365304	2074908594	154276474.7	445167604.5	182643952.7	1143348139	45125815.02	98550832.01	7356828.184	115457629.8	85920232.38	44646835.59	386792530.4	5574141.283	160396071.1	258909895.4	4768980.363	1339017836	85676170.59	225989476.8	7623644.719	18516418.65	41971261.77	78474804.34	86749806.72	133674508.7	226606293.8	7207581.412	523369.7471	325289644.6	12746619.76	210527232.5	9430472.498	18711193.37	1584876.071	5605475.131	42171478.91	1504707.017	6241257.788	7635171.525	8299118.001	91252.011	42911835.4	41882260.04	1563688.449
27/12/2019 15:00	25550342533	9207241897	1675817175	29878842361	3039057341	2059143959	154857707.8	440770934.1	184586589.3	1139699384	45901805.77	97671255.81	7330629.946	114142576.9	85215056.22	43273493.6	386053613.2	5694511.242	156788928.6	254442267.8	4716893.059	1336574177	85318035.69	256149207	7786794.519	18260603.42	41126151.93	78921584.35	85841112.4	135997194.5	222981121.2	7307725.464	548473.2541	324679052.3	12669005.37	211405697.6	8966779.17	18432364.05	1616079.84	5531686.006	41572505.59	1507926.209	6207771.777	7683230.756	8253870.264	88046.2542	42638996.91	41026485.17	1617460.793
27/12/2019 16:00	25853644048	9336498057	1793285503	30256368116	3130955017	2104003933	157358877.6	464151009.2	187978036.9	1155939802	47347759.88	98137053.68	7370807.85	115327531.6	87216266.56	42679775.79	390311962.2	5765687.898	156826794.8	259054401.8	4791885.117	1339402846	85818161.83	263742736.5	8434173.435	18378768.59	41328558.82	80267302.28	86850050.52	137001896.2	234807681.6	7555041.246	584491.9477	335473336	13071367.59	224415842.6	8977801.648	18822083.04	1618355.118	5606268.982	42578289.73	1538532.216	6340577.362	7780132.283	8326450.585	88378.3135	43120520.19	41121314.74	1677276.294
27/12/2019 17:00	25270183822	9107186068	1901145128	29501051529	3117793642	2042134010	153846516.1	485860590.9	183972895.5	1137509978	46722520.18	96168372.47	7193104.748	112635904.5	87545452.56	41579648.6	382592591.6	5626189.525	152036129.1	250128473.2	4724476.634	1228876656	84460896.76	264076808.6	8539263.102	16919854.81	40866661.24	79979310.77	89096111.52	131955330	220716011.9	4625387.816	599336.8951	330500221.7	12931775.3	219139987.6	8887537.211	18737483.57	1581074.689	5448025.904	42064001.22	1530253.204	6221838.956	7610456.979	8150087.893	95445.1432	42363627.1	40660813.34	1650202.951
27/12/2019 18:00	25104418977	9134504063	1941451464	29193016409	3136846040	2003098433	155342252.3	481565555.7	188547007	1143864846	47376384.04	96766741	7220563.571	110127685.4	87663286.57	40854846.5	384704730.8	5568554.487	151099806.7	248326460.5	4575657.68	1192302171	84001930.35	265620001.8	8535196.69	14681753.3	40792755.29	80560818.21	89948142.53	130548934.4	221319099.4	4690298.229	633578.7201	332106564.3	13097522.06	216654493.2	8967107.077	18997715.79	1608811.401	5361697.277	42140552.43	1535164.075	6276300.435	7576753.612	8124494.082	90616.0812	42269217.71	40753751.43	1678213.381
27/12/2019 19:00	25035705670	9132079192	1979119249	29204902505	3162475009	2006791672	158285612.6	482276259.8	191518902	1130336107	47392394.47	95761896.22	7247336.36	110183891	83989481.64	40655080.8	387914777.9	5389644.314	150106036.5	248247679.5	4637036.708	1179521205	84599709.69	267079389.9	8643786.194	12217698.75	40850257.99	81318406.78	92084953.38	130846123.4	221651691.5	4808203.701	674564.0147	332452990.4	13079234.22	214239660	8993263.413	19064241.96	1618828.246	5320174.722	42120749.29	1542704.37	6249043.421	7436918.365	8256923.195	91077.3974	42358111.4	40534714.05	1681640.885
27/12/2019 20:00	24256039672	8704159294	1976748679	28156825535	3010580299	1913716722	155189695.8	473366030.1	188474310.9	1104387121	44787802.42	93597112.55	7247144.803	105456364.5	79290141.94	38920186.19	368332774	5152984.256	144831574.8	243579785.9	4588092.298	1125384870	82551723.19	264781537.6	8562166.888	9693475.775	40184916.43	79798133.69	90778534.25	119643974.2	215950750.1	4746040.947	697880.3618	325069984.4	12679771.03	206408322.2	8777482.683	18751791.65	1570074.267	5067000.145	41466807.36	1525125.879	6120185.586	7190560.57	8139377.541	90034.6486	41583217.5	39914028.3	1677530.485
27/12/2019 21:00	23747432249	8570833648	2007351994	27605031650	2947322714	1870851470	155297610.7	472264993.8	187999937.4	1101844458	43933749.57	93681496.67	7217236.311	103511549.5	78258096.6	38019588.38	363508922.3	5066638.556	140972275.9	243502444.5	4718972.447	1107995129	82966123.82	264462340.1	8602515.719	7173840.374	39527017.58	78792048.6	90567011.36	114793399.9	220418628.6	4775924.233	731997.1309	324453803.4	12626841.85	206257369.7	8756023.285	18584814.17	1572276.883	4905279.139	41493594.8	1529604.115	6150696.133	7105387.949	8108094.583	90866.7918	41804266.48	40077175.81	1693343.639
27/12/2019 22:00	23378594635	8461209381	2006397863	27174956180	3002267006	1846389215	155838852.7	468949566.5	183520093.5	1101686077	43422006.27	92422362.04	7144867.43	101389440.7	77061808.87	38268228.96	362387222.1	4961015.97	138985556.7	240121183.1	4640482.006	1078638187	81951102.4	268790052.8	8585077.183	6033041.257	39543221.08	78027148.66	90585306.52	113273973.6	219222731.9	4855663.675	767997.5354	324117891	12421980.36	206632127.1	8727194.237	18211562.2	1550194.894	4821978.115	41398601.05	1540813.263	6119773.425	7049821.623	8104508.475	87781.2959	41486338.55	40181029.06	1692379.62
27/12/2019 23:00	22987499825	8346224968	1990043155	26619019502	2952881185	1761818865	159540147.7	464965171.5	184975971.5	1094810116	43039845.77	92677659	7071066.049	99145438.37	73645115.81	37680209.05	359584768.3	4940361.722	134135614.6	236469220.2	4600752.957	1042948049	81221331.29	269057810.3	8530449.185	5723927.629	40567254.29	76835528.97	89941375.56	109741257	220037614	4929038.681	804057.1201	321148869.1	12476381.44	210682388.4	8806433.081	17739219.95	1580682.755	4268561.655	41082950.59	1557368.859	6088033.506	6927924.22	7964249.289	58349.4751	41185163.07	40154411.4	1688657.83
28/12/2019 00:00	22804941091	8300426588	2017429026	26570183914	2956249269	1782580553	164441925	468896327.9	186333814.7	1113548774	42532481.8	92782112.6	7055436.683	99549639.93	74011158.53	38228893.07	355100323.7	4765985.867	132603425.9	232570074.6	4557870.486	1051405832	81088755.56	273234537.3	8578015.753	5526753.945	41640272.01	75502692.14	88900531.1	106887069.7	216760727	4859324.508	846011.1376	323998069.7	12469095.07	211487917.4	8763687.893	16793004.53	1569252.06	4276092.766	41259643.79	1547080.861	6090723.175	6675983.214	8087448.522	55053.0394	41120650.08	40113228.42	1699322.604
28/12/2019 01:00	23152034387	8380071691	2145092343	27090748674	2967836006	1847273939	171504489	485134522.4	186950766	1124417280	42324322.97	92781199.4	7151992.929	100138739.9	73110313.04	38098897.72	354350932.4	4821213.787	134223065.2	236458448.3	4558221.775	1057849156	82084265.91	282036492.1	8564302.118	5421442.907	42543610.29	76176051.55	89252236.02	110314120	222008825.3	5070302.182	876888.1784	323160400.5	12544192.93	221838578	8768464.484	15671511.56	1571366.392	4229574.939	41667651.63	1563530.309	6214137.354	6402322.267	8036209.648	51247.3236	40882550.84	40047476.13	1714586.273
28/12/2019 02:00	23412075587	8421730082	2197462009	27497313353	3009656003	1898037483	174770922.9	501141807.5	185463930.6	1139573540	43327964.75	93760865.29	7270505.016	101288845.1	73013026.07	38350089.21	354978193	4927309.564	135489659.8	239017842.2	4533001.676	1034137217	82461460.69	289326301.8	8408469.535	5183645.984	43508229.24	76043181.59	91229257.35	112089695.9	223373234.6	5209312.625	911730.9492	322314095.8	12332577.32	231718140	8804873.574	16099793.42	1548972.345	4248185.556	41736662.76	1572872.982	6300554.336	6164307.045	7920432.244	49011.0421	41505532.48	39924945.94	1735521.493
28/12/2019 03:00	23326206634	8439115662	2205297437	27435079310	3043042983	1941975015	179614384	505165137.7	180809759.2	1144052984	43246180.67	94357997.79	7309318.002	101752213.2	73212469.39	38492873.63	353306013.8	4944161.465	134135953.7	236560143	4480190.395	991065462.6	82702655.91	293297702.4	8467493.477	4997038.677	44281165.42	75624978.16	91292450.95	111729633.2	224403564.8	5328184.969	945423.2746	312668050.3	12138936.97	216612363.2	8767303.83	16121258.07	1535841.875	4076524.596	39553783.68	1571775.458	6239553.497	5962807.736	7833679.034	49083.5959	41392983.61	39943403.53	1708613.481
28/12/2019 04:00	23068020172	8419041112	2190585802	27119301312	3039232827	1949991030	186045470.9	499437704.7	179431230	1145704429	43184926.27	95211774.73	7044385.037	101156276.9	72617694.1	38344819.64	352116046.2	4957202.959	128745401.9	234929742.8	4414314.182	964492663.7	82272582.64	296606415.9	25716780.39	4924979.498	44898471.31	72974334.87	90910182.37	110621006.5	222952575.4	5303626.232	994244.3951	312497173.5	11938987.17	212112646.2	8745188.769	16040667.05	1491992.508	4090235.8	39455706.35	1585067.953	6202537.939	5725646.334	7779383.747	43880.8839	41336017.63	40289342	1687772.468
28/12/2019 05:00	22987089545	8394264474	2193235063	27079927846	2959984568	1955808757	190250057.4	499451582.5	177416094.2	1150405807	43247225.18	95883308.68	6965614.324	100898830.3	71869904.68	38266197.74	344367208.5	4924266.446	131781484.4	235124952.3	4321003.337	943152072.9	81639271.68	300389648.8	25869981.03	4994045.433	45476777.98	72837817.5	91124717.36	110921050.8	221450460.9	5368551.286	995233.5773	309148890.8	11921786.71	212768589	8742497.943	15987717.92	1468653.462	4041342.623	39307721.03	1591602.663	6169283.804	5538619.324	7940321.017	40854.177	41369593.61	40183653.19	1695330.374
28/12/2019 06:00	23109859916	8444558477	2191749397	27115981945	3014131764	1969130786	192260709.7	500425336.4	177144195.3	1159161146	44225381.79	97373080.03	6931765.769	101081363.6	70611834.93	38183775.41	347359404.3	4931196.957	129955956	239618094.7	4275138.413	921557845.5	81364055.31	304471677.4	26058227.38	4944500.737	45720469.45	72067897.22	91834556.78	111148899.7	221977566	5513523.778	1008642.771	310261879.5	12054420.93	214177212.7	8744735.174	15912805.75	1424688.848	4083488.172	39713909.73	1603650.785	6177469.871	5361231.229	8065974.341	36132.9713	40991604.63	40509238.81	1688394.591
28/12/2019 07:00	23324809178	8514168934	2206902289	27394457787	3120653636	1999021301	194373048	510719602.9	176154102.7	1163816499	44107315.36	97398198.49	6994266.426	103369909	68935142.77	38660890.6	350764094.5	4886824.032	115727695	253306928.4	4250002.75	906722062.8	81210647.17	305513185.5	25998788.6	4924590.997	46668653.03	71757766.68	90878813.87	114894616.5	224528470.1	5664789.907	1009395.837	311080814.2	12260998.3	217507926.9	8719960.28	15775531.67	1418511.825	4156290.17	40463602.38	1620350.227	6339760.935	5151092.704	8179292.671	35695.4403	40883562.38	39816431.94	1690134.787
28/12/2019 08:00	23228487752	8494609783	2180257745	27165436767	3108455212	1961899185	192719396.2	498027532.1	173804195.3	1161142502	42910815.76	96957498.53	6833765.184	104299963.1	67324772.48	38509715.31	352660810.3	4903957.872	129343952.6	252585760.5	4163447.278	885504872.2	80777990.19	301914902.4	26133566.77	4895004.808	47774437.47	69845324.24	90329933.71	112185674.8	225068544.1	5797686.931	1018080.625	307428501.1	12289866.11	205938446	8708484.372	15526379.86	1408828.687	4106072.703	40359035.19	1617501.668	6325014.476	4906752.262	8175562.552	35216.7087	40473861.94	39452849.3	1679531.633
28/12/2019 09:00	23138617375	8436578762	2205230653	27097642920	3049417970	1949269311	190885039	500688330.4	172951255.3	1167094474	42597610.41	95607540.22	6653377.544	105170270.2	66076730.09	38487346.87	344408440.9	4885467.146	127594141.7	254775822.4	4167399.354	856189126.7	80258989.51	304112186.7	26024416.48	4850576.115	48174029.62	70990414.76	89738131.25	114151044.4	222495092.7	5924738.414	1018165.53	303084121.5	12357159.75	198766394.8	8732178.04	15271708.65	1373500.768	3992382.976	40253922.92	1620103.398	6267949.224	4676604.44	8096035.455	36282.7701	40615436.22	39421885.9	1666148.005
28/12/2019 10:00	23175466334	8410811444	2235668889	27100858581	3093486883	1954170407	189958974.7	503030532	172192207.1	1175901504	42020416.35	94880346.96	6697866.886	105570922.9	65070412.79	38435239.36	344562847.2	4829064.22	126437440.7	256972774.1	4079039.071	841070736.3	80528275.77	304110018	26089119.44	4634916.156	50878601.03	70195071.82	89976265.55	114764390.1	219718021.1	6030379.407	1025934.133	302479273.5	12238120.38	196130285.7	8697720.947	15205839.9	1319066.027	4062895.179	40415650.95	1657676.292	6239224.406	4464624.873	8007645.247	36743.074	36902640.87	38974536.8	1615232.078
28/12/2019 11:00	23140982643	8404749099	2233807141	27047720964	3129647217	1938332947	190584969.8	502649807	171175690.3	1166910044	38611601.56	94361414.8	6794733.397	105054606.2	64521686.92	38398683.07	346898655.1	4842793.09	124851317	255957680.4	4045172.377	827095872.5	80415052.74	305277662.4	26082993.33	4702760.693	52976948.64	70018083.18	89599480.1	115320008.7	219683832.4	6093016.125	1039359.446	302545109.3	12184619.73	197084550	8709637.586	15080562.72	1299148.136	4033077.966	40210191.75	1686346.9	6289200.131	4348566.425	8113435.201	36091.9433	41162210.16	38869888.31	1530605.585
28/12/2019 12:00	22817868146	8345379698	2221754188	26704538595	3149569376	1913574242	189250952.8	500143126.3	170244137.3	1161684958	33746096.73	93294869.9	6826317.162	103370460.8	63792559.49	38392587.31	346330639	4754419.548	123153796.8	253752254.3	3946353.211	814654714.8	80081868.87	301498049.3	25902435.07	4645755.99	54007498.02	70737342.26	88769433.87	114210333.2	217148706.5	6233800.982	1042431.671	297688958.3	12117129.44	189332482.5	8655974.946	14466389.14	1265180.884	4008060.49	40126601.39	1664380.852	6258320.514	4310422.137	8263129.379	37748.6072	40790572.22	38286887.25	1506189.286
28/12/2019 13:00	22186253191	8166720963	2214635327	26010458187	3074505725	1880348483	185582012.7	503048663.6	167776110.9	1160614268	28054230.19	92983663.34	6653725.647	99780860.15	62813331.22	38713139.42	336207936.8	4659445.581	117544116.5	251167917.1	3799021.341	784113789.5	79400424.78	297221660.1	25876611.85	4483925.815	55442939.92	70286931.65	90389626.44	106932769	212054797.6	6346174.682	1058456.359	298025723.7	12152974.64	170400798.1	8582314.567	14061013.47	1290204.707	3892862.722	40213182.47	1613248.485	6106369.774	4292404.563	8207052.946	37385.8766	40382763.35	37825652.72	1434485.503
28/12/2019 14:00	21694600539	8045052427	2186003451	25423741490	3085987449	1832925880	184703916.4	499714168	164961181.5	1158165013	26127182.08	91691972.25	6640216.782	98195294.12	61801853.18	38664866.67	332114022.8	4456320.849	115022463.9	249587161.5	3733706.861	764303511.4	79115178.84	297238349.8	25995504.84	4425359.734	57881556.48	70007012.17	90370800.84	104575808.4	206368346.4	6362783.434	1074200.018	296272257.2	12076374.04	156875728.4	8574769.651	13630723.59	1256179.771	3828358.373	40288103.56	1607598.045	6037727.719	4247236.792	8072016.654	38617.2914	39967101.14	37969237.59	1358456.725
28/12/2019 15:00	21794060138	8073526545	2202799772	25595356811	3160401583	1851471730	184187253.2	505481539	163368400.6	1165803621	26632077.61	90566260.4	6620286.246	99124030.88	61261835.4	39233374.83	337036132.9	4342217.36	116430495	254997606.3	3696398.986	766418244.3	79635058.61	299186886.7	26122685.96	4471980.187	59274051.43	69199160.86	90858497.84	105245860.4	202529357.7	6536475.081	1089180.274	292145668.4	12122774.58	154818267.5	8639723.649	13481123.93	1260605.73	3968591.918	40906917.55	1600179.259	6138214.746	4264528.419	8059216.065	38497.8182	39958487.12	38399478.84	1313420.28
28/12/2019 16:00	21793833361	7998577415	2167363916	25694036363	3168565764	1884704122	181771371.1	500672014.3	161631970.4	1172618579	26227869.93	92413784.75	6663178.606	97897305.74	59796632.19	39214851.26	336654152	4329381.491	116214776.4	258181222.2	3653137.575	757473474.4	79740642.14	294605101.7	25776388.64	4485371.927	60527967.68	69202992.07	90295435.36	104233356.1	197273970.5	6615751.945	1088295.732	301834521.5	11989559.68	144531682.1	8618922.497	13068261	1262235.695	4008668.439	40473929.01	1619297.841	6149992.822	4282716.784	7925819.649	39421.848	39842632.63	38915842.86	1295397.098
[truncated: 2,360 more rows]
[truncated: 97 more columns]
