# Supplementary material for: Network Analysis of Multivariate Transfer Entropy of Cryptocurrencies in Times of Turbulence
Source: Entropy (Basel). 2020 Jul 11;22(7):760. doi: 10.3390/e22070760 (PMC7517310; doi:10.3390/e22070760)
Supplement: Supplementary file 1 [file entropy-22-00760-s001.zip › supplementary/S3.csv]

Number	Name	Symbol	Number	Name	Symbol
1	bitcoin	BTC	74	ardor	ARDR
2	ethereum	ETH	75	rlc	RLC
3	bitcoin_cash	BCH	76	enjin_coin	ENJ
4	tether	USDT	77	chiliz	CHZ
5	litecoin	LTC	78	steem	STEEM
6	eos	EOS	79	dxchain_token	DX
7	binance_coin	BNB	80	aelf	ELF
8	bitcoin_sv	BSV	81	status	SNT
9	stellar	XLM	82	ren	REN
10	tron	TRX	83	crpt	CRPT
11	cardano	ADA	84	pundi_x	NPXS
12	monero	XMR	85	zcoin	XZC
13	unus_sed_leo	LEO	86	golem_network_tokens	GNT
14	huobi_token	HT	87	huobi_pool_token	HPT
15	chainlink	LINK	88	ilcoin	ILC
16	tezos	XTZ	89	nash_exchange	NEX
17	neo	NEO	90	solve	SOLVE
18	iota	IOT	91	electroneum	ETN
19	cosmos	ATOM	92	gxchain	GXC
20	dash	DASH	93	stasis_euro	EURS
21	maker	MKR	94	matic_network	MATIC
22	ethereum_classic	ETC	95	molecular_future	MOF
23	ontology	ONT	96	wink_tronbet	WINK
24	usd_coin	USDC	97	dragon_coins	DRG
25	crypto_com_coin	CRO	98	waltonchain	WTC
26	nem	XEM	99	decentraland	MANA
27	basic_attention_token	BAT	100	elastos	ELA
28	dogecoin	DOGE	101	aion	AION
29	vechain	VET	102	digitex_futures	DGTX
30	zcash	ZEC	103	stratis	STRAT
31	paxos_standard	PAX	104	nebulas_token	NAS
32	decred	DCR	105	beam	BEAM
33	hedgetrade	HEDG	106	bread	BRD
34	qtum	QTUM	107	grin	GRIN
35	0x	ZRX	108	project_pai	PAI
36	trueusd	TUSD	109	tierion	TNT
37	holo	HOT	110	nuls	NULS
38	bitcoin_gold	BTG	111	loopring	LRC
39	v_systems	VSYS	112	kyber_network	KNC
40	ravencoin	RVN	113	thunder_token	TT
41	omisego	OMG	114	civic	CVC
42	nano	NANO	115	factom	FCT
43	bytom	BTM	116	waykichain	WICC
44	augur	REP	117	truechain	TRUE
45	kucoin_shares	KCS	118	populous	PPT
46	synthetix_network_token	SNX	119	ignis	IGNIS
47	algorand	ALGO	120	digixdao	DGD
48	abbc_coin	ABBC	121	iotex	IOTX
49	bitcoin_diamond	BCD	122	ripio_credit_network	RCN
50	lisk	LSK	123	ark	ARKR
51	bittorrent	BTT	124	funfair	FUN
52	icon	ICX	125	wanchain	WAN
53	digibyte	DGB	126	tomochain	TOMO
54	siacoin	SC	127	reddcoin	RED
55	hypercash	HC	128	gatechain_token	GT
56	komodo	KMD	129	aragon	ANT
57	quant	QNT	130	wax	WAX
58	waves	WAVES	131	hedera_hashgraph	HBAR
59	bitshares	BTS	132	hyperion	HYN
60	theta	THETA	133	loom_network	LOOM
61	iostoken	IOST	134	binance_usd	BUSD
62	swipe	SXP	135	qash	QASH
63	bytecoin_bcn	BCN	136	bhp_coin	BHP
64	monacoin	MONA	137	power_ledger	POWR
65	ftx_token	FTT	138	bancor	BNT
66	aeternity	AE	139	storj	STORJ
67	crypto_com	MCO	140	metal	MTL
68	verge	XVG	141	gnosis_gno	GNO
69	maidsafecoin	MAID	142	groestlcoin	GRS
70	energi	NRG	143	syscoin	SYS
71	seele	SEELE	144	divi	DIVI
72	nexo	NEXO	145	pivx	PIVX
73	zilliqa	ZIL	146	loki	LOKI
